# Supplementary material for: Determinants of Mammal and Bird Species Richness in China Based on Habitat Groups
Source: PLoS One. 2015 Dec 2;10(12):e0143996. doi: 10.1371/journal.pone.0143996 (PMC4668080; doi:10.1371/journal.pone.0143996)
Supplement: S1 Appendix — (XLS) [file pone.0143996.s001.xls]

## Sheet: Sheet1
S1 Appendix.
Checklist of mammals based on habitat groups
LATIN NAME	HABITAT GROUPS	ORDER	FAMILY	GENUS
Bos frontalis	Shrub mammals	Artiodactyla	Bovidae	Bos
Bos gaurus	Forest mammals	Artiodactyla	Bovidae	Bos
Bos mutus	Grassland mammals/Desert mammals	Artiodactyla	Bovidae	Bos
Bos javanicus	Forest mammals	Artiodactyla	Bovidae	Bos
Bubalus arnee	Forest mammals/Wetland mammals	Artiodactyla	Bovidae	Bubalus
Budorcas taxicolor	Forest mammals/Grassland mammals/Shrub mammals	Artiodactyla	Bovidae	Budorcas
Capra sibirica	Grassland mammals/Desert mammals	Artiodactyla	Bovidae	Capra
Capricornis milneedwardsii	Forest mammals/Shrub mammals	Artiodactyla	Bovidae	Capricornis
Capricornis swinhoei	Forest mammals/Grassland mammals	Artiodactyla	Bovidae	Capricornis
Capricornis thar	Forest mammals/Shrub mammals	Artiodactyla	Bovidae	Capricornis
Gazella subgutturosa	Desert mammals	Artiodactyla	Bovidae	Gazella
Hemitragus jemlahicus	Forest mammals/Desert mammals/Shrub mammals	Artiodactyla	Bovidae	Hemitragus
Naemorhedus baileyi	Forest mammals	Artiodactyla	Bovidae	Naemorhedus
Naemorhedus caudatus	Forest mammals/Grassland mammals/Desert mammals	Artiodactyla	Bovidae	Naemorhedus
Naemorhedus goral	Forest mammals/Grassland mammals/Desert mammals	Artiodactyla	Bovidae	Naemorhedus
Naemorhedus griseus	Forest mammals/Desert mammals	Artiodactyla	Bovidae	Naemorhedus
Ovis ammon	Grassland mammals/Desert mammals	Artiodactyla	Bovidae	Ovis
Pantholops hodgsonii	Grassland mammals/Desert mammals	Artiodactyla	Bovidae	Pantholops
Procapra gutturosa	Grassland mammals/Desert mammals	Artiodactyla	Bovidae	Procapra
Procapra picticaudata	Grassland mammals/Desert mammals	Artiodactyla	Bovidae	Procapra
Procapra przewalskii	Grassland mammals/Desert mammals	Artiodactyla	Bovidae	Procapra
Pseudois nayaur	Grassland mammals/Desert mammals	Artiodactyla	Bovidae	Pseudois
Pseudois schaeferi	Forest mammals/Grassland mammals/Shrub mammals	Artiodactyla	Bovidae	Pseudois
Saiga tatarica	Desert mammals	Artiodactyla	Bovidae	Saiga
Camelus ferus	Desert mammals	Artiodactyla	Camelidae	Camelus
Alces alces	Forest mammals	Artiodactyla	Cervidae	Alces
Alces americanus	Forest mammals	Artiodactyla	Cervidae	Alces
Axis porcinus	Forest mammals/Wetland mammals	Artiodactyla	Cervidae	Axis
Capreolus pygargus	Forest mammals/Grassland mammals	Artiodactyla	Cervidae	Capreolus
Cervus elaphus	Forest mammals/Grassland mammals	Artiodactyla	Cervidae	Cervus
Cervus nippon	Forest mammals	Artiodactyla	Cervidae	Cervus
Elaphodus cephalophus	Forest mammals	Artiodactyla	Cervidae	Elaphodus
Elaphurus davidianus	Wetland mammals	Artiodactyla	Cervidae	Elaphurus
Hydropotes inermis	Forest mammals/Wetland mammals	Artiodactyla	Cervidae	Hydropotes
Muntiacus crinifrons	Shrub mammals	Artiodactyla	Cervidae	Muntiacus
Muntiacus feae	Forest mammals/Shrub mammals	Artiodactyla	Cervidae	Muntiacus
Muntiacus gongshanensis	Forest mammals	Artiodactyla	Cervidae	Muntiacus
Muntiacus putaoensis	Forest mammals	Artiodactyla	Cervidae	Muntiacus
Muntiacus reevesi	Forest mammals/Shrub mammals	Artiodactyla	Cervidae	Muntiacus
Muntiacus vaginalis	Forest mammals/Shrub mammals	Artiodactyla	Cervidae	Muntiacus
Przewalskium albirostris	Forest mammals/Grassland mammals/Shrub mammals	Artiodactyla	Cervidae	Przewalskium
Rangifer tarandus	Forest mammals	Artiodactyla	Cervidae	Rangifer
Rusa unicolor	Forest mammals	Artiodactyla	Cervidae	Rusa
Rucervus eldii	Forest mammals/Shrub mammals	Artiodactyla	Cervidae	Ruservus
Moschus anhuiensis	Forest mammals	Artiodactyla	Moschidae	Moschus
Moschus berezovskii	Forest mammals	Artiodactyla	Moschidae	Moschus
Moschus chrysogaster sinificus	Forest mammals/Grassland mammals	Artiodactyla	Moschidae	Moschus
Moschus fuscus	Forest mammals	Artiodactyla	Moschidae	Moschus
Moschus leucogaster	Forest mammals/Grassland mammals	Artiodactyla	Moschidae	Moschus
Moschus moschiferus	Forest mammals	Artiodactyla	Moschidae	Moschus
Sus scrofa	Forest mammals/Grassland mammals/Shrub mammals	Artiodactyla	Suidae	Sus
Tragulus williamsoni	Forest mammals	Artiodactyla	Tragulidae	Tragulus
Ailurus fulgens	Forest mammals	Carnivora	Ailuridae	Ailurus
Canis lupus	Forest mammals/Grassland mammals/Desert mammals/Shrub mammals/Farmland mammals	Carnivora	Canidae	Canis
Cuon alpinus	Forest mammals/Grassland mammals/Desert mammals/Shrub mammals/Farmland mammals	Carnivora	Canidae	Cuon
Nyctereutes procyonoides	Forest mammals/Shrub mammals	Carnivora	Canidae	Nyctereutes
Vulpes corsac	Grassland mammals/Desert mammals	Carnivora	Canidae	Vulpes
Vulpes ferrilata	Grassland mammals	Carnivora	Canidae	Vulpes
Vulpes vulpes	Forest mammals/Grassland mammals/Desert mammals/Shrub mammals/Farmland mammals	Carnivora	Canidae	Vulpes
Pardofelis temminckii	Forest mammals	Carnivora	Felidae	Catopuma
Felis bieti	Shrub mammals	Carnivora	Felidae	Felis
Felis chaus	Forest mammals/Shrub mammals	Carnivora	Felidae	Felis
Felis silvestris	Forest mammals/Grassland mammals/Desert mammals/Shrub mammals/Farmland mammals	Carnivora	Felidae	Felis
Lynx lynx	Forest mammals/Grassland mammals/Desert mammals/Shrub mammals/Farmland mammals	Carnivora	Felidae	Lynx
Neofelis nebulosa	Forest mammals	Carnivora	Felidae	Neofelis
Otocolobus manul	Grassland mammals	Carnivora	Felidae	Otocolobus
Panthera pardus	Forest mammals	Carnivora	Felidae	Panthera
Panthera tigris	Forest mammals	Carnivora	Felidae	Panthera
Pardofelis marmorata	Forest mammals	Carnivora	Felidae	Pardofelis
Prionailurus bengalensis	Forest mammals/Shrub mammals	Carnivora	Felidae	Prionailurus
Panthera uncia	Desert mammals	Carnivora	Felidae	Uncia
Herpestes javanicus	Forest mammals/Shrub mammals	Carnivora	Herpestidae	Herpestes
Herpestes javanicus	Shrub mammals	Carnivora	Herpestidae	Herpestes
Herpestes urva	Shrub mammals	Carnivora	Herpestidae	Herpestes
Aonyx cinerea	Wetland mammals	Carnivora	Mustelidae	Aonyx
Arctonyx collaris	Forest mammals/Farmland mammals	Carnivora	Mustelidae	Arctonyx
Gulo gulo	Forest mammals	Carnivora	Mustelidae	Gulo
Lutra lutra	Wetland mammals	Carnivora	Mustelidae	Lutra
Lutra perspicillata	Wetland mammals	Carnivora	Mustelidae	Lutrogale
Martes flavigula	Forest mammals/Shrub mammals	Carnivora	Mustelidae	Martes
Martes foina	Wetland mammals	Carnivora	Mustelidae	Martes
Martes zibellina	Forest mammals	Carnivora	Mustelidae	Martes
Meles leucurus	Forest mammals/Shrub mammals/Wetland mammals	Carnivora	Mustelidae	Meles
Meles meles	Forest mammals/Shrub mammals/Wetland mammals	Carnivora	Mustelidae	Meles
Melogale moschata	Forest mammals/Grassland mammals/Desert mammals/Shrub mammals/Farmland mammals	Carnivora	Mustelidae	Melogale
Melogale personata	/Shrub mammals	Carnivora	Mustelidae	Melogale
Mustela altaica	Forest mammals/Grassland mammals	Carnivora	Mustelidae	Mustela
Mustela erminea	Forest mammals/Grassland mammals/Desert mammals/Shrub mammals/Farmland mammals	Carnivora	Mustelidae	Mustela
Mustela eversmanii	Forest mammals/Grassland mammals	Carnivora	Mustelidae	Mustela
Mustela kathiah	Forest mammals	Carnivora	Mustelidae	Mustela
Mustela nivalis	Forest mammals/Grassland mammals	Carnivora	Mustelidae	Mustela
Mustela sibirica	Forest mammals/Shrub mammals/Farmland mammals	Carnivora	Mustelidae	Mustela
Mustela strigidorsa	Forest mammals/Farmland mammals	Carnivora	Mustelidae	Mustela
Vormela peregusna	/Grassland mammals/Desert mammals	Carnivora	Mustelidae	Vormela
Ailuropoda melanoleuca	Forest mammals/Shrub mammals	Carnivora	Ursidae	Ailuropoda
Helarctos malayanus	Forest mammals/Shrub mammals	Carnivora	Ursidae	Helarctos
Ursus arctos	Shrub mammals	Carnivora	Ursidae	Ursus
Ursus thibetanus	Forest mammals/Shrub mammals	Carnivora	Ursidae	Ursus
Arctictis binturong	Forest mammals	Carnivora	Viverridae	Arctictis
Arctogalidia trivirgata	Forest mammals	Carnivora	Viverridae	Arctogalidia
Chrotogale owstoni	Forest mammals	Carnivora	Viverridae	Chrotogale
Paguma larvata	Forest mammals/Shrub mammals/Farmland mammals	Carnivora	Viverridae	Paguma
Paradoxurus hermaphroditus	Forest mammals	Carnivora	Viverridae	Paradoxurus
Prionodon pardicolor	Shrub mammals	Carnivora	Viverridae	Prionodon
Viverra megaspila	Forest mammals	Carnivora	Viverridae	Viverra
Viverra zibetha	Shrub mammals	Carnivora	Viverridae	Viverra
Viverricula indica	Shrub mammals	Carnivora	Viverridae	Viverricula
Neophocaena phocaenoides	Wetland mammals	Cetacea	Phocoenidae	Neophocaena
Aselliscus stoliczkanus	Cave mammals	Chiroptera	Hipposideridae	Aselliscus
Coelops frithii	Cave mammals	Chiroptera	Hipposideridae	Coelops
Hipposideros armiger	Cave mammals	Chiroptera	Hipposideridae	Hipposideros
Hipposideros cineraceus	Cave mammals	Chiroptera	Hipposideridae	Hipposideros
Hipposideros larvatus	Cave mammals	Chiroptera	Hipposideridae	Hipposideros
Hipposideros lylei	Cave mammals	Chiroptera	Hipposideridae	Hipposideros
Hipposideros pomona	Cave mammals	Chiroptera	Hipposideridae	Hipposideros
Hipposideros pratti	Cave mammals	Chiroptera	Hipposideridae	Hipposideros
Megaderma lyra	Cave mammals	Chiroptera	Megadermatidae	Megaderma
Megaderma spasma	Forest mammals/Cave mammals	Chiroptera	Megadermatidae	Megaderma
Miniopterus fuliginosus	Farmland mammals/Cave mammals	Chiroptera	Miniopteridae	Miniopterus
Miniopterus magnater	Farmland mammals/Cave mammals	Chiroptera	Miniopteridae	Miniopterus
Miniopterus pusillus	Cave mammals	Chiroptera	Miniopteridae	Miniopterus
Tadarida plicata	Cave mammals	Chiroptera	Molossidae	Chaerephon
Tadarida insignis	Farmland mammals/Cave mammals	Chiroptera	Molossidae	Tadarida
Tadarida latouchei	Farmland mammals/Cave mammals	Chiroptera	Molossidae	Tadarida
Cynopterus brachyotis	Forest mammals/Farmland mammals	Chiroptera	Pteropidae	Cynopterus
Cynopterus sphinx	Forest mammals/Farmland mammals	Chiroptera	Pteropidae	Cynopterus
Eonycteris spelaea	Forest mammals/Cave mammals	Chiroptera	Pteropidae	Eonycteris
Macroglossus sobrinus	Forest mammals/Wetland mammals	Chiroptera	Pteropidae	Macroglossus
Pteropus dasymallus	Forest mammals	Chiroptera	Pteropidae	Pteropus
Pteropus giganteus	Forest mammals	Chiroptera	Pteropidae	Pteropus
Rousettus amplexicaudatus	Forest mammals/Cave mammals	Chiroptera	Pteropidae	Rousettus
Rousettus leschenaultii	Forest mammals/Shrub mammals/Cave mammals	Chiroptera	Pteropidae	Rousettus
Sphaerias blanfordi	Shrub mammals	Chiroptera	Pteropidae	Sphaerias
Rhinolophus affinis	Cave mammals	Chiroptera	Rhinolophidae	Rhinolophus
Rhinolophus pusillus	Farmland mammals/Cave mammals	Chiroptera	Rhinolophidae	Rhinolophus
Rhinolophus ferrumequinum	Cave mammals	Chiroptera	Rhinolophidae	Rhinolophus
Rhinolophus formosae	Forest mammals/Cave mammals	Chiroptera	Rhinolophidae	Rhinolophus
Rhinolophus huananus	Forest mammals/Cave mammals	Chiroptera	Rhinolophidae	Rhinolophus
Rhinolophus lepidus	Cave mammals	Chiroptera	Rhinolophidae	Rhinolophus
Rhinolophus luctus	Forest mammals/Cave mammals	Chiroptera	Rhinolophidae	Rhinolophus
Rhinolophus macrotis	Cave mammals	Chiroptera	Rhinolophidae	Rhinolophus
Rhinolophus marshalli	Forest mammals/Cave mammals	Chiroptera	Rhinolophidae	Rhinolophus
Rhinolophus monoceros	Forest mammals/Cave mammals	Chiroptera	Rhinolophidae	Rhinolophus
Rhinolophus osgoodi	Cave mammals	Chiroptera	Rhinolophidae	Rhinolophus
Rhinolophus paradoxolophus	Forest mammals/Cave mammals	Chiroptera	Rhinolophidae	Rhinolophus
Rhinolophus pearsoni	Forest mammals/Cave mammals	Chiroptera	Rhinolophidae	Rhinolophus
Rhinolophus pusillus	Forest mammals/Farmland mammals	Chiroptera	Rhinolophidae	Rhinolophus
Rhinolophus rex	Cave mammals	Chiroptera	Rhinolophidae	Rhinolophus
Rhinolophus sinicus	Farmland mammals/Cave mammals	Chiroptera	Rhinolophidae	Rhinolophus
Rhinolophus thomasi	Cave mammals	Chiroptera	Rhinolophidae	Rhinolophus
Rhinolophus yunanensis	Shrub mammals	Chiroptera	Rhinolophidae	Rhinolophus
Rhinolophus xinanzhongguoensis	Forest mammals/Farmland mammals	Chiroptera	Rhinolophidae	Rhinolophus
Arielulus circumdatus	Farmland mammals	Chiroptera	Vespertilionidae	Arielulus
Arielulus torquatus	Forest mammals	Chiroptera	Vespertilionidae	Arielulus
Barbastella beijingensis	Forest mammals/Cave mammals	Chiroptera	Vespertilionidae	Barbascelia
Barbasoella leucomelas	Forest mammals/Farmland mammals	Chiroptera	Vespertilionidae	Barbasoella
Barbastella leucomelas	Forest mammals	Chiroptera	Vespertilionidae	Barbastella
Eptesicus nilssoni	Cave mammals	Chiroptera	Vespertilionidae	Eptesicus
Eptesicus serotinus	Forest mammals/Farmland mammals/Cave mammals	Chiroptera	Vespertilionidae	Eptesicus
Falsistrellus affinis	Forest mammals	Chiroptera	Vespertilionidae	Falsistrellus
Falsistrellus mordax	Cave mammals	Chiroptera	Vespertilionidae	Falsistrellus
Harpiocephalus harpia	Forest mammals	Chiroptera	Vespertilionidae	Harpiocephalus
Hypsugo pulveratus	Forest mammals/Farmland mammals	Chiroptera	Vespertilionidae	Hypsugo
Hypsugo savii	Cave mammals	Chiroptera	Vespertilionidae	Hypsugo
Ia io	Cave mammals	Chiroptera	Vespertilionidae	Ia
Kerivoula hardwickii	Forest mammals/Cave mammals	Chiroptera	Vespertilionidae	Kerivoula
Kerivoula picta	Forest mammals	Chiroptera	Vespertilionidae	Kerivoula
Kerivoula titania	Forest mammals/Cave mammals	Chiroptera	Vespertilionidae	Kerivoula
Murina aurata	Forest mammals	Chiroptera	Vespertilionidae	Murina
Murina bicolor	Forest mammals/Farmland mammals	Chiroptera	Vespertilionidae	Murina
Murina cyclotis	Forest mammals/Farmland mammals	Chiroptera	Vespertilionidae	Murina
Murina gracilis	Forest mammals/Farmland mammals	Chiroptera	Vespertilionidae	Murina
Murina hilgendorfi	Cave mammals	Chiroptera	Vespertilionidae	Murina
Murina huttoni	Forest mammals/Farmland mammals	Chiroptera	Vespertilionidae	Murina
Murina leucogaster	Cave mammals	Chiroptera	Vespertilionidae	Murina
Murina puta	Forest mammals	Chiroptera	Vespertilionidae	Murina
Murina recondita	Forest mammals/Farmland mammals	Chiroptera	Vespertilionidae	Murina
Murina ussuriensis	Forest mammals	Chiroptera	Vespertilionidae	Murina
Myotis hirsutus	Forest mammals	Chiroptera	Vespertilionidae	Myoris
Myotis adversus	Cave mammals	Chiroptera	Vespertilionidae	Myotis
Myotis altarium	Cave mammals	Chiroptera	Vespertilionidae	Myotis
Myotis annectans	Forest mammals	Chiroptera	Vespertilionidae	Myotis
Myotis blythii	Forest mammals/Shrub mammals	Chiroptera	Vespertilionidae	Myotis
Myotis bombinus	Cave mammals	Chiroptera	Vespertilionidae	Myotis
Myotis brandti	Forest mammals/Farmland mammals/Cave mammals	Chiroptera	Vespertilionidae	Myotis
Myotis chinensis	Cave mammals	Chiroptera	Vespertilionidae	Myotis
Myotis dasycneme	Forest mammals/Farmland mammals	Chiroptera	Vespertilionidae	Myotis
Myotis fimbriatus	Cave mammals	Chiroptera	Vespertilionidae	Myotis
Myotis formosus	Forest mammals/Farmland mammals	Chiroptera	Vespertilionidae	Myotis
Myotis frater	Shrub mammals/Cave mammals	Chiroptera	Vespertilionidae	Myotis
Myotis horsfieldii	Forest mammals/Farmland mammals/Cave mammals	Chiroptera	Vespertilionidae	Myotis
Myotis ikonnikovi	Forest mammals/Cave mammals	Chiroptera	Vespertilionidae	Myotis
Myotis laniger	Forest mammals/Farmland mammals	Chiroptera	Vespertilionidae	Myotis
Myotis latirostris	Forest mammals/Farmland mammals/Cave mammals	Chiroptera	Vespertilionidae	Myotis
Myotis longipes	Forest mammals/Farmland mammals	Chiroptera	Vespertilionidae	Myotis
Myotis macrodactylus	Forest mammals/Farmland mammals	Chiroptera	Vespertilionidae	Myotis
Myotis montivagus	Forest mammals/Farmland mammals/Cave mammals	Chiroptera	Vespertilionidae	Myotis
Myotis muricola	Forest mammals/Farmland mammals/Cave mammals	Chiroptera	Vespertilionidae	Myotis
Myotis mystacinus	Forest mammals/Farmland mammals/Cave mammals	Chiroptera	Vespertilionidae	Myotis
Myotis nattereri	Cave mammals	Chiroptera	Vespertilionidae	Myotis
Myotis pequinius	Forest mammals/Cave mammals	Chiroptera	Vespertilionidae	Myotis
Myotis pilosus	Cave mammals	Chiroptera	Vespertilionidae	Myotis
Myotis siligorensis	Forest mammals/Cave mammals	Chiroptera	Vespertilionidae	Myotis
Myotis taiwanensis	Cave mammals	Chiroptera	Vespertilionidae	Myotis
Nyctalus aviator	Forest mammals	Chiroptera	Vespertilionidae	Nyctalus
Nyctalus noctula	Farmland mammals	Chiroptera	Vespertilionidae	Nyctalus
Nyctalus plancyi	Farmland mammals	Chiroptera	Vespertilionidae	Nyctalus
Pipistrellus abramus	Forest mammals/Farmland mammals/Cave mammals	Chiroptera	Vespertilionidae	Pipistrellus
Pipistrellus ceylonicus	Farmland mammals	Chiroptera	Vespertilionidae	Pipistrellus
Pipistrellus coromandra	Forest mammals/Farmland mammals	Chiroptera	Vespertilionidae	Pipistrellus
Pipistrellus javanicus	Forest mammals/Farmland mammals/Cave mammals	Chiroptera	Vespertilionidae	Pipistrellus
Pipistrellus kuhlii	Farmland mammals	Chiroptera	Vespertilionidae	Pipistrellus
Pipistrellus paterculus	Forest mammals/Shrub mammals	Chiroptera	Vespertilionidae	Pipistrellus
Pipistrellus pipistrellus	Forest mammals/Farmland mammals/Cave mammals	Chiroptera	Vespertilionidae	Pipistrellus
Pipistrellus tenuis	Forest mammals/Shrub mammals	Chiroptera	Vespertilionidae	Pipistrellus
Plecotus auritus	Forest mammals/Farmland mammals/Cave mammals	Chiroptera	Vespertilionidae	Plecotus
Plecotus austriacus	Forest mammals/Farmland mammals/Cave mammals	Chiroptera	Vespertilionidae	Plecotus
Plecotus taivanus	Forest mammals	Chiroptera	Vespertilionidae	Plecotus
Scotomanes ornatus	Forest mammals/Cave mammals	Chiroptera	Vespertilionidae	Scotomanes
Scotophilus heathi	Farmland mammals	Chiroptera	Vespertilionidae	Scotophilus
Scotophilus kuhlii	Farmland mammals	Chiroptera	Vespertilionidae	Scotophilus
Scotozous dormeri	Forest mammals	Chiroptera	Vespertilionidae	Scotozous
Tylonycteris pachypus	Forest mammals/Cave mammals	Chiroptera	Vespertilionidae	Tylonycteris
Tylonycteris pygmaeus	Cave mammals	Chiroptera	Vespertilionidae	Tylonycteris
Tylonycteris robustula	Shrub mammals/Cave mammals	Chiroptera	Vespertilionidae	Tylonycteris
Vespertilio murinus	Forest mammals/Grassland mammals/Farmland mammals/Cave mammals	Chiroptera	Vespertilionidae	Vespertilio
Vespertilio sinensis	Forest mammals/Grassland mammals/Farmland mammals/Cave mammals	Chiroptera	Vespertilionidae	Vespertilio
Taphozous melanopogon	Cave mammals	Chiroptera	Emballonuridae	Taphozous
Taphozous theobaldi	Forest mammals/Cave mammals	Chiroptera	Emballonuridae	Taphozous
Erinaceus amurensis	Forest mammals/Grassland mammals/Shrub mammals/Farmland mammals	Eulipotyphla	Erinaceidae	Erinaceus
Hemiechinus auritus	Desert mammals	Eulipotyphla	Erinaceidae	Hemiechinus
Hylomys hainanensis	Forest mammals/Shrub mammals	Eulipotyphla	Erinaceidae	Hylomys
Hylomys suillus	Forest mammals	Eulipotyphla	Erinaceidae	Hylomys
Mesechinus dauuricus	Forest mammals/Farmland mammals	Eulipotyphla	Erinaceidae	Mesechinus
Mesechinus hughi	Forest mammals	Eulipotyphla	Erinaceidae	Mesechinus
Mesechinus miodon	Forest mammals	Eulipotyphla	Erinaceidae	Mesechinus
Neotetracus sinensis	Forest mammals	Eulipotyphla	Erinaceidae	Neoteracus
Anourosorex squamipes	Forest mammals/Shrub mammals	Eulipotyphla	Soricidae	Anourosorex
Anourosorex yamashinai	Forest mammals/Shrub mammals	Eulipotyphla	Soricidae	Anourosorex
Blarinella griselda	Forest mammals/Shrub mammals	Eulipotyphla	Soricidae	Blarinella
Blarinella quadraticauda	Forest mammals/Shrub mammals	Eulipotyphla	Soricidae	Blarinella
Blarinella wardi	Forest mammals/Shrub mammals	Eulipotyphla	Soricidae	Blarinella
Chimarrogale himalayica	Shrub mammals/Wetland mammals	Eulipotyphla	Soricidae	Chimarrogale
Chimarrogale styani	Shrub mammals/Wetland mammals	Eulipotyphla	Soricidae	Chimarrogale
Chodsigoa hypsibia	Forest mammals/Shrub mammals	Eulipotyphla	Soricidae	Chodsigoa
Chodsigoa lamula	Forest mammals	Eulipotyphla	Soricidae	Chodsigoa
Chodsigoa parca	Shrub mammals	Eulipotyphla	Soricidae	Chodsigoa
Chodsigoa parva	Forest mammals	Eulipotyphla	Soricidae	Chodsigoa
Chodsigoa salenskii	Forest mammals	Eulipotyphla	Soricidae	Chodsigoa
Chodsigoa smithii	Forest mammals	Eulipotyphla	Soricidae	Chodsigoa
Chodsigoa sodalis	Forest mammals/Shrub mammals	Eulipotyphla	Soricidae	Chodsigoa
Crocidura attenuata	Forest mammals/Shrub mammals/Farmland mammals	Eulipotyphla	Soricidae	Crocidura
Crocidura fuliginosa	Forest mammals/Shrub mammals	Eulipotyphla	Soricidae	Crocidura
Crocidura gmelini	Shrub mammals	Eulipotyphla	Soricidae	Crocidura
Crocidura indochinensis	Forest mammals	Eulipotyphla	Soricidae	Crocidura
Crocidura lasiura	Forest mammals/Grassland mammals/Shrub mammals	Eulipotyphla	Soricidae	Crocidura
Crocidura rapax	Forest mammals	Eulipotyphla	Soricidae	Crocidura
Crocidura shantungensis	Farmland mammals	Eulipotyphla	Soricidae	Crocidura
Crocidura sibirica	Grassland mammals/Farmland mammals	Eulipotyphla	Soricidae	Crocidura
Crocidura tanakae	Forest mammals	Eulipotyphla	Soricidae	Crocidura
Crocidura tanakae	Forest mammals/Shrub mammals	Eulipotyphla	Soricidae	Crocidura
Crocidura vorax	Forest mammals	Eulipotyphla	Soricidae	Crocidura
Crocidura wuchihensis	Forest mammals	Eulipotyphla	Soricidae	Crodidura
Episoriculus baileyi	Forest mammals/Shrub mammals/Farmland mammals	Eulipotyphla	Soricidae	Episoriculus
Episoriculus caudatus	Forest mammals/Grassland mammals /Farmland mammals	Eulipotyphla	Soricidae	Episoriculus
Episoriculus leucops	Forest mammals/Shrub mammals/Wetland mammals	Eulipotyphla	Soricidae	Episoriculus
Episoriculus macrurus	Forest mammals	Eulipotyphla	Soricidae	Episoriculus
Episoriculus sacratus	Forest mammals/Grassland mammals /Farmland mammals	Eulipotyphla	Soricidae	Episoriculus
Crocidura tanakae	Forest mammals/Shrub mammals	Eulipotyphla	Soricidae	Episoricutus
Nectogale elegans	Wetland mammals	Eulipotyphla	Soricidae	Nectogale
Neomys fodiens	Wetland mammals	Eulipotyphla	Soricidae	Neomys
Sorex asper	Forest mammals/Shrub mammals/Farmland mammals	Eulipotyphla	Soricidae	Sorex
Sorex bedfordiae	Forest mammals/Shrub mammals	Eulipotyphla	Soricidae	Sorex
Sorex caecutiens	Forest mammals/Grassland mammals/Shrub mammals	Eulipotyphla	Soricidae	Sorex
Sorex cansulus	Forest mammals/Grassland mammals/Shrub mammals	Eulipotyphla	Soricidae	Sorex
Sorex cylindricauda	Forest mammals/Shrub mammals	Eulipotyphla	Soricidae	Sorex
Sorex daphaenodon	Forest mammals/Grassland mammals/Shrub mammals	Eulipotyphla	Soricidae	Sorex
Sorex excelsus	Forest mammals/Shrub mammals/Farmland mammals	Eulipotyphla	Soricidae	Sorex
Sorex gracillimus	Forest mammals/Grassland mammals/Shrub mammals	Eulipotyphla	Soricidae	Sorex
Sorex isodon	Forest mammals/Shrub mammals/Farmland mammals	Eulipotyphla	Soricidae	Sorex
Sorex kozlovi	Forest mammals/Grassland mammals/Shrub mammals	Eulipotyphla	Soricidae	Sorex
Sorex minutissimus	Forest mammals/Grassland mammals/Shrub mammals	Eulipotyphla	Soricidae	Sorex
Sorex minutus	Forest mammals/Grassland mammals/Shrub mammals	Eulipotyphla	Soricidae	Sorex
Sorex mirabilis	Forest mammals	Eulipotyphla	Soricidae	Sorex
Sorex planiceps	Forest mammals/Grassland mammals/Shrub mammals	Eulipotyphla	Soricidae	Sorex
Sorex sinalis	Forest mammals/Shrub mammals/Farmland mammals	Eulipotyphla	Soricidae	Sorex
Sorex thibetanus	Forest mammals/Grassland mammals/Shrub mammals	Eulipotyphla	Soricidae	Sorex
Sorex tundrensis	Shrub mammals	Eulipotyphla	Soricidae	Sorex
Sorex unguiculatus	Shrub mammals	Eulipotyphla	Soricidae	Sorex
Soriculus nigrescens	Forest mammals	Eulipotyphla	Soricidae	Soriculus
Suncus etruscus	Forest mammals	Eulipotyphla	Soricidae	Suncus
Suncus murinus	Forest mammals/Farmland mammals	Eulipotyphla	Soricidae	Suncus
Euroscaptor grandis	Shrub mammals/Farmland mammals	Eulipotyphla	Talpidae	Euroscaptor
Euroscaptor klossi	Forest mammals	Eulipotyphla	Talpidae	Euroscaptor
Euroscaptor longirostris	Forest mammals/Shrub mammals	Eulipotyphla	Talpidae	Euroscaptor
Euroscaptor micrura	Forest mammals/Shrub mammals	Eulipotyphla	Talpidae	Euroscaptor
Euroscaptor parvidens	Forest mammals	Eulipotyphla	Talpidae	Euroscaptor
Mogera wogura	Forest mammals/Farmland mammals	Eulipotyphla	Talpidae	Mogera
Mogera insularis	Forest mammals	Eulipotyphla	Talpidae	Mogera
Mogera robusta	Forest mammals/Shrub mammals/Farmland mammals	Eulipotyphla	Talpidae	Mogera
Mogera uchidai	Forest mammals	Eulipotyphla	Talpidae	Mogera
Uropsilus andersoni	Forest mammals	Eulipotyphla	Talpidae	Nasillus
Uropsilus gracilis	Forest mammals/Shrub mammals	Eulipotyphla	Talpidae	Nasillus
Uropsilus investigator	Forest mammals/Shrub mammals	Eulipotyphla	Talpidae	Nasillus
Parascaptor leucura	Forest mammals/Shrub mammals	Eulipotyphla	Talpidae	Parascaptor
Scapanulus oweni	Forest mammals	Eulipotyphla	Talpidae	Scapanulus
Scaptochirus moschatus	Forest mammals/Farmland mammals	Eulipotyphla	Talpidae	Scaptochirus
Scaptonyx fusicaudus	Forest mammals/Shrub mammals	Eulipotyphla	Talpidae	Scaptonyx
Uropsilus soricipes	Forest mammals/Shrub mammals/Farmland mammals	Eulipotyphla	Talpidae	Uropsilus
Lepus comus	Farmland mammals	Lagomorpha	Leporidae	Lepus
Lepus coreanus	Forest mammals/Shrub mammals	Lagomorpha	Leporidae	Lepus
Lepus hainanus	Shrub mammals	Lagomorpha	Leporidae	Lepus
Lepus mandshuricus	Forest mammals/Shrub mammals	Lagomorpha	Leporidae	Lepus
Lepus oiostolus	Grassland mammals	Lagomorpha	Leporidae	Lepus
Lepus sinensis	Forest mammals/Shrub mammals	Lagomorpha	Leporidae	Lepus
Lepus tibetanus	Desert mammals	Lagomorpha	Leporidae	Lepus
Lepus timidus	Forest mammals/Grassland mammals/Shrub mammals	Lagomorpha	Leporidae	Lepus
Lepus tolai	Forest mammals/Grassland mammals/Desert mammals	Lagomorpha	Leporidae	Lepus
Lepus yarkandensis	Grassland mammals/Desert mammals	Lagomorpha	Leporidae	Lepus
Ochotona alpina	Grassland mammals/Desert mammals	Lagomorpha	Ochotonidae	Ochotona
Ochotona argentata	Grassland mammals/Desert mammals	Lagomorpha	Ochotonidae	Ochotona
Ochotona cansus	Grassland mammals/Shrub mammals/Farmland mammals	Lagomorpha	Ochotonidae	Ochotona
Ochotona curzoniae	Grassland mammals/Desert mammals	Lagomorpha	Ochotonidae	Ochotona
Ochotona dauurica	Forest mammals/Grassland mammals	Lagomorpha	Ochotonidae	Ochotona
Ochotona erythrotis	Grassland mammals	Lagomorpha	Ochotonidae	Ochotona
Ochotona forresti	Forest mammals	Lagomorpha	Ochotonidae	Ochotona
Ochotona gaoligongensis	Forest mammals	Lagomorpha	Ochotonidae	Ochotona
Ochotona gloveri	Grassland mammals	Lagomorpha	Ochotonidae	Ochotona
Ochotona himalayana	Forest mammals/Grassland mammals/Shrub mammals	Lagomorpha	Ochotonidae	Ochotona
Ochotona huangensis	Grassland mammals/Desert mammals	Lagomorpha	Ochotonidae	Ochotona
Ochotona hyperborea	Grassland mammals/Desert mammals	Lagomorpha	Ochotonidae	Ochotona
Ochotona iliensis	Desert mammals	Lagomorpha	Ochotonidae	Ochotona
Ochotona koslowi	Grassland mammals	Lagomorpha	Ochotonidae	Ochotona
Ochotona ladacensis	Grassland mammals/Desert mammals/Shrub mammals	Lagomorpha	Ochotonidae	Ochotona
Ochotona macrotis	Desert mammals	Lagomorpha	Ochotonidae	Ochotona
Ochotona muliensis	Grassland mammals	Lagomorpha	Ochotonidae	Ochotona
Ochotona nigritia	Grassland mammals	Lagomorpha	Ochotonidae	Ochotona
Ochotona nubrica	Grassland mammals	Lagomorpha	Ochotonidae	Ochotona
Ochotona pallasi	Grassland mammals	Lagomorpha	Ochotonidae	Ochotona
Ochotona roylei	Forest mammals	Lagomorpha	Ochotonidae	Ochotona
Ochotona rutila	Desert mammals	Lagomorpha	Ochotonidae	Ochotona
Ochotona thibetana	Forest mammals/Grassland mammals/Desert mammals/Shrub mammals	Lagomorpha	Ochotonidae	Ochotona
Ochotona thomasi	Grassland mammals/Shrub mammals	Lagomorpha	Ochotonidae	Ochotona
Equus ferus	Grassland mammals/Desert mammals	Perissodactyla	Equide	Equus
Equus hemionus	Grassland mammals/Desert mammals	Perissodactyla	Equide	Equus
Equus kiang	Desert mammals	Perissodactyla	Equide	Equus
Dicerorhinus sumatraensis	Forest mammals/Shrub mammals/Wetland mammals	Perissodactyla	Rhinocerotidae	Dicerorhinus
Rhinoceros sondaicus	Forest mammals/Shrub mammals	Perissodactyla	Rhinocerotidae	Rhinoceros
Manis crassicaudata	Forest mammals	Pholidota	Manidae	Manis
Manis javanica	Forest mammals/Shrub mammals	Pholidota	Manidae	Manis
Manis pentadactyla	Forest mammals	Pholidota	Manidae	Manis
Castor fiber	Wetland mammals	Podentia	Castoridae	Castor
Allocricetulus curtatus	Desert mammals	Podentia	Cricetidae	Allocricetulus
Allocricetulus eversmanni	Desert mammals	Podentia	Cricetidae	Allocricetulus
Alticola argentatus	Forest mammals/Grassland mammals/Shrub mammals	Podentia	Cricetidae	Alticola
Alticola barakshin	Shrub mammals	Podentia	Cricetidae	Alticola
Alticola macrotis	Forest mammals/Grassland mammals/Shrub mammals	Podentia	Cricetidae	Alticola
Alticola semicanus	Shrub mammals	Podentia	Cricetidae	Alticola
Alticola stoliczkanus	Grassland mammals/Shrub mammals	Podentia	Cricetidae	Alticola
Alticola stoliczkanus	Forest mammals/Grassland mammals/Shrub mammals	Podentia	Cricetidae	Alticola
Alticola strelzowi	Shrub mammals	Podentia	Cricetidae	Alticola
Arvicola amphibius	Shrub mammals/Wetland mammals	Podentia	Cricetidae	Arvicola
Brachiones przewalskii	Desert mammals	Podentia	Cricetidae	Brachiones
Cansumys canus	Forest mammals	Podentia	Cricetidae	Cansumys
Caryomys eva	Forest mammals/Shrub mammals	Podentia	Cricetidae	Caryomys
Caryomys inez	Forest mammals/Shrub mammals/Farmland mammals	Podentia	Cricetidae	Caryomys
Cricetulus barabensis	Forest mammals/Grassland mammals/Desert mammals/Farmland mammals	Podentia	Cricetidae	Cricetulus
Cricetulus kamensis	Grassland mammals	Podentia	Cricetidae	Cricetulus
Cricetulus longicaudatus	Grassland mammals/Desert mammals/Farmland mammals	Podentia	Cricetidae	Cricetulus
Cricetulus migratorius	Desert mammals/Farmland mammals	Podentia	Cricetidae	Cricetulus
Cricetus cricetus	Forest mammals/Grassland mammals	Podentia	Cricetidae	Cricetus
Ellobius talpinus	Grassland mammals/Desert mammals/Shrub mammals	Podentia	Cricetidae	Ellobius
Eolagurus luteus	Grassland mammals/Desert mammals	Podentia	Cricetidae	Eolagurus
Eolagurus przewalskii	Grassland mammals/Desert mammals	Podentia	Cricetidae	Eolagurus
Eothenomys cachinus	Forest mammals/Shrub mammals/Farmland mammals	Podentia	Cricetidae	Eothenomys
Eothenomys chinensis	Forest mammals/Grassland mammals/Shrub mammals	Podentia	Cricetidae	Eothenomys
Eothenomys custos	Forest mammals/Shrub mammals	Podentia	Cricetidae	Eothenomys
Eothenomys eleusis	Forest mammals/Shrub mammals	Podentia	Cricetidae	Eothenomys
Eothenomys melanogaster	Forest mammals	Podentia	Cricetidae	Eothenomys
Eothenomys melanogaster	Forest mammals/Shrub mammals	Podentia	Cricetidae	Eothenomys
Eothenomys miletus	Forest mammals/Shrub mammals	Podentia	Cricetidae	Eothenomys
Eothenomys olitor	Shrub mammals/Farmland mammals	Podentia	Cricetidae	Eothenomys
Eothenomys wardi	Forest mammals/Grassland mammals/Shrub mammals	Podentia	Cricetidae	Eothenomys
Lagurus lagurus	Forest mammals/Grassland mammals/Desert mammals	Podentia	Cricetidae	Lagurus
Lasiopodomys brandtii	Grassland mammals	Podentia	Cricetidae	Lasiopodomys
Lasiopodomys fuscus	Grassland mammals/Wetland mammals	Podentia	Cricetidae	Lasiopodomys
Lasiopodomys mandarinus	Grassland mammals	Podentia	Cricetidae	Lasiopodomys
Meriones meridianus	Desert mammals	Podentia	Cricetidae	Meriones
Meriones libycus	Desert mammals/Farmland mammals	Podentia	Cricetidae	Meriones
Meriones meridianus	Desert mammals	Podentia	Cricetidae	Meriones
Meriones tamariscinus	Desert mammals	Podentia	Cricetidae	Meriones
Meriones unguiculatus	Grassland mammals/Desert mammals/Farmland mammals	Podentia	Cricetidae	Meriones
Microtus agrestis	Forest mammals/Grassland mammals	Podentia	Cricetidae	Microtus
Microtus arvalis	Forest mammals/Grassland mammals/Desert mammals/Wetland mammals	Podentia	Cricetidae	Microtus
Microtus clarkei	Forest mammals/Grassland mammals	Podentia	Cricetidae	Microtus
Microtus fortis	Grassland mammals/Wetland mammals	Podentia	Cricetidae	Microtus
Microtus gregalis	Forest mammals/Grassland mammals/Farmland mammals/Wetland mammals	Podentia	Cricetidae	Microtus
Microtus ilaeus	Forest mammals/Grassland mammals/Shrub mammals	Podentia	Cricetidae	Microtus
Microtus kikuchii	Forest mammals	Podentia	Cricetidae	Microtus
Microtus limnophilus	Grassland mammals	Podentia	Cricetidae	Microtus
Microtus maximowiczii	Grassland mammals/Shrub mammals/Wetland mammals	Podentia	Cricetidae	Microtus
Microtus mongolicus	Farmland mammals	Podentia	Cricetidae	Microtus
Microtus oeconomus	Forest mammals/Grassland mammals/Shrub mammals/Farmland mammals/Wetland mammals	Podentia	Cricetidae	Microtus
Microtus socialis	Grassland mammals/Desert mammals	Podentia	Cricetidae	Microtus
Myodes centralis	Forest mammals/Shrub mammals	Podentia	Cricetidae	Myodes
Myodes frater	Forest mammals/Shrub mammals	Podentia	Cricetidae	Myodes
Eothenomys proditor	Forest mammals/Shrub mammals	Podentia	Cricetidae	Myodes
Myodes rufocanus	Forest mammals/Shrub mammals	Podentia	Cricetidae	Myodes
Myodes rutilus	Forest mammals/Shrub mammals	Podentia	Cricetidae	Myodes
Myodes shanseius	Forest mammals/Shrub mammals	Podentia	Cricetidae	Myodes
Myopus schisticolor	Forest mammals	Podentia	Cricetidae	Myopus
Neodon forresti	Grassland mammals/Shrub mammals/Farmland mammals	Podentia	Cricetidae	Neodon
Neodon irene	Forest mammals/Grassland mammals/Shrub mammals	Podentia	Cricetidae	Neodon
Neodon juldaschi	Grassland mammals	Podentia	Cricetidae	Neodon
Neodon sikimensis	Forest mammals/Grassland mammals/Shrub mammals	Podentia	Cricetidae	Neodon
Neodon leucurus	Grassland mammals/Wetland mammals	Podentia	Cricetidae	Phaiomys
Phodopus campbelli	Forest mammals/Grassland mammals/Desert mammals/Farmland mammals	Podentia	Cricetidae	Phodopus
Phodopus roborovskii	Desert mammals/Farmland mammals	Podentia	Cricetidae	Phodopus
Proedromys bedfordi	Forest mammals/Shrub mammals	Podentia	Cricetidae	Proedromys
Rhombomys opimus	Desert mammals	Podentia	Cricetidae	Rhombomys
Tscherskia triton	Shrub mammals	Podentia	Cricetidae	Tscherskia
Volemys millicens	Forest mammals/Grassland mammals/Shrub mammals	Podentia	Cricetidae	Volemys
Volemys musseri	Forest mammals	Podentia	Cricetidae	Volemys
Allactaga balikunica	Desert mammals	Podentia	Dipodidae	Allactaga
Allactaga bullata	Desert mammals	Podentia	Dipodidae	Allactaga
Allactaga elater	Desert mammals	Podentia	Dipodidae	Allactaga
Allactaga major	Grassland mammals/Desert mammals	Podentia	Dipodidae	Allactaga
Allactaga sibirica	Grassland mammals/Desert mammals	Podentia	Dipodidae	Allactaga
Cardiocranius paradoxus	Desert mammals	Podentia	Dipodidae	Cardiocranius
Dipus sagitta	Desert mammals	Podentia	Dipodidae	Dipus
Eozapus setchuanus	Forest mammals/Shrub mammals	Podentia	Dipodidae	Eozapus
Euchoreutes naso	Desert mammals	Podentia	Dipodidae	Euchoreutes
Pygeretmus pumilio	Desert mammals	Podentia	Dipodidae	Pygeretmus
Salpingotus crassicauda	Desert mammals	Podentia	Dipodidae	Salpingotus
Salpingotus kozlovi	Desert mammals	Podentia	Dipodidae	Salpingotus
Sicista caudata	Forest mammals/Shrub mammals	Podentia	Dipodidae	Sicista
Sicista concolor	Forest mammals/Shrub mammals	Podentia	Dipodidae	Sicista
Sicista subtilis	Grassland mammals	Podentia	Dipodidae	Sicista
Sicista tianshanica	Forest mammals/Shrub mammals	Podentia	Dipodidae	Sicista
Stylodipus andrewsi	Desert mammals	Podentia	Dipodidae	Stylodipus
Stylodipus telum	Desert mammals	Podentia	Dipodidae	Stylodipus
Chaetocauda sichuanensis	Forest mammals	Podentia	Gliridae	Chaetocauda
Dryomys nitedula	Forest mammals	Podentia	Gliridae	Dryomys
Atherurus macrourus	Forest mammals/Shrub mammals	Podentia	Hystricidae	Atherurus
Hystrix brachyura	Forest mammals	Podentia	Hystricidae	Hystrix
Hystrix hodgsoni	Forest mammals/Shrub mammals	Podentia	Hystricidae	Hystrix
Apodemus agrarius	Forest mammals/Shrub mammals/Farmland mammals	Podentia	Muridae	Apodemus
Apodemus chevrieri	Shrub mammals	Podentia	Muridae	Apodemus
Apodemus draco	Forest mammals/Grassland mammals/Shrub mammals/Farmland mammals	Podentia	Muridae	Apodemus
Apodemus ilex	Forest mammals/Farmland mammals	Podentia	Muridae	Apodemus
Apodemus latronum	Forest mammals/Grassland mammals/Shrub mammals/Farmland mammals	Podentia	Muridae	Apodemus
Apodemus orestes	Forest mammals/Farmland mammals	Podentia	Muridae	Apodemus
Apodemus pallipes	Forest mammals/Shrub mammals	Podentia	Muridae	Apodemus
Apodemus peninsulae	Forest mammals/Farmland mammals	Podentia	Muridae	Apodemus
Apodemus semotus	Forest mammals/Farmland mammals	Podentia	Muridae	Apodemus
Apodemus uralensis	Desert mammals/Shrub mammals/Farmland mammals	Podentia	Muridae	Apodemus
Bandicota indica	Shrub mammals/Farmland mammals/Wetland mammals	Podentia	Muridae	Bandicota
Berylmys berdmorei	Shrub mammals	Podentia	Muridae	Berylmys
Berylmys bowersi	Forest mammals/Shrub mammals/Farmland mammals	Podentia	Muridae	Berylmys
Berylmys manipulus	Shrub mammals	Podentia	Muridae	Berylmys
Chiromyscus chiropus	Forest mammals	Podentia	Muridae	Chiromyscus
Chiropodomys gliroides	Forest mammals	Podentia	Muridae	Chiropodomys
Chiropodomys gliroides	Forest mammals	Podentia	Muridae	Chiropodomys
Dacnomys millardi	Forest mammals	Podentia	Muridae	Dacnomys
Hadromys yunnanensis	Forest mammals/Shrub mammals	Podentia	Muridae	Hadromys
Hapalomys delacouri	Forest mammals	Podentia	Muridae	Hapalomys
Leopoldamys edwardsi	Shrub mammals/Farmland mammals	Podentia	Muridae	Leopoldamys
Maxomys surifer	Forest mammals	Podentia	Muridae	Maxomys
Micromys minutus	Forest mammals/Grassland mammals/Farmland mammals	Podentia	Muridae	Micromys
Mus caroli	Farmland mammals	Podentia	Muridae	Mus
Mus cervicolor	Forest mammals/Shrub mammals/Farmland mammals	Podentia	Muridae	Mus
Mus cookii	Shrub mammals/Farmland mammals	Podentia	Muridae	Mus
Mus musculus	Farmland mammals	Podentia	Muridae	Mus
Mus pahari	Forest mammals/Shrub mammals/Farmland mammals	Podentia	Muridae	Mus
Nesokia indica	Grassland mammals/Desert mammals	Podentia	Muridae	Nesokia
Niviventer andersoni	Forest mammals	Podentia	Muridae	Niviventer
Niviventer brahma	Forest mammals	Podentia	Muridae	Niviventer
Niviventer confucianus	Forest mammals/Shrub mammals/Farmland mammals	Podentia	Muridae	Niviventer
Niviventer coninga	Forest mammals/Shrub mammals	Podentia	Muridae	Niviventer
Niviventer cremoriventer	Shrub mammals/Farmland mammals	Podentia	Muridae	Niviventer
Niviventer culturatus	Forest mammals/Farmland mammals	Podentia	Muridae	Niviventer
Niviventer eha	Forest mammals	Podentia	Muridae	Niviventer
Niviventer excelsior	Forest mammals/Grassland mammals/Shrub mammals/Farmland mammals	Podentia	Muridae	Niviventer
Niviventer fulvescens	Shrub mammals	Podentia	Muridae	Niviventer
Niviventer tenaster	Forest mammals	Podentia	Muridae	Niviventer
Rattus andamanensis	Shrub mammals/Farmland mammals	Podentia	Muridae	Rattus
Rattus brunneusculus	Farmland mammals	Podentia	Muridae	Rattus
Rattus exulans	Shrub mammals	Podentia	Muridae	Rattus
Rattus losea	Shrub mammals/Farmland mammals	Podentia	Muridae	Rattus
Rattus nitidus	Farmland mammals	Podentia	Muridae	Rattus
Rattus norvegicus	Grassland mammals/Desert mammals/Shrub mammals/Farmland mammals/Cave mammals	Podentia	Muridae	Rattus
Rattus pyctoris	Farmland mammals	Podentia	Muridae	Rattus
Rattus tanezumi	Shrub mammals/Farmland mammals	Podentia	Muridae	Rattus
Hadromys yunnanensis	Farmland mammals	Podentia	Muridae	Rattus
Vandeleuria oleracea	Forest mammals	Podentia	Muridae	Vandeleuria
Vernaya fulva	Forest mammals	Podentia	Muridae	Vernaya
Typhlomys cinereus	Forest mammals	Podentia	Platacanthomyidae	Typhlomys
Aeretes melanopterus	Forest mammals	Podentia	Pteromyidae	Aeretes
Belomys pearsonii	Forest mammals	Podentia	Pteromyidae	Belomys
Eupetaurus cinereus	Forest mammals	Podentia	Pteromyidae	Eupetaurus
Hylopetes alboniger	Forest mammals	Podentia	Pteromyidae	Hylopetes
Hylopetes phayrei	Forest mammals	Podentia	Pteromyidae	Hylopetes
Petaurista petaurista	Forest mammals	Podentia	Pteromyidae	Petaurista
Petaurista alborufus	Forest mammals	Podentia	Pteromyidae	Petaurista
Petaurista caniceps	Forest mammals	Podentia	Pteromyidae	Petaurista
Petaurista elegans	Forest mammals	Podentia	Pteromyidae	Petaurista
Petaurista magnificus	Forest mammals	Podentia	Pteromyidae	Petaurista
Petaurista petaurista	Forest mammals	Podentia	Pteromyidae	Petaurista
Petaurista philippensis	Forest mammals	Podentia	Pteromyidae	Petaurista
Petaurista sybilla	Forest mammals	Podentia	Pteromyidae	Petaurista
Petaurista xanthotis	Forest mammals	Podentia	Pteromyidae	Petaurista
Pteromys volans	Forest mammals	Podentia	Pteromyidae	Pteromys
Trogopterus xanthipes	Forest mammals	Podentia	Pteromyidae	Trogopterus
Callosciurus caniceps	Forest mammals/Shrub mammals	Podentia	Sciuridae	Callosciurus
Callosciurus erythraeus	Forest mammals/Shrub mammals	Podentia	Sciuridae	Callosciurus
Callosciurus inornatus	Forest mammals/Shrub mammals	Podentia	Sciuridae	Callosciurus
Callosciurus phayrei	Forest mammals	Podentia	Sciuridae	Callosciurus
Callosciurus pygerythrus	Forest mammals/Shrub mammals	Podentia	Sciuridae	Callosciurus
Callosciurus quinquestriatus	Forest mammals/Shrub mammals	Podentia	Sciuridae	Callosciurus
Dremomys gularis	Forest mammals/Shrub mammals	Podentia	Sciuridae	Dremomys
Dremomys lokriah	Forest mammals/Shrub mammals	Podentia	Sciuridae	Dremomys
Dremomys pernyi	Forest mammals/Shrub mammals	Podentia	Sciuridae	Dremomys
Dremomys pyrrhomerus	Forest mammals/Shrub mammals	Podentia	Sciuridae	Dremomys
Dremomys rufigenis	Forest mammals/Shrub mammals	Podentia	Sciuridae	Dremomys
Marmota baibacina	Grassland mammals/Desert mammals	Podentia	Sciuridae	Marmota
Marmota caudata	Grassland mammals	Podentia	Sciuridae	Marmota
Marmota himalayana	Grassland mammals	Podentia	Sciuridae	Marmota
Marmota sibirica	Grassland mammals	Podentia	Sciuridae	Marmota
Menetes berdmorei	Forest mammals/Shrub mammals	Podentia	Sciuridae	Menetes
Ratufa bicolor	Forest mammals	Podentia	Sciuridae	Ratufa
Sciurotamias davidianus	Forest mammals/Shrub mammals/Farmland mammals	Podentia	Sciuridae	Sciurotamias
Sciurotamias forresti	Shrub mammals	Podentia	Sciuridae	Sciurotamias
Sciurus vulgaris	Forest mammals	Podentia	Sciuridae	Sciurus
Spermophilus alashanicus	Grassland mammals/Desert mammals	Podentia	Sciuridae	Spermophilus
Spermophilus brevicauda	Desert mammals	Podentia	Sciuridae	Spermophilus
Spermophilus dauricus	Grassland mammals/Desert mammals	Podentia	Sciuridae	Spermophilus
Spermophilus pallidicauda	Desert mammals	Podentia	Sciuridae	Spermophilus
Spermophilus dauricus	Grassland mammals	Podentia	Sciuridae	Spermophilus
Spermophilus pallidicauda	Grassland mammals/Desert mammals	Podentia	Sciuridae	Spermophilus
Spermophilus relictus	Grassland mammals/Desert mammals	Podentia	Sciuridae	Spermophilus
Spermophilus parryii	Forest mammals/Grassland mammals	Podentia	Sciuridae	Spermophilus
Tamias sibiricus	Forest mammals/Shrub mammals	Podentia	Sciuridae	Tamias
Tamiops macclellandii	Forest mammals/Shrub mammals	Podentia	Sciuridae	Tamiops
Tamiops maritimus	Forest mammals/Shrub mammals	Podentia	Sciuridae	Tamiops
Tamiops swinhoei	Forest mammals/Shrub mammals	Podentia	Sciuridae	Tamiops
Cannomys badius	Forest mammals/Shrub mammals	Podentia	Spalacidae	Cannomys
Eospalax fontanierii	Forest mammals/Grassland mammals/Desert mammals/Shrub mammals/Farmland mammals	Podentia	Spalacidae	Eospalax
Eospalax rothschildi	Forest mammals/Shrub mammals/Farmland mammals	Podentia	Spalacidae	Eospalax
Eospalax rufecns	Forest mammals/Grassland mammals/Desert mammals/Shrub mammals/Farmland mammals	Podentia	Spalacidae	Eospalax
Eospalax smithii	Grassland mammals/Desert mammals/Farmland mammals	Podentia	Spalacidae	Eospalax
Myospalax aspalax	Grassland mammals/Farmland mammals	Podentia	Spalacidae	Myospalax
Myospalax psilurus	Shrub mammals	Podentia	Spalacidae	Myospalax
Rhizomys pruinosus	Shrub mammals	Podentia	Spalacidae	Rhizomys
Rhizomys sinensis	Shrub mammals	Podentia	Spalacidae	Rhizomys
Rhizomys sumatrensis	Shrub mammals	Podentia	Spalacidae	Rhizomys
Rhizomys vestitus	Shrub mammals	Podentia	Spalacidae	Rhizomys
Macaca arctoides	Forest mammals	Primates	Cercopithecidae	Macaca
Macaca assamensis	Forest mammals	Primates	Cercopithecidae	Macaca
Macaca cyclopis	Forest mammals	Primates	Cercopithecidae	Macaca
Macaca leonina	Forest mammals	Primates	Cercopithecidae	Macaca
Macaca mulatta	Forest mammals	Primates	Cercopithecidae	Macaca
Macaca thibetana	Forest mammals	Primates	Cercopithecidae	Macaca
Rhinopithecus bieti	Forest mammals	Primates	Cercopithecidae	Rhinopithecus
Rhinopithecus brelichi	Forest mammals	Primates	Cercopithecidae	Rhinopithecus
Rhinopithecus roxellana	Forest mammals	Primates	Cercopithecidae	Rhinopithecus
Semnopithecus schistaceus	Forest mammals	Primates	Cercopithecidae	Semnopithecus
Trachypithecus francoisi	Forest mammals	Primates	Cercopithecidae	Trachypithecus
Trachypithecus poliocephalus	Forest mammals	Primates	Cercopithecidae	Trachypithecus
Trachypithecus phayrei	Forest mammals	Primates	Cercopithecidae	Trachypithecus
Trachypithecus shortridgei	Forest mammals	Primates	Cercopithecidae	Trachypithecus
Hoolock leuconedys	Forest mammals	Primates	Hylobatidae	Bunopithecus
Hylobates lar	Forest mammals	Primates	Hylobatidae	Hylobates
Nomascus concolor	Forest mammals	Primates	Hylobatidae	Nomascus
Nomascus nasutus	Forest mammals	Primates	Hylobatidae	Nomascus
Nomascus hainanus	Forest mammals	Primates	Hylobatidae	Nomascus
Nomascus leucogenys	Forest mammals	Primates	Hylobatidae	Nomascus
Nycticebus bengalensis	Forest mammals	Primates	Lorisidae	Nycticebus
Nycticebus pygmaeus	Forest mammals	Primates	Lorisidae	Nycticebus
Elephas maximus	Forest mammals/Grassland mammals/Shrub mammals	Proboscidea	Elephantidae	Elephas
Tupaia belangeri	Forest mammals/Shrub mammals/Farmland mammals	Scandentia	Tupaiidae	Tupaia
	Note: The checklist of mammal species was based on A Complete Checklist of Mammal Species and Subspecies in China a Taxonomic and Geographic Reference (Wang, 2003).

## Sheet: Sheet2
物种名	中文名	评估等级	特有种
Erinaceus amurensis	东北刺猬	LC
Hemiechinus auritus	大耳猬	LC
Hylomys suillus	中国毛猬	NT
Mesechinus dauuricus	达乌尔猬	LC
Mesechinus hughi	侯氏猬	NT	√
Mesechinus miodon	小齿猬	DD
Mesechinus sylvaticua	林猬	LC
Neohylomys hainanensis	海南新毛猬	VU	√
Neotetracus sinensis	中国鼩猬	LC
Euroscaptor grandis	宽齿鼹	VU	√
Euroscaptor klossi	克氏鼹	VU
Euroscaptor longirostris	长吻鼹	LC
Euroscaptor micrura	短尾鼹	VU
Euroscaptor parvidens	小齿鼹	VU
Mogera insularis	华南缺齿鼹	LC
Mogera robusta	缺齿鼹	LC
Mogera wogura	小缺齿鼹	NT
Mogera uchidai	钓鱼岛鼹	DD	√
Parascaptor leucura	白尾鼹	VU
Scapanulus oweni	甘肃鼹	NT	√
Scaptochirus moschatus	麝鼹	NT	√
Scaptonyx fusicaudus	长尾鼩鼹	LC
Uropsilus aequodonenia	等齿鼩鼹	NT	√
Uropsilus andersoni	峨眉鼩鼹	VU	√
Uropsilus gracilis	长吻鼩鼹	LC
Uropsilus investigator	贡山鼩鼹	NT	√
Uropsilus soricipes	鼩鼹	LC	√
Anourosorex squamipes	微尾鼩	LC
Anourosorex yamashinai	台湾短尾鼩	DD	√
Blarinella griselda	淡灰黑齿鼩鼱	LC
Blarinella quadraticauda	川鼩	LC	√
Blarinella wardi	狭颅黑齿鼩鼱	NT
Chimarrogale himalayica	喜马拉雅水麝鼩	VU
Chimarrogale styani	灰腹水鼩	VU
Chodsigoa hypsibia	川西缺齿鼩鼱	LC	√
Chodsigoa lamula	小缺齿鼩鼱	NT	√
Chodsigoa parca	云南缺齿鼩鼱	NT
Chodsigoa parva	滇北长尾鼩	NT	√
Chodsigoa salenskii	大缺齿鼩鼱	NT	√
Chodsigoa smithii	斯氏缺齿鼩鼱	LC	√
Chodsigoa sodalis	细尾缺齿鼩鼱	DD	√
Crocidura attenuata	灰麝鼩	LC
Crocidura fuliginosa	白尾梢麝鼩	LC
Crocidura gmelini	格氏小麝鼩	NT
Crocidura indochinensis	南小麝鼩	NT
Crocidura lasiura	大麝鼩	NT
Crocidura leucodon	白齿麝鼩	LC
Crocidura rapax	华南中麝鼩	LC	√
Crocidura shantungensis	山东小麝鼩	LC
Crocidura sibirica	西伯利亚麝鼩	NT
Crocidura suaveolens	北小麝鼩	NT
Crocidura tanakae	台湾长尾麝鼩	LC	√
Crocidura vorax	西南中麝鼩	LC
Crocidura wuchihensis	五指山小麝鼩	VU
Episoriculus baileyi	米什米长尾鼩鼱	DD
Episoriculus caudatus	长尾鼩	LC
Episoriculus fumidus	台湾长尾鼩	NT	√
Episoriculus leucops	大长尾鼩鼱	NT
Episoriculus macrurus	缅甸长尾鼩	NT
Episoriculus sacratus	灰腹长尾鼩鼱	DD	√
Nectogale elegans	蹼足鼩	LC
Neomys fodiens	水鼩鼱	VU
Sorex asper	天山鼩鼱	NT
Sorex bedfordiae	小纹背鼩鼱	LC
Sorex buchariensis	帕米尔鼩鼱	LC
Sorex caecutiens	中鼩鼱	NT
Sorex cansulus	甘肃鼩鼱	NT	√
Sorex cylindricauda	纹背鼩鼱	NT	√
Sorex daphaenodon	栗齿鼩鼱	NT
Sorex excelsus	云南鼩鼱	LC
Sorex gracillimus	细鼩鼱	NT
Sorex isodon	远东鼩鼱	NT
Sorex kozlovi	柯氏鼩鼱	DD	√
Sorex minutissimus	姬鼩鼱	NT
Sorex minutus	小鼩鼱	NT
Sorex mirabilis	大鼩鼱	NT
Sorex planiceps	克什米尔鼩鼱	NT
Sorex roboratus	扁颅鼩鼱	NT
Sorex sinalis	陕西鼩鼱	NT	√
Sorex thibetanus	藏鼩鼱	NT	√
Sorex tundrensis	苔原鼩鼱	NT
Sorex unguiculatus	长爪鼩鼱	LC
Soriculus nigrescens	大爪长尾鼩鼱	NT
Suncus etruscus	小臭鼩	NT
Suncus murinus	臭鼩	LC
Tupaia belangeri	北树鼩	LC
Dugong dugon	儒艮	CR
Cynopterus brachyotis	短耳犬蝠	VU
Cynopterus sphinx	犬蝠	NT
Eonycteris spelaea	长舌果蝠	VU
Macroglossus sobrinus	安氏长舌果蝠	EN
Megaerops ecaudatus	无尾果蝠	DD
Megaerops niphanae	泰国无尾果蝠	DD
Pteropus dasymallus	琉球狐蝠	EN
Pteropus giganteus	印度大狐蝠	DD
Rousettus amplexicaudatus	抱尾果蝠	VU
Rousettus leschenaultii	棕果蝠	LC
Sphaerias blanfordi	球果蝠	VU
Taphozous melanopogon	黑髯墓蝠	LC
Taphozous theobaldi	大墓蝠	NT
Aselliscus stoliczkanus	三叶蹄蝠	NT
Coelops frithii	无尾蹄蝠	VU
Hipposideros armiger	大蹄蝠	LC
Hipposideros cineraceus	灰小蹄蝠	NT
Hipposideros fulvus	大耳小蹄蝠	DD
Hipposideros larvatus	中蹄蝠	LC
Hipposideros lylei	莱氏蹄蝠	VU
Hipposideros pomona	小蹄蝠	LC
Hipposideros pratti	普氏蹄蝠	NT
Megaderma lyra	印度假吸血蝠	VU
Megaderma spasma	马来假吸血蝠	DD
Tadarida insignis	宽耳犬吻蝠	NT
Tadarida latouchei	华北犬吻蝠	NT
Tadarida plicata	皱唇犬吻蝠	LC
Rhinolophus affinis	中菊头蝠	LC
Rhinolophus ferrumequinum	马铁菊头蝠	LC
Rhinolophus formosae	台湾菊头蝠	NT	√
Rhinolophus huananus	华南菊头蝠	NT	√
Rhinolophus lepidus	短翼菊头蝠	NT
Rhinolophus luctus	大菊头蝠	NT
Rhinolophus macrotis	大耳菊头蝠	LC
Rhinolophus marshalli	马氏菊头蝠	NT
Rhinolophus monoceros	单角菊头蝠	VU	√
Rhinolophus osgoodi	丽江菊头蝠	DD	√
Rhinolophus paradoxolophus	高鞍菊头蝠	NT
Rhinolophus pearsoni	皮氏菊头蝠	LC
Rhinolophus pusillus	小菊头蝠	LC
Rhinolophus rex	贵州菊头蝠	NT	√
Rhinolophus schnitzleri	施氏菊头蝠	DD	√
Rhinolophus sinicus	中华菊头蝠	LC
Rhinolophus stheno	小褐菊头蝠	NT
Rhinolophus thomasi	托氏菊头蝠	NT
Rhinolophus xinanzhongguoensis	锲鞍菊头蝠	DD	√
Rhinolophus yunanensis	云南菊头蝠	VU
Arielulus circumdatus	大黑伏翼	VU
Arielulus torquatus	黄喉黑伏翼	VU	√
Barbastella beijingensis	北京宽耳蝠	DD	√
Barbastella leucomelas	亚洲宽耳蝠	VU
Eptesicus nilssoni	北棕蝠	LC
Eptesicus pachyotis	肥耳棕蝠	LC
Eptesicus serotinus	大棕蝠	LC
Falsistrellus affinis	茶褐伏翼	LC
Falsistrellus mordax	大灰伏翼	NT
Harpiocephalus harpia	毛翼管鼻蝠	NT
Hypsugo pulveratus	灰伏翼	NT
Hypsugo savii	萨氏伏翼	NT
Ia io	南蝠	NT
Kerivoula hardwickii	哈氏彩蝠	DD
Kerivoula picta	彩蝠	EN
Kerivoula titania	泰坦尼亚彩蝠	NT
Miniopterus fuliginosus	亚洲长翼蝠	NT
Miniopterus fuscus	琉球长翼蝠	VU
Miniopterus magnater	几内亚长翼	NT
Miniopterus pusillus	南长翼蝠	NT
Murina aurata	金管鼻蝠	NT
Murina bicolor	黄胸管鼻蝠	DD	√
Murina chrysochaetes	金毛管鼻蝠	DD	√
Murina cyclotis	圆耳管鼻蝠	NT
Murina eleryi	艾氏管鼻蝠	NT
Murina gracilis	姬管鼻蝠	DD	√
Murina harrisoni	哈氏管鼻蝠	DD
Murina hilgendorfi	东北管鼻蝠	LC
Murina huttoni	中管鼻蝠	LC
Murina leucogaster	白腹管鼻蝠	LC
Murina lorelieae	罗蕾莱管鼻蝠	DD	√
Murina puta	台湾管鼻蝠	NT	√
Murina recondita	隐姬管鼻蝠	DD	√
Murina shuipuensis	水埔管鼻蝠	DD	√
Murina ussuriensis	乌苏里管鼻蝠	DD
Myotis adversus	爪哇大足鼠耳蝠	NT
Myotis altarium	西南鼠耳蝠	NT
Myotis annectans	缺齿鼠耳蝠	NT
Myotis badius	栗鼠耳蝠	DD	√
Myotis blythii	尖耳鼠耳蝠	NT
Myotis bombinus	远东鼠耳蝠	NT
Myotis brandti	布氏鼠耳蝠	NT
Myotis chinensis	中华鼠耳蝠	NT
Myotis dasycneme	沼泽鼠耳蝠	LC
Myotis daubentonii	水鼠耳蝠	LC
Myotis davidii	大卫鼠耳蝠	LC	√
Myotis fimbriatus	毛腿鼠耳蝠	NT	√
Myotis formosus	绯鼠耳蝠	VU
Myotis frater	长尾鼠耳蝠	DD
Myotis hasseltii	小巨足鼠耳蝠	VU
Myotis hirsutus	毛须鼠耳蝠	NT	√
Myotis horsfieldii	霍氏鼠耳蝠	LC
Myotis ikonnikovi	伊氏鼠耳蝠	LC
Myotis laniger	华南水鼠耳蝠	LC
Myotis latirostris	宽吻鼠耳蝠	NT
Myotis longipes	长指鼠耳蝠	LC
Myotis macrodactylus	大趾鼠耳蝠	NT
Myotis montivagus	山地鼠耳蝠	LC
Myotis muricola	喜山鼠耳蝠	NT
Myotis mystacinus	须鼠耳蝠	LC
Myotis nattereri	纳氏鼠耳蝠	NT
Myotis pequinius	北京鼠耳蝠	LC	√
Myotis pilosus	大足鼠耳蝠	NT
Myotis siligorensis	高颅鼠耳蝠	NT
Myotis taiwanensis	台湾鼠耳蝠	NT	√
Nyctalus aviator	大山蝠	NT
Nyctalus noctula	褐山蝠	NT
Nyctalus plancyi	中华山蝠	LC	√
Pipistrellus abramus	东亚伏翼	LC
Pipistrellus ceylonicus	锡兰伏翼	LC
Pipistrellus coromandra	印度伏翼	LC
Pipistrellus javanicus	爪哇伏翼	NT
Pipistrellus kuhlii	古氏伏翼	LC
Pipistrellus paterculus	棒茎伏翼	LC
Pipistrellus pipistrellus	普通伏翼	LC
Pipistrellus tenuis	小伏翼	NT
Plecotus auritus	大耳蝠	LC
Plecotus austriacus	灰大耳蝠	NT
Plecotus taivanus	台湾大耳蝠	NT	√
Scotomanes ornatus	斑蝠	LC
Scotophilus heathi	大黄蝠	LC
Scotophilus kuhlii	小黄蝠	LC
Scotozous dormeri	道氏伏翼	LC
Tylonycteris pachypus	扁颅蝠	LC
Tylonycteris pygmaeus	小扁颅蝠	DD	√
Tylonycteris robustula	褐扁颅蝠	NT
Vespertilio murinus	双色蝙蝠	LC
Vespertilio sinensis	东方蝙蝠	LC
Macaca arctoides	短尾猴	VU
Macaca assamensis	熊猴	VU
Macaca cyclopis	台湾猴	EN
Macaca leonina	北豚尾猴	CR
Macaca mulatta	猕猴	LC
Macaca thibetana	藏酋猴	VU	√
Rhinopithecus bieti	滇金丝猴	CR	√
Rhinopithecus brelichi	黔金丝猴	CR	√
Rhinopithecus roxellana	金丝猴	EN	√
Rhinopithecus strykeri	缅甸金丝猴	CR
Semnopithecus schistaceus	长尾叶猴	CR
Trachypithecus crepusculus	印支灰叶猴	EN
Trachypithecus francoisi	黑叶猴	EN
Trachypithecus phayrei	菲氏叶猴	VU
Trachypithecus poliocephalus	白头叶猴	CR
Trachypithecus shortridgei	戴帽叶猴	CR
Hoolock leuconedys	东白眉长臂猿	CR
Hylobates lar	白掌长臂猿	CR
Nomascus concolor	西黑冠长臂猿	CR
Nomascus hainanus	海南长臂猿	CR	√
Nomascus leucogenys	北白颊长臂猿	CR
Nomascus nasutus	东黑冠长臂猿	CR
Nycticebus bengalensis	蜂猴	EN
Nycticebus pygmaeus	倭蜂猴	CR
Manis crassicaudata	印度穿山甲	DD
Manis javanica	马来穿山甲	DD
Manis pentadactyla	穿山甲	CR
Ailurus fulgens	小熊猫	VU
Ailuropoda melanoleuca	大熊猫	EN	√
Canis lupus	狼	VU
Cuon alpinus	豺	EN
Nyctereutes procyonoides	貉	NT
Vulpes corsac	沙狐	NT
Vulpes ferrilata	藏狐	NT
Vulpes vulpes	赤狐	NT
Felis bieti	荒漠猫	CR
Felis chaus	丛林猫	EN
Felis silvestris	野猫	EN
Lynx lynx	猞猁	EN
Neofelis nebulosa	云豹	CR
Otocolobus manul	兔狲	EN
Panthera pardus	金钱豹	EN
Panthera tigris	虎	CR
Panthera uncia	雪豹	EN
Pardofelis marmorata	云猫	CR
Pardofelis temminckii	金猫	CR
Prionailurus bengalensis	豹猫	VU
Herpestes javanicus	爪哇獴	VU
Herpestes urva	食蟹獴	NT
Aonyx cinerea	小爪水獭	EN
Arctonyx collaris	猪獾	NT
Gulo gulo	貂熊	EN
Lutra lutra	水獭	EN
Lutra perspicillata	江獭	EN
Martes flavigula	黄喉貂	NT
Martes foina	石貂	EN
Martes zibellina	紫貂	VU
Meles meles	狗獾	NT
Meles leucurus	亚洲狗獾	VU
Melogale moschata	鼬獾	NT
Melogale personata	缅甸鼬獾	EN
Mustela altaica	香鼬	NT
Mustela erminea	白鼬	EN
Mustela eversmanii	艾鼬	VU
Mustela kathiah	黄腹鼬	NT
Mustela nivalis	伶鼬	VU
Mustela sibirica	黄鼬	LC
Mustela strigidorsa	纹鼬	EN
Vormela peregusna	虎鼬	EN
Callorhinus ursinus	海狗	VU
Eumetopias jubatus	北海狮	NT
Erignathus barbatus	髯海豹	LC
Phoca largha	斑海豹	VU
Pusa hispida	环斑小头海豹	LC
Helarctos malayanus	马来熊	CR
Ursus arctos	棕熊	VU
Ursus thibetanus	黑熊	VU
Arctictis binturong	熊狸	EN
Arctogalidia trivirgata	小齿狸	EN
Chrotogale owstoni	缟灵猫	CR
Paguma larvata	果子狸	NT
Paradoxurus hermaphroditus	椰子猫	VU
Prionodon pardicolor	斑林狸	VU
Viverra megaspila	大斑灵猫	EN
Viverra zibetha	大灵猫	VU
Viverricula indica	小灵猫	VU
Elephas maximus	亚洲象	EN
Equus ferus	野马	Ew
Equus hemionus	蒙古野驴	VU
Equus kiang	西藏野驴	NT
Dicerorhinus sumatraensis	双角犀	RE
Rhinoceros sondaicus	爪哇犀	RE
Bos frontalis	大额牛	CR
Bos gaurus	印度野牛	CR
Bos javanicus	爪哇野牛	CR
Bos mutus	野牦牛	VU	√
Bubalus arnee	野水牛	EW
Budorcas taxicolor	羚牛	VU
Capra sibirica	北山羊	NT
Capricornis milneedwardsii	华西鬣羚	VU
Capricornis sumatraensis	鬣羚	VU
Capricornis swinhoei	台湾鬣羚	LC	√
Capricornis thar	喜马拉雅鬣羚	EN
Gazella subgutturosa	鹅喉羚	VU
Hemitragus jemlahicus	塔尔羊	CR
Naemorhedus baileyi	赤斑羚	EN
Naemorhedus caudatus	长尾斑羚	CR
Naemorhedus goral	喜马拉雅斑羚	EN
Naemorhedus griseus	中华斑羚	VU
Ovis ammon	盘羊	EN
Pantholops hodgsonii	藏羚	VU	√
Procapra gutturosa	蒙原羚	CR	√
Procapra picticaudata	藏原羚	NT	√
Procapra przewalskii	普氏原羚	CR	√
Pseudois nayaur	岩羊	LC
Pseudois schaeferi	矮岩羊	CR	√
Saiga tatarica	高鼻羚羊	Ew
Camelus ferus	野骆驼	CR
Alces alces	欧亚驼鹿	CR
Alces americanus	美洲驼鹿	CR
Axis porcinus	豚鹿	CR
Capreolus pygargus	狍	NT
Cervus elaphus	马鹿	EN
Cervus nippon	梅花鹿	CR
Elaphodus cephalophus	毛冠鹿	VU
Elaphurus davidianus	麋鹿	CR	√
Hydropotes inermis	獐	VU
Muntiacus crinifrons	黑麂	EN	√
Muntiacus feae	林麂	EN
Muntiacus gongshanensis	贡山麂	CR	√
Muntiacus putaoensis	叶麂	EN
Muntiacus reevesi	小麂	VU	√
Muntiacus vaginalis	赤麂	NT
Przewalskium albirostris	白唇鹿	EN	√
Rangifer tarandus	驯鹿	CR
Rucervus eldii	坡鹿	CR
Rusa unicolor	水鹿	VU
Moschus anhuiensis	安徽麝	CR	√
Moschus berezovskii	林麝	CR
Moschus chrysogaster sinificus	高山麝	CR
Moschus fuscus	黑麝	CR	√
Moschus leucogaster	白腹麝(喜马拉雅麝）	EN
Moschus moschiferus	原麝	CR
Sus scrofa	野猪	LC
Tragulus javanicus	鼷鹿	EN
Tragulus williamsoni	威氏小鼷鹿	CR
Eubalaena japonica	北太平洋露脊鲸	EN
Balaenoptera acutorostrata	小须鲸	LC
Balaenoptera borealis	塞鲸	EN
Balaenoptera edeni	布氏鲸	DD
Balaenoptera musculus	蓝鲸	EN
Balaenoptera omurai	大村鲸	DD
Balaenoptera physalus	长须鲸	EN
Megaptera novaeangliae	大翅鲸	LC
Delphinus capensis	长喙真海豚	DD
Delphinus delphis	短喙真海豚	LC
Feresa attenuata	小虎鲸	DD
Globicephala macrorhynchus	短肢领航鲸	DD
Grampus griseus	里氏海豚	LC
Lagenodelphis hosei	弗氏海豚	LC
Lagenorhynchus obliquidens	太平洋斑纹海豚	LC
Orcinus orca	虎鲸	DD
Peponocephala electra	瓜头鲸	LC
Pseudorca crassidens	伪虎鲸	DD
Sousa chinensis	中华白海豚	EN
Stenella attenuata	热带点斑原海豚	LC
Stenella coeruleoalba	条纹原海豚	LC
Stenella longirostris	飞旋原海豚	DD
Steno bredanensis	糙齿海豚	LC
Tursiops aduncus	印太瓶鼻海豚	DD
Tursiops truncatus	瓶鼻海豚	LC
Eschrichtius robustus	灰鲸	LC
Lipotes vexillifer	白鱀豚	CR	√
Neophocaena asiaeorientalis	江豚	EN
Neophocaena asiaeorientalis ssp.asiaeorientalis	长江江豚	CR	√
Neophocaena phocaenoides	印太江豚	VU
Kogia breviceps	小抹香鲸	DD
Kogia simus	侏抹香鲸	DD
Physeter catodon	抹香鲸	DD
Berardius bairdii	贝氏喙鲸	DD
Indopacetus pacificus	朗氏喙鲸	DD
Mesoplodon densirostris	柏氏中喙鲸	DD
Mesoplodon ginkgodens	银杏齿中喙鲸	DD
Mesoplodon peruvianus	小中喙鲸	DD
Ziphius cavirostris	鹅喙鲸	LC
Castor fiber	河狸	CR
Allocricetulus curtatus	无斑短尾仓鼠	LC
Allocricetulus eversmanni	短尾仓鼠	LC
Alticola argentatus	银色高山䶄	DD
Alticola barakshin	戈壁阿尔泰高山䶄	LC
Alticola macrotis	大耳高山䶄	LC
Alticola semicanus	蒙古高山䶄	LC
Alticola stoliczkanus	斯氏高山䶄	NT
Alticola strelzowi	扁颅高山䶄	LC
Arvicola amphibius	水䶄	LC
Cansumys canus	甘肃仓鼠	LC	√
Caryomys eva	洮州绒鼠	LC	√
Caryomys inez	苛岚绒鼠	LC	√
Cricetulus alticola	高山仓鼠	DD
Cricetulus barabensis	黑线仓鼠	LC
Cricetulus kamensis	藏康仓鼠	NT	√
Cricetulus longicaudatus	长尾仓鼠	LC
Cricetulus migratorius	灰仓鼠	LC
Cricetulus sokolovi	萨氏仓鼠	LC
Cricetus cricetus	原仓鼠	NT
Ellobius talpinus	鼹形田鼠	LC
Eolagurus luteus	黄兔尾鼠	NT
Eolagurus przewalskii	蒙古兔尾鼠	NT
Eothenomys cachinus	克钦绒鼠	NT
Eothenomys chinensis	中华绒鼠	NT	√
Eothenomys custos	西南绒鼠	LC	√
Eothenomys eleusis	滇绒鼠	LC	√
Eothenomys hntoni	康定绒鼠	NT
Eothenomys melanogaster	黑腹绒鼠	LC
Eothenomys miletus	大绒鼠	LC	√
Eothenomys olitor	昭通绒鼠	NT	√
Eothenomys proditor	玉龙绒鼠	NT	√
Eothenomys tarquinius	川西绒鼠	NT
Eothenomys wardi	德钦绒鼠	NT	√
Lagurus lagurus	草原兔尾鼠	LC
Lasiopodomys brandtii	布氏毛足田鼠	LC
Lasiopodomys fuscus	青海毛足田鼠	LC	√
Lasiopodomys mandarinus	棕色田鼠	LC
Microtus agrestis	黑田鼠	NT
Microtus arvalis	普通田鼠	LC
Microtus clarkei	克氏田鼠	NT
Microtus fortis	东方田鼠	LC
Microtus gregalis	狭颅田鼠	LC
Microtus ilaeus	伊犁田鼠	LC
Microtus kikuchii	台湾田鼠	NT	√
Microtus limnophilus	柴达木根田鼠	LC
Microtus maximowiczii	莫氏田鼠	LC
Microtus mongolicus	蒙古田鼠	LC
Microtus oeconomus	根田鼠	LC
Microtus socialis	社田鼠	LC
Myodes centralis	灰棕背䶄	LC
Myodes frater	天山林䶄	LC
Myodes rufocanus	棕背䶄	LC
Myodes rutilus	红背䶄	LC
Myodes shanseius	山西林䶄	DD	√
Myopus schisticolor	林旅鼠	NT
Neodon forresti	云南松田鼠	DD
Neodon irene	高原松田鼠	LC	√
Neodon juldaschi	帕米尔松田鼠	LC
Neodon leucurus	白尾松田鼠	NT
Neodon linzhiensis	林芝松田鼠	LC
Neodon sikimensis	锡金松田鼠	LC
Ondatra zibethicus	麝鼠	LC
Phodopus campbelli	坎氏毛足鼠	DD
Phodopus roborovskii	小毛足鼠	LC
Proedromys bedfordi	沟牙田鼠	VU	√
Proedromys liangshanensis	凉山沟牙田鼠	NT	√
Tscherskia triton	大仓鼠	LC
Volemys millicens	四川田鼠	NT	√
Volemys musseri	川西田鼠	NT	√
Allactaga balikunica	巴里坤跳鼠	DD
Allactaga bullata	巨泡五趾跳鼠	LC
Allactaga elater	小五趾跳鼠	LC
Allactaga major	大五趾跳鼠	LC
Allactaga sibirica	五趾跳鼠	LC
Cardiocranius paradoxus	五趾心颅跳鼠	LC
Dipus sagitta	三趾跳鼠	LC
Eozapus setchuanus	林跳鼠	LC	√
Euchoreutes naso	长耳跳鼠	LC
Pygeretmus pumilio	小地兔	LC
Salpingotus crassicauda	肥尾心颅跳鼠	LC
Salpingotus kozlovi	三趾心颅跳鼠	LC
Sicista caudata	长尾蹶鼠	DD
Sicista concolor	中国蹶鼠	LC
Sicista subtilis	草原蹶鼠	LC
Sicista tianshanica	天山蹶鼠	LC
Stylodipus andrewsi	内蒙羽尾跳鼠	LC
Stylodipus telum	羽尾跳鼠	LC
Chaetocauda sichuanensis	四川毛尾睡鼠	EN	√
Dryomys nitedula	林睡鼠	NT
Atherurus macrourus	扫尾豪猪	LC
Hystrix brachyura	豪猪	LC
Hystrix hodgsoni	中国豪猪	LC
Apodemus agrarius	黑线姬鼠	LC
Apodemus chevrieri	齐氏姬鼠	LC	√
Apodemus draco	中华姬鼠	LC
Apodemus ilex	澜沧江姬鼠	LC
Apodemus latronum	大耳姬鼠	LC
Apodemus orestes	长尾姬鼠	LC
Apodemus pallipes	帕氏姬鼠	DD
Apodemus peninsulae	朝鲜姬鼠	LC
Apodemus semotus	台湾姬鼠	LC	√
Apodemus uralensis	乌拉尔姬鼠	DD
Bandicota indica	板齿鼠	LC
Berylmys berdmorei	大泡灰鼠	LC
Berylmys bowersi	青毛巨鼠	LC
Berylmys manipulus	小泡灰鼠	DD
Brachiones przewalskii	短耳沙鼠	LC	√
Chiromyscus chiropus	费氏树鼠	LC
Chiropodomys gliroides	笔尾树鼠	LC
Dacnomys millardi	大齿鼠	NT
Hadromys humei	休氏壮鼠	NT
Hadromys yunnanensis	云南壮鼠	NT	√
Hapalomys delacouri	小狨鼠	VU
Hapalomys longicaudatus	长尾绒鼠	DD
Leopoldamys edwardsi	白腹巨鼠	LC
Maxomys surifer	红刺鼠	LC
Meriones libycus	红尾沙鼠	LC
Meriones meridianus	子午沙鼠	LC
Meriones tamariscinus	柽柳沙鼠	LC
Meriones unguiculatus	长爪沙鼠	LC
Micromys minutus	巢鼠	LC
Mus caroli	琉球小家鼠	LC
Mus cervicolor	仔鹿小鼠	LC
Mus cookii	丛林小鼠	LC
Mus musculus	小家鼠	LC
Mus pahari	锡金小鼠	LC
Nesokia indica	印度地鼠	LC
Niviventer andersoni	四川白腹鼠	LC	√
Niviventer brahma	梵鼠	NT
Niviventer confucianus	北社鼠	LC
Niviventer coninga	台湾白腹鼠	LC	√
Niviventer cremoriventer	褐尾鼠	VU
Niviventer culturatus	高山白腹鼠	NT	√
Niviventer eha	灰腹鼠	LC
Niviventer excelsior	川西白腹鼠	LC	√
Niviventer fulvescens	针毛鼠	LC
Niviventer huang	拟刺毛鼠	LC
Niviventer langbianis	南洋鼠	LC
Niviventer lotipes	海南白腹鼠	LC
Niviventer tenaster	缅甸山鼠	DD
Rattus andamanensis	黑缘齿鼠	LC
Rattus brunneusculus	东亚屋顶鼠	DD
Rattus exulans	缅鼠	LC
Rattus losea	黄毛鼠	LC
Rattus nitidus	大足鼠	LC
Rattus norvegicus	褐家鼠	LC
Rattus pyctoris	拟家鼠	LC
Rattus tanezumi	黄胸鼠	LC
Rhombomys opimus	大沙鼠	LC
Vandeleuria oleracea	长尾攀鼠	NT
Vernaya fulva	滇攀鼠	EN
Typhlomys cinereus	猪尾鼠	LC
Aeretes melanopterus	沟牙鼯鼠	NT	√
Belomys pearsonii	毛耳飞鼠	LC
Callosciurus caniceps	金背松鼠	LC
Callosciurus erythraeus	赤腹松鼠	LC
Callosciurus inornatus	印支松鼠	LC
Callosciurus phayrei	黄足松鼠	LC
Callosciurus pygerythrus	蓝腹松鼠	LC
Callosciurus quinquestriatus	五纹松鼠	NT
Dremomys gularis	橙喉长吻松鼠	NT
Dremomys lokriah	橙腹长吻松鼠	NT
Dremomys pernyi	珀氏长吻松鼠	LC
Dremomys pyrrhomerus	红腿长吻松鼠	NT
Dremomys rufigenis	红颊长吻松鼠	LC
Eupetaurus cinereus	绒毛鼯鼠	DD
Hylopetes alboniger	黑白飞鼠	NT
Hylopetes phayrei	海南小飞鼠	LC
Marmota baibacina	灰旱獭	LC
Marmota caudata	长尾旱獭	LC
Marmota himalayana	喜马拉雅旱獭	LC
Marmota sibirica	西伯利亚旱獭	LC
Menetes berdmorei	条纹松鼠	LC
Petaurista alborufus	红白鼯鼠	LC	√
Petaurista caniceps	灰头小鼯鼠	LC
Petaurista grandis	台湾大鼯鼠	DD
Petaurista hainana	海南大鼯鼠	DD
Petaurista leucogenys （Petaurista watasei）	白颊鼯鼠（黑龙江鼯鼠）	DD
Petaurista magnificus	丽鼯鼠	NT
Petaurista marica （Petaurista elegans）	白斑小鼯鼠	LC
Petaurista petaurista	红背鼯鼠	VU
Petaurista philippensis	霜背大鼯鼠	LC
Petaurista sybilla	橙色小鼯鼠	LC
Petaurista xanthotis	灰鼯鼠	LC	√
Petaurista yunamensis	云南大鼯鼠	DD
Pteromys volans	飞鼠	VU
Ratufa bicolor	巨松鼠	VU
Sciurotamias davidianus	岩松鼠	LC	√
Sciurotamias forresti	侧纹岩松鼠	LC	√
Sciurus vulgaris	松鼠	NT
Spermophilus alashanicus	阿拉善黄鼠	LC
Spermophilus brevicauda	短尾黄鼠	LC
Spermophilus dauricus	达乌尔黄鼠	LC
Spermophilus pallidicauda	淡尾黄鼠	LC
Spermophilus parryii	长尾黄鼠	LC
Spermophilus relictus	天山黄鼠	LC
Tamias sibiricus	北花松鼠	LC
Tamiops macclellandii	明纹花松鼠	LC
Tamiops maritimus	倭花鼠	LC
Tamiops swinhoei	隐纹花松鼠	LC
Trogopterus xanthipes	复齿鼯鼠	VU	√
Cannomys badius	小竹鼠	DD
Eospalax fontanierii	中华鼢鼠	LC	√
Eospalax rothschildi	罗氏鼢鼠	LC	√
Eospalax rufecns	秦岭鼢鼠	DD
Eospalax smithii	斯氏鼢鼠	NT	√
Myospalax aspalax	草原鼢鼠	LC
Myospalax myospalax	阿尔泰鼢鼠	LC
Myospalax psilurus	东北鼢鼠	LC
Rhizomys pruinosus	银星竹鼠	LC
Rhizomys sinensis	中华竹鼠	LC
Rhizomys sumatrensis	大竹鼠	LC
Rhizomys vestitus	暗褐竹鼠	DD
Lepus comus	云南兔	NT
Lepus coreanus	高丽兔	CR
Lepus hainanus	海南兔	NT	√
Lepus mandshuricus	东北兔	LC
Lepus oiostolus	灰尾兔	LC
Lepus sinensis	华南兔	LC
Lepus tibetanus	中亚兔	LC
Lepus timidus	雪兔	LC
Lepus tolai	蒙古兔	LC
Lepus yarkandensis	塔里木兔	NT	√
Ochotona alpina	高山鼠兔	LC
Ochotona annectens	青海鼠兔	LC	√
Ochotona argentata	宁夏鼠兔	CR	√
Ochotona cansus	间颅鼠兔	LC	√
Ochotona curzoniae	黑唇鼠兔	LC
Ochotona dauurica	达乌尔鼠兔	LC
Ochotona erythrotis	红耳鼠兔	LC	√
Ochotona forresti	灰颈鼠兔	NT
Ochotona gaoligongensis	高黎贡鼠兔	NT	√
Ochotona gloveri	川西鼠兔	LC	√
Ochotona himalayana	喜马拉雅鼠兔	LC	√
Ochotona huangensis	秦岭鼠兔	LC	√
Ochotona hyperborea	东北鼠兔	LC
Ochotona iliensis	伊犁鼠兔	EN	√
Ochotona koslowi	柯氏鼠兔	EN	√
Ochotona ladacensis	拉达克鼠兔	LC
Ochotona macrotis	大耳鼠兔	LC
Ochotona muliensis	木里鼠兔	DD	√
Ochotona nigritia	黑鼠兔	VU	√
Ochotona nubrica	奴布拉鼠兔	LC
Ochotona pallasi	帕氏鼠兔	LC
Ochotona roylei	灰鼠兔	NT
Ochotona rutila	红鼠兔	NT
Ochotona thibetana	藏鼠兔	LC
Ochotona thomasi	狭颅鼠兔	NT	√
物种名	中文名	评估等级	特有种
Gavia stellata	红喉潜鸟	LC
Gavia arctica	黑喉潜鸟	LC
Gavia pacifica	太平洋潜鸟	DD
Gavia adamsii	黄嘴潜鸟	DD
Tachybaptus ruficollis	小	LC
Podiceps grisegena	赤颈	NT
Podiceps cristatus	凤头	LC
Podiceps auritus	角	NT
Podiceps nigricollis	黑颈	LC
Phoebastria immutabilis	黑背信天翁	DD
Phoebastria nigripes	黑脚信天翁	DD
Phoebastria albatrus	短尾信天翁	VU
Fulmarus glacialis	暴风鹱	DD
Pterodroma rostrata	钩嘴圆尾鹱	DD
Pterodroma hypoleuca	白额圆尾鹱	DD
Bulweria bulwerii	褐燕鹱	DD
Calonectris leucomelas	白额鹱	DD
Puffinus carneipes	淡足鹱	DD
Puffinus pacificus	楔尾鹱	DD
Puffinus tenuirostris	短尾鹱	DD
Puffinus griseus	灰鹱	DD
Oceanodroma leucorhoa	白腰叉尾海燕	DD
Oceanodroma monorhis	黑叉尾海燕	DD
Oceanodroma tristrami	褐翅叉尾海燕	DD
Phaethon aethereus	红嘴鹲	DD
Phaethon rubricauda	红尾鹲	DD
Phaethon lepturus	白尾鹲	DD
Pelecanus onocrotalus	白鹈鹕	EN
Pelecanus philippensis	斑嘴鹈鹕	EN
Pelecanus crispus	卷羽鹈鹕	EN
Sula dactylatra	蓝脸鲣鸟	LC
Sula sula	红脚鲣鸟	NT
Sula leucogaster	褐鲣鸟	LC
Phalacrocorax carbo	普通鸬鹚	LC
Phalacrocorax capillatus	绿背鸬鹚	DD
Phalacrocorax pelagicus	海鸬鹚	NT
Phalacrocorax urile	红脸鸬鹚	LC
Phalacrocorax niger	黑颈鸬鹚	LC
Fregata andrewsi	白腹军舰鸟	DD
Fregata minor	黑腹军舰鸟	LC
Fregata ariel	白斑军舰鸟	DD
Ardea cinerea	苍鹭	LC
Ardea insignis	白腹鹭	DD
Ardea purpurea	草鹭	LC
Ardea alba	大白鹭	LC
Egretta picata	斑鹭	DD
Egretta novaehollandiae	白脸鹭	DD
Egretta intermedia	中白鹭	LC
Egretta garzetta	白鹭	LC
Egretta eulophotes	黄嘴白鹭	VU
Egretta sacra	岩鹭	LC
Bubulcus ibis	牛背鹭	LC
Ardeola bacchus	池鹭	LC
Butorides striata	绿鹭	LC
Nycticorax nycticorax	夜鹭	LC
Nycticorax caledonicus	棕夜鹭	LC
Gorsachius magnificus	海南鳽	EN
Gorsachius goisagi	栗头鳽	DD
Gorsachius melanolophus	黑冠鳽	NT
Ixobrychus minutus	小苇鳽	NT
Ixobrychus sinensis	黄斑苇鳽	LC
Ixobrychus eurhythmus	紫背苇鳽	LC
Ixobrychus cinnamomeus	栗苇鳽	LC
Dupetor flavicollis	黑苇鳽	LC
Botaurus stellaris	大麻鳽	LC
Mycteria leucocephala	彩鹳	DD
Anastomus oscitans	钳嘴鹳	LC
Ciconia nigra	黑鹳	VU
Ciconia ciconia	白鹳	RE
Ciconia boyciana	东方白鹳	EN
Leptoptilos javanicus	秃鹳	DD
Threskiornis aethiopicus	圣鹮	DD
Threskiornis melanocephalus	黑头白鹮	CR
Pseudibis davisoni	白肩黑鹮	DD
Nipponia nippon	朱鹮	EN
Plegadis falcinellus	彩鹮	DD
Platalea leucorodia	白琵鹭	NT
Platalea minor	黑脸琵鹭	EN
Phoenicopterus ruber	大红鹳	DD
Dendrocygna javanica	栗树鸭	VU
Cygnus olor	疣鼻天鹅	NT
Cygnus cygnus	大天鹅	NT
Cygnus columbianus	小天鹅	NT
Anser cygnoides	鸿雁	VU
Anser fabalis	豆雁	LC
Anser albifrons	白额雁	LC
Anser erythropus	小白额雁	VU
Anser anser	灰雁	LC
Anser indicus	斑头雁	LC
Anser caerulescens	雪雁	DD
Branta canadensis	加拿大雁	DD
Branta bernicla	黑雁	DD
Branta leucopsis	白颊黑雁	DD
Branta ruficollis	红胸黑雁	DD
Tadorna ferruginea	赤麻鸭	LC
Tadorna tadorna	翘鼻麻鸭	LC
Sarkidiornis melanotos	瘤鸭	DD
Nettapus coromandelianus	棉凫	EN
Aix galericulata	鸳鸯	NT
Anas penelope	赤颈鸭	LC
Anas americana	绿眉鸭	DD
Anas falcata	罗纹鸭	NT
Anas strepera	赤膀鸭	LC
Anas formosa	花脸鸭	NT
Anas crecca	绿翅鸭	LC
Anas platyrhynchos	绿头鸭	LC
Anas poecilorhyncha	斑嘴鸭	LC
Anas luzonica	棕颈鸭	DD
Anas acuta	针尾鸭	LC
Anas querquedula	白眉鸭	LC
Anas clypeata	琵嘴鸭	LC
Marmaronetta angustirostris	云石斑鸭	DD
Netta rufina	赤嘴潜鸭	LC
Aythya valisineria	帆背潜鸭	DD
Aythya ferina	红头潜鸭	LC
Aythya baeri	青头潜鸭	CR
Aythya nyroca	白眼潜鸭	NT
Aythya fuligula	凤头潜鸭	LC
Aythya marila	斑背潜鸭	LC
Polysticta stelleri	小绒鸭	DD
Histrionicus histrionicus	丑鸭	DD
Clangula hyemalis	长尾鸭	EN
Melanitta nigra	黑海番鸭	DD
Melanitta stejnegeri	斑脸海番鸭	NT
Bucephala clangula	鹊鸭	LC
Mergellus albellus	斑头秋沙鸭	LC
Mergus serrator	红胸秋沙鸭	LC
Mergus merganser	普通秋沙鸭	LC
Mergus squamatus	中华秋沙鸭	EN
Oxyura leucocephala	白头硬尾鸭	CR
Pandion haliaetus	鹗	NT
Aviceda jerdoni	褐冠鹃隼	NT
Aviceda leuphotes	黑冠鹃隼	LC
Pernis ptilorhyncus	凤头蜂鹰	NT
Elanus caeruleus	黑翅鸢	NT
Milvus migrans	黑鸢	LC
Haliastur indus	栗鸢	VU
Haliaeetus leucogaster	白腹海雕	VU
Haliaeetus leucoryphus	玉带海雕	EN
Haliaeetus albicilla	白尾海雕	VU
Haliaeetus pelagicus	虎头海雕	EN
Ichthyophaga humilis	渔雕	NT
Gypaetus barbatus	胡兀鹫	NT
Gyps bengalensis	白背兀鹫	DD
Gyps indicus	长嘴兀鹫	DD
Gyps himalayensis	高山兀鹫	NT
Gyps fulvus	兀鹫	NT
Aegypius monachus	秃鹫	NT
Sarcogyps calvus	黑兀鹫	CR
Circaetus gallicus	短趾雕	NT
Spilornis cheela	蛇雕	NT
Circus aeruginosus	白头鹞	NT
Circus spilonotus	白腹鹞	NT
Circus cyaneus	白尾鹞	NT
Circus macrourus	草原鹞	NT
Circus melanoleucos	鹊鹞	NT
Circus pygargus	乌灰鹞	NT
Accipiter trivirgatus	凤头鹰	NT
Accipiter badius	褐耳鹰	NT
Accipiter soloensis	赤腹鹰	LC
Accipiter gularis	日本松雀鹰	LC
Accipiter virgatus	松雀鹰	LC
Accipiter nisus	雀鹰	LC
Accipiter gentilis	苍鹰	NT
Butastur teesa	白眼鵟鹰	DD
Butastur liventer	棕翅鵟鹰	DD
Butastur indicus	灰脸鵟鹰	NT
Buteo buteo	普通鵟	LC
Buteo rufinus	棕尾鵟	NT
Buteo hemilasius	大鵟	VU
Buteo lagopus	毛脚鵟	NT
Ictinaetus malayensis	林雕	VU
Aquila clanga	乌雕	EN
Aquila nipalensis	草原雕	VU
Aquila heliaca	白肩雕	EN
Aquila chrysaetos	金雕	VU
Hieraaetus fasciata	白腹隼雕	VU
Hieraaetus pennatus	靴隼雕	VU
Hieraaetus kienerii	棕腹隼雕	NT
Spizaetus nipalensis	鹰雕	NT
Spizaetus cirrhatus	凤头鹰雕	NT
Microhierax caerulescens	红腿小隼	NT
Microhierax melanoleucus	白腿小隼	VU
Falco naumanni	黄爪隼	VU
Falco tinnunculus	红隼	LC
Falco vespertinus	西红脚隼	NT
Falco amurensis	红脚隼	NT
Falco columbarius	灰背隼	NT
Falco subbuteo	燕隼	LC
Falco severus	猛隼	DD
Falco cherrug	猎隼	EN
Falco rusticolus	矛隼	NT
Falco pelegrinoides	拟游隼	NT
Falco peregrinus	游隼	NT
Dendragapus falcipennis	镰翅鸡	RE
Lagopus lagopus	柳雷鸟	VU
Lagopus muta	岩雷鸟	NT
Lyrurus tetrix	黑琴鸡	NT
Tetrao urogallus	松鸡	EN
Tetrao parvirostris	黑嘴松鸡	EN
Tetrastes bonasia	花尾榛鸡	LC
Tetrastes sewerzowi	斑尾榛鸡	NT	√
Lerwa lerwa	雪鹑	NT
Tetraophasis obscurus	红喉雉鹑	VU	√
Tetraophasis szechenyii	黄喉雉鹑	VU	√
Tetraogallus tibetanus	藏雪鸡	NT
Tetraogallus altaicus	阿尔泰雪鸡	VU
Tetraogallus himalayensis	暗腹雪鸡	NT
Alectoris magna	大石鸡	NT	√
Alectoris chukar	石鸡	LC
Francolinus pintadeanus	中华鹧鸪	NT
Perdix perdix	灰山鹑	LC
Perdix dauurica	斑翅山鹑	LC
Perdix hodgsoniae	高原山鹑	LC
Coturnix japonica	日本鹌鹑	LC
Coturnix coturnix	鹌鹑	LC
Coturnix chinensis	蓝胸鹑	NT
Arborophila torqueola	环颈山鹧鸪	LC
Arborophila rufipectus	四川山鹧鸪	EN	√
Arborophila mandellii	红胸山鹧鸪	VU
Arborophila gingica	白眉山鹧鸪	VU	√
Arborophila rufogularis	红喉山鹧鸪	LC
Arborophila atrogularis	白颊山鹧鸪	NT
Arborophila crudigularis	台湾山鹧鸪	NT	√
Arborophila ardens	海南山鹧鸪	EN	√
Arborophila brunneopectus	褐胸山鹧鸪	NT
Arborophila chloropus	绿脚山鹧鸪	NT
Bambusicola fytchii	棕胸竹鸡	LC
Bambusicola thoracicus	灰胸竹鸡	LC	√
Ithaginis cruentus	血雉	NT
Tragopan melanocephalus	黑头角雉	DD
Tragopan satyra	红胸角雉	VU
Tragopan blythii	灰腹角雉	DD
Tragopan temminckii	红腹角雉	NT
Tragopan caboti	黄腹角雉	EN	√
Pucrasia macrolopha	勺鸡	LC
Lophophorus impejanus	棕尾虹雉	NT
Lophophorus sclateri	白尾梢虹雉	EN
Lophophorus lhuysii	绿尾虹雉	EN	√
Gallus gallus	原鸡	NT
Lophura leucomelanos	黑鹇	NT
Lophura nycthemera	白鹇	LC
Lophura swinhoii	蓝腹鹇	NT	√
Crossoptilon crossoptilon	白马鸡	NT	√
Crossoptilon harmani	藏马鸡	NT	√
Crossoptilon auritum	蓝马鸡	NT	√
Crossoptilon mantchuricum	褐马鸡	VU	√
Syrmaticus ellioti	白颈长尾雉	VU	√
Syrmaticus humiae	黑颈长尾雉	VU
Syrmaticus mikado	黑长尾雉	NT	√
Syrmaticus reevesii	白冠长尾雉	EN	√
Phasianus colchicus	环颈雉	LC
Chrysolophus pictus	红腹锦鸡	NT	√
Chrysolophus amherstiae	白腹锦鸡	NT
Polyplectron bicalcaratum	灰孔雀雉	EN
Polyplectron katsumatae	海南孔雀雉	CR	√
Pavo muticus	绿孔雀	CR
Turnix sylvaticus	林三趾鹑	LC
Turnix tanki	黄脚三趾鹑	LC
Turnix suscitator	棕三趾鹑	LC
Anthropoides virgo	蓑羽鹤	LC
Grus leucogeranus	白鹤	CR
Grus canadensis	沙丘鹤	DD
Grus antigone	赤颈鹤	RE
Grus vipio	白枕鹤	EN
Grus grus	灰鹤	NT
Grus monacha	白头鹤	EN
Grus nigricollis	黑颈鹤	VU
Grus japonensis	丹顶鹤	EN
Coturnicops exquisitus	花田鸡	VU
Rallina fasciata	红脚斑秧鸡	DD
Rallina eurizonoides	白喉斑秧鸡	VU
Gallirallus striatus	灰胸秧鸡	LC
Rallus aquaticus	普通秧鸡	LC
Crex crex	长脚秧鸡	VU
Amaurornis akool	红脚苦恶鸟	LC
Amaurornis phoenicurus	白胸苦恶鸟	LC
Porzana parva	姬田鸡	LC
Porzana pusilla	小田鸡	LC
Porzana porzana	斑胸田鸡	LC
Porzana fusca	红胸田鸡	NT
Porzana paykullii	斑胁田鸡	VU
Porzana bicolor	棕背田鸡	LC
Porzana cinerea	白眉田鸡	DD
Gallicrex cinerea	董鸡	LC
Porphyrio porphyrio	紫水鸡	VU
Gallinula chloropus	黑水鸡	LC
Fulica atra	白骨顶	LC
Otis tarda	大鸨	EN
Chlamydotis macqueenii	波斑鸨	EN
Tetrax tetrax	小鸨	DD
Hydrophasianus chirurgus	水雉	NT
Metopidius indicus	铜翅水雉	DD
Rostratula benghalensis	彩鹬	LC
Haematopus ostralegus	蛎鹬	LC
Ibidorhyncha struthersii	鹮嘴鹬	NT
Himantopus himantopus	黑翅长脚鹬	LC
Recurvirostra avosetta	反嘴鹬	LC
Burhinus oedicnemus	石鸻	LC
Esacus recurvirostris	大石鸻	LC
Glareola pratincola	领燕鸻	LC
Glareola maldivarum	普通燕鸻	LC
Glareola nordmanni	黑翅燕鸻	DD
Glareola lactea	灰燕鸻	LC
Vanellus vanellus	凤头麦鸡	LC
Vanellus duvaucelii	距翅麦鸡	NT
Vanellus cinereus	灰头麦鸡	LC
Vanellus indicus	肉垂麦鸡	DD
Vanellus leucurus	白尾麦鸡	DD
Vanellus gregarius	黄颊麦鸡	DD
Pluvialis fulva	金鸻	LC
Pluvialis apricaria	欧金鸻	DD
Pluvialis squatarola	灰鸻	LC
Charadrius hiaticula	剑鸻	LC
Charadrius placidus	长嘴剑鸻	NT
Charadrius dubius	金眶鸻	LC
Charadrius alexandrinus	环颈鸻	LC
Charadrius mongolus	蒙古沙鸻	LC
Charadrius leschenaultii	铁嘴沙鸻	LC
Charadrius asiaticus	红胸鸻	DD
Charadrius veredus	东方鸻	LC
Charadrius morinellus	小嘴鸻	DD
Scolopax rusticola	丘鹬	LC
Lymnocryptes minimus	姬鹬	LC
Gallinago solitaria	孤沙锥	LC
Gallinago hardwickii	拉氏沙锥	DD
Gallinago nemoricola	林沙锥	VU
Gallinago stenura	针尾沙锥	LC
Gallinago megala	大沙锥	LC
Gallinago gallinago	扇尾沙锥	LC
Limnodromus semipalmatus	半蹼鹬	NT
Limnodromus scolopaceus	长嘴半蹼鹬	DD
Limosa limosa	黑尾塍鹬	LC
Limosa lapponica	斑尾塍鹬	NT
Numenius minutus	小杓鹬	NT
Numenius phaeopus	中杓鹬	LC
Numenius arquata	白腰杓鹬	NT
Numenius madagascariensis	大杓鹬	VU
Tringa erythropus	鹤鹬	LC
Tringa totanus	红脚鹬	LC
Tringa stagnatilis	泽鹬	LC
Tringa nebularia	青脚鹬	LC
Tringa guttifer	小青脚鹬	EN
Tringa flavipes	小黄脚鹬	DD
Tringa ochropus	白腰草鹬	LC
Tringa glareola	林鹬	LC
Xenus cinereus	翘嘴鹬	LC
Actitis hypoleucos	矶鹬	LC
Heteroscelus brevipes	灰尾漂鹬	LC
Heteroscelus incanus	漂鹬	DD
Arenaria interpres	翻石鹬	LC
Calidris tenuirostris	大滨鹬	VU
Calidris canutus	红腹滨鹬	VU
Calidris alba	三趾滨鹬	LC
Calidris mauri	西滨鹬	DD
Calidris ruficollis	红颈滨鹬	LC
Calidris minuta	小滨鹬	DD
Calidris temminckii	青脚滨鹬	LC
Calidris subminuta	长趾滨鹬	LC
Calidris melanotos	斑胸滨鹬	DD
Calidris acuminata	尖尾滨鹬	LC
Calidris ferruginea	弯嘴滨鹬	LC
Calidris ptilocnemis	岩滨鹬	DD
Calidris alpina	黑腹滨鹬	LC
Eurynorhynchus pygmeus	勺嘴鹬	CR
Limicola falcinellus	阔嘴鹬	LC
himantopus himantopus	高跷鹬	DD
Tryngites subruficollis	黄胸鹬	DD
Philomachus pugnax	流苏鹬	LC
Phalaropus lobatus	红颈瓣蹼鹬	LC
Phalaropus fulicarius	灰瓣蹼鹬	LC
Catharacta maccormicki	南极贼鸥	DD
Stercorarius pomarinus	中贼鸥	LC
Stercorarius parasiticus	短尾贼鸥	LC
Stercorarius longicaudus	长尾贼鸥	LC
Larus crassirostris	黑尾鸥	LC
Larus canus	普通海鸥	LC
Larus glaucescens	灰翅鸥	LC
Larus hyperboreus	北极鸥	LC
Larus argentatus	银鸥	LC
Larus vegae	西伯利亚银鸥	LC
Larus fuscus	小黑背银鸥	LC
Larus cachinnans	黄腿银鸥	LC
Larus schistisagus	灰背鸥	LC
Larus ichthyaetus	渔鸥	LC
Larus brunnicephalus	棕头鸥	LC
Larus ridibundus	红嘴鸥	LC
Larus genei	细嘴鸥	DD
Larus pipixcan	弗氏鸥	DD
Larus saundersi	黑嘴鸥	VU
Larus relictus	遗鸥	EN
Larus minutus	小鸥	NT
Rhodostethia rosea	楔尾鸥	DD
Xema sabini	叉尾鸥	LC
Rissa tridactyla	三趾鸥	LC
Gelochelidon nilotica	鸥嘴噪鸥	LC
Hydroprogne caspia	红嘴巨燕鸥	LC
Thalasseus bengalensis	小凤头燕鸥	LC
Thalasseus sandvicensis	黄嘴凤头燕鸥	DD
Thalasseus bernsteini	中华凤头燕鸥	CR
Thalasseus bergii	大凤头燕鸥	NT
Sterna aurantia	河燕鸥	NT
Sterna dougallii	粉红燕鸥	LC
Sterna sumatrana	黑枕燕鸥	LC
Sterna hirundo	普通燕鸥	LC
Sterna albifrons	白额燕鸥	LC
Sterna acuticauda	黑腹燕鸥	EN
Sterna aleutica	白腰燕鸥	LC
Sterna anaethetus	褐翅燕鸥	LC
Sterna fuscata	乌燕鸥	LC
Chlidonias hybrida	灰翅浮鸥	LC
Chlidonias leucopterus	白翅浮鸥	LC
Chlidonias niger	黑浮鸥	LC
Anous stolidus	白顶玄燕鸥	LC
Gygis alba	白燕鸥	DD
Rynchops albicollis	剪嘴鸥	DD
Uria aalge	崖海鸦	DD
Brachyramphus marmoratus	斑海雀	DD
Synthliboramphus antiquus	扁嘴海雀	NT
Synthliboramphus wumizusume	冠海雀	DD
Cerorhinca monocerata	角嘴海雀	DD
Syrrhaptes tibetanus	西藏毛腿沙鸡	LC
Syrrhaptes paradoxus	毛腿沙鸡	LC
Pterocles orientalis	黑腹沙鸡	NT
Columba livia	原鸽	LC
Columba rupestris	岩鸽	LC
Columba leuconota	雪鸽	LC
Columba oenas	欧鸽	LC
Columba eversmanni	中亚鸽	DD
Columba palumbus	斑尾林鸽	LC
Columba hodgsonii	斑林鸽	LC
Columba pulchricollis	灰林鸽	LC
Columba punicea	紫林鸽	EN
Columba janthina	黑林鸽	DD
Streptopelia turtur	欧斑鸠	LC
Streptopelia orientalis	山斑鸠	LC
Streptopelia decaocto	灰斑鸠	LC
Streptopelia tranquebarica	火斑鸠	LC
Streptopelia chinensis	珠颈斑鸠	LC
reptopelia senegalensis	棕斑鸠	LC
Macropygia unchall	斑尾鹃鸠	NT
Macropygia tenuirostris	菲律宾鹃鸠	LC
Macropygia ruficeps	小鹃鸠	LC
Chalcophaps indica	绿翅金鸠	LC
Treron bicinctus	橙胸绿鸠	NT
Treron pompadora	灰头绿鸠	NT
Treron curvirostra	厚嘴绿鸠	NT
Treron phoenicopterus	黄脚绿鸠	NT
Treron apicauda	针尾绿鸠	NT
Treron sphenurus	楔尾绿鸠	NT
Treron sieboldii	红翅绿鸠	LC
Treron formosae	红顶绿鸠	VU
Ptilinopus leclancheri	黑颏果鸠	LC
Ducula aenea	绿皇鸠	EN
Ducula badia	山皇鸠	NT
Loriculus vernalis	短尾鹦鹉	DD
Cacatua sulphurea	小葵花鹦鹉	DD
Psittinus cyanurus	蓝腰鹦鹉	VU
Psittacula eupatria	亚历山大鹦鹉	DD
Psittacula krameri	红领绿鹦鹉	DD
Psittacula finschii	灰头鹦鹉	DD
Psittacula roseata	花头鹦鹉	DD
Psittacula derbiana	大紫胸鹦鹉	VU
Psittacula alexandri	绯胸鹦鹉	VU
Clamator jacobinus	斑翅凤头鹃	LC
Clamator coromandus	红翅凤头鹃	LC
Cuculus sparverioides	大鹰鹃	LC
Cuculus varius	普通鹰鹃	LC
Cuculus nisicolor	棕腹杜鹃	LC
Cuculus hyperythrus	北棕腹杜鹃	LC
Cuculus micropterus	四声杜鹃	LC
Cuculus canorus	大杜鹃	LC
Cuculus saturatus	中杜鹃	LC
Cuculus optatus	东方中杜鹃	LC
Cuculus poliocephalus	小杜鹃	LC
Cacomantis sonneratii	栗斑杜鹃	LC
Cacomantis merulinus	八声杜鹃	LC
Chrysococcyx maculatus	翠金鹃	NT
Chrysococcyx xanthorhynchus	紫金鹃	NT
Surniculus dicruroides	乌鹃	LC
Eudynamys scolopacea	噪鹃	LC
Phaenicophaeus tristis	绿嘴地鹃	LC
Centropus sinensis	褐翅鸦鹃	LC
Centropus bengalensis	小鸦鹃	LC
Tyto alba	仓鸮	NT
Tyto longimembris	东方草鸮	DD
Phodilus badius	栗鸮	NT
Otus spilocephalus	黄嘴角鸮	NT
Otus lettia	领角鸮	LC
Otus brucei	纵纹角鸮	DD
Otus scops	西红角鸮	LC
Otus sunia	红角鸮	LC
Otus elegans	兰屿角鸮	NT
Bubo bubo	雕鸮	NT
Bubo nipalensis	林雕鸮	NT
Bubo scandiacus	雪鸮	NT
Ketupa blakistoni	毛腿渔鸮	CR
Ketupa zeylonensis	褐渔鸮	EN
Ketupa flavipes	黄腿渔鸮	EN
Strix leptogrammica	褐林鸮	NT
Strix aluco	灰林鸮	NT
Strix uralensis	长尾林鸮	NT
Strix davidi	四川林鸮	VU	√
Strix nebulosa	乌林鸮	NT
Surnia ulula	猛鸮	NT
Glaucidium passerinum	花头鸺鹠	NT
Glaucidium brodiei	领鸺鹠	LC
Glaucidium cuculoides	斑头鸺鹠	LC
Athene noctua	纵纹腹小鸮	LC
Athene brama	横斑腹小鸮	NT
Aegolius funereus	鬼鸮	VU
Ninox scutulata	鹰鸮	NT
Ninox japonica	日本鹰鸮	DD
Asio otus	长耳鸮	LC
Asio flammeus	短耳鸮	NT
Batrachostomus hodgsoni	黑顶蛙口夜鹰	DD
Eurostopodus macrotis	毛腿夜鹰	DD
Caprimulgus indicus	普通夜鹰	LC
Caprimulgus europaeus	欧夜鹰	LC
Caprimulgus aegyptius	埃及夜鹰	DD
Caprimulgus centralasicus	中亚夜鹰	DD	√
Caprimulgus macrurus	长尾夜鹰	DD
Caprimulgus affinis	林夜鹰	DD
Aerodramus fuciphagus	爪哇金丝燕	CR
Aerodramus brevirostris	短嘴金丝燕	NT
Aerodramus maximus	大金丝燕	DD
Hirundapus caudacutus	白喉针尾雨燕	LC
Hirundapus cochinchinensis	灰喉针尾雨燕	NT
Cypsiurus balasiensis	棕雨燕	LC
Apus apus	普通雨燕	LC
Apus acuticauda	暗背雨燕	DD
Apus pacificus	白腰雨燕	LC
Apus nipalensis	小白腰雨燕	LC
Hemiprocne coronata	凤头雨燕	LC
Harpactes erythrocephalus	红头咬鹃	NT
Harpactes oreskios	橙胸咬鹃	NT
Harpactes wardi	红腹咬鹃	NT
Alcedo hercules	斑头大翠鸟	VU
Alcedo atthis	普通翠鸟	LC
Alcedo meninting	蓝耳翠鸟	LC
Ceyx erithaca	三趾翠鸟	DD
Pelargopsis capensis	鹳嘴翡翠	DD
Halcyon coromanda	赤翡翠	DD
Halcyon smyrnensis	白胸翡翠	LC
Halcyon pileata	蓝翡翠	LC
Todirhamphus chloris	白领翡翠	LC
Megaceryle lugubris	冠鱼狗	LC
Ceryle rudis	斑鱼狗	LC
Nyctyornis athertoni	蓝须夜蜂虎	VU
Merops orientalis	绿喉蜂虎	LC
Merops viridis	蓝喉蜂虎	LC
Merops philippinus	栗喉蜂虎	LC
Merops ornatus	彩虹蜂虎	DD
Merops apiaster	黄喉蜂虎	NT
Merops leschenaultia	栗头蜂虎	LC
Coracias garrulus	蓝胸佛法僧	NT
Coracias benghalensis	棕胸佛法僧	NT
Eurystomus orientalis	三宝鸟	LC
Upupa epops	戴胜	LC
Anthracoceros albirostris	冠斑犀鸟	CR
Buceros bicornis	双角犀鸟	CR
Anorrhinus tickelli	白喉犀鸟	VU
Aceros nipalensis	棕颈犀鸟	CR
Aceros undulatus	花冠皱盔犀鸟	EN
Megalaima virens	大拟啄木鸟	LC
Megalaima lineate	绿拟啄木鸟	DD
Megalaima faiostricta	黄纹拟啄木鸟	NT
Megalaima franklinii	金喉拟啄木鸟	DD
Megalima nuchalis	台湾拟啄木鸟	LC	√
Megalaima oorti	黑眉拟啄木鸟	LC
Megalaima asiatica	蓝喉拟啄木鸟	DD
Megalaima australis	蓝耳拟啄木鸟	DD
Megalaima haemacephala	赤胸拟啄木鸟	DD
Indicator xanthonotus	黄腰响蜜	NT
Jynx torquilla	蚁	LC
Picumnus innominatus	斑姬啄木鸟	LC
Sasia ochracea	白眉棕啄木鸟	LC
Dendrocopos canicapillus	星头啄木鸟	LC
Dendrocopos kizuki	小星头啄木鸟	LC
Dendrocopos minor	小斑啄木鸟	LC
Dendrocopos macei	纹腹啄木鸟	DD
Dendrocopos atratus	纹胸啄木鸟	DD
Dendrocopos hyperythrus	棕腹啄木鸟	LC
Dendrocopos darjellensis	黄颈啄木鸟	LC
Dendrocopos cathpharius	赤胸啄木鸟	LC
Dendrocopos leucotos	白背啄木鸟	LC
Dendrocopos major	大斑啄木鸟	LC
Dendrocopos leucopterus	白翅啄木鸟	NT
Picoides tridactylus	三趾啄木鸟	LC
Celeus brachyurus	栗啄木鸟	LC
Dryocopus javensis	白腹黑啄木鸟	NT
Dryocopus martius	黑啄木鸟	LC
Picus chlorolophus	黄冠啄木鸟	NT
Picus flavinucha	大黄冠啄木鸟	EN
Picus vittatus	花腹绿啄木鸟	DD
Picus xanthopygaeus	鳞喉绿啄木鸟	DD
Picus squamatus	鳞腹绿啄木鸟	DD
Picus rabieri	红颈绿啄木鸟	DD
Picus canus	灰头绿啄木鸟	LC
Dinopium shorii	喜山金背啄木鸟	DD
Dinopium javanense	金背啄木鸟	DD
Dinopium benghalense	小金背啄木鸟	DD
Chrysocolaptes lucidus	大金背啄木鸟	DD
Gecinulus grantia	竹啄木鸟	LC
Blythipicus pyrrhotis	黄嘴栗啄木鸟	LC
Mulleripicus pulverulentus	大灰啄木鸟	DD
Psarisomus dalhousiae	长尾阔嘴鸟	NT
Serilophus lunatus	银胸丝冠鸟	NT
Pitta phayrei	双辫八色鸫	VU
Pitta nipalensis	蓝枕八色鸫	VU
Pitta soror	蓝背八色鸫	EN
Pitta oatesi	栗头八色鸫	VU
Pitta cyanea	蓝八色鸫	DD
Pitta sordida	绿胸八色鸫	VU
Pitta brachyura	印度八色鸫	DD
Pitta nympha	仙八色鸫	VU
Pitta moluccensis	蓝翅八色鸫	DD
Mirafra javanica	歌百灵	VU
Melanocorypha calandra	草原百灵	NT
Melanocorypha bimaculata	二斑百灵	LC
Melanocorypha maxima	长嘴百灵	LC
Melanocorypha mongolica	蒙古百灵	VU
Melanocorypha leucoptera	白翅百灵	LC
Melanocorypha yeltoniensis	黑百灵	LC
Calandrella brachydactyla	大短趾百灵	LC
Calandrella acutirostris	细嘴短趾百灵	LC
Calandrella cheleensis	短趾百灵	LC
Galerida cristata	凤头百灵	LC
Alauda arvensis	云雀	LC
Alauda gulgula	小云雀	LC
Eremophila alpestris	角百灵	LC
Riparia riparia	崖沙燕	LC
Riparia diluta	淡色崖沙燕	LC
Riparia paludicola	褐喉沙燕	LC
Ptyonoprogne rupestris	岩燕	LC
Ptyonoprogne concolor	纯色岩燕	NT
Hirundo rustica	家燕	LC
Hirundo tahitica	洋燕	LC
Cecropis daurica	金腰燕	LC
Cecropis striolata	斑腰燕	LC
Hirundo smithii	线尾燕	DD
Delichon urbicum	毛脚燕	LC
Delichon dasypus	烟腹毛脚燕	LC
Delichon nipalense	黑喉毛脚燕	LC
Dendronanthus indicus	山鹡鸰	LC
Motacilla alba	白鹡鸰	LC
Motacilla grandis	日本鹡鸰	LC
Motacilla citreola	黄头鹡鸰	LC
Motacilla flava	黄鹡鸰	LC
Motacilla cinerea	灰鹡鸰	LC
Anthus rufulus	东方田鹨	LC
Anthus richardi	田鹨	LC
Anthus campestris	平原鹨	LC
Anthus godlewskii	布氏鹨	LC
Anthus trivialis	林鹨	LC
Anthus hodgsoni	树鹨	LC
Anthus gustavi	北鹨	LC
Anthus pratensis	草地鹨	LC
Anthus cervinus	红喉鹨	LC
Anthus roseatus	粉红胸鹨	LC
Anthus spinoletta	水鹨	LC
Anthus rubescens	黄腹鹨	LC
Anthus sylvanus	山鹨	LC
Coracina macei	大鹃鵙	LC
Coracina melaschistos	暗灰鹃鵙	LC
Pericrocotus roseus	粉红山椒鸟	LC
Pericrocotus cantonensis	小灰山椒鸟	LC
Pericrocotus divaricatus	灰山椒鸟	LC
Pericrocotus ethologus	长尾山椒鸟	LC
Pericrocotus brevirostris	短嘴山椒鸟	LC
Pericrocotus flammeus	赤红山椒鸟	LC
Pericrocotus solaris	灰喉山椒鸟	LC
Hemipus picatus	褐背鹟鵙	DD
Spizixos canifrons	凤头雀嘴鹎	LC
Spizixos semitorques	领雀嘴鹎	LC
Pycnonotus striatus	纵纹绿鹎	LC
Pycnonotus atriceps	黑头鹎	LC
Pycnonotus melanicterus	黑冠黄鹎	LC
Pycnonotus taivanus	台湾鹎	VU	√
Pycnonotus leucogenys	白颊鹎	LC
Pycnonotus jocosus	红耳鹎	LC
Pycnonotus xanthorrhous	黄臀鹎	LC
Pycnonotus sinensis	白头鹎	LC
Pycnonotus cafer	黑喉红臀鹎	LC
Pycnonotus aurigaster	白喉红臀鹎	LC
Pycnonotus finlaysoni	纹喉鹎	LC
Pycnonotus flavescens	黄绿鹎	NT
Alophoixus flaveolus	黄腹冠鹎	LC
Alophoixus pallidus	白喉冠鹎	LC
Iole propinqua	灰眼短脚鹎	LC
Microscelis amaurotis	栗耳短脚鹎	LC
Hemixos flavala	灰短脚鹎	LC
Hemixos castanonotus	栗背短脚鹎	LC
Hypsipetes mcclellandii	绿翅短脚鹎	LC
Hypsipetes leucocephalus	黑短脚鹎	LC
Aegithina tiphia	黑翅雀鹎	LC
Aegithina lafresnayei	大绿雀鹎	LC
Chloropsis cochinchinensis	蓝翅叶鹎	LC
Chloropsis aurifrons	金额叶鹎	NT
Chloropsis hardwickii	橙腹叶鹎	LC
Irena puella	和平鸟	NT
Bombycilla garrulus	太平鸟	LC
Bombycilla japonica	小太平鸟	LC
Lanius tigrinus	虎纹伯劳	LC
Lanius bucephalus	牛头伯劳	LC
Lanius collurio	红背伯劳	LC
Lanius isabellinus	荒漠伯劳	LC
Lanius cristatus	红尾伯劳	LC
Lanius collurioides	栗背伯劳	NT
Lanius schach	棕背伯劳	LC
Lanius tephronotus	灰背伯劳	LC
Lanius excubitor	灰伯劳	LC
Lanius meridionalis	南灰伯劳	LC
Lanius minor	黑额伯劳	LC
Lanius sphenocercus	楔尾伯劳	LC
Tephrodornis gularis	钩嘴林鵙	LC
Oriolus oriolus	金黄鹂	LC
Oriolus chinensis	黑枕黄鹂	LC
Oriolus tenuirostris	细嘴黄鹂	DD
Oriolus xanthornus	黑头黄鹂	DD
Oriolus traillii	朱鹂	NT
Oriolus mellianus	鹊鹂	EN
Dicrurus macrocercus	黑卷尾	LC
Dicrurus leucophaeus	灰卷尾	LC
Dicrurus annectans	鸦嘴卷尾	LC
Dicrurus aeneus	古铜色卷尾	LC
Dicrurus hottentottus	发冠卷尾	LC
Dicrurus remifer	小盘尾	NT
Dicrurus paradiseus	大盘尾	VU
Aplonis panayensis	亚洲辉椋鸟	LC
Ampeliceps coronatus	金冠树八哥	DD
Gracula religiosa	鹩哥	VU
Acridotheres grandis	林八哥	LC
Acridotheres cristatellus	八哥	LC
Acridotheres javanicus	爪哇八哥	DD
Acridotheres albocinctus	白领八哥	LC
Acridotheres tristis	家八哥	LC
Acridotheres burmannicus	红嘴椋鸟	LC
Saroglossa spiloptera	斑翅椋鸟	LC
Gracupica nigricollis	黑领椋鸟	LC
Gracupica contra	斑椋鸟	LC
Sturnia sturnina	北椋鸟	LC
Sturnia philippensis	紫背椋鸟	LC
Sturnia sinensis	灰背椋鸟	LC
Sturnia malabarica	灰头椋鸟	LC
Temenuchus pagodarum	黑冠椋鸟	LC
Pastor roseus	粉红椋鸟	LC
Sturnus sericeus	丝光椋鸟	LC
Sturnus cineraceus	灰椋鸟	LC
Sturnus vulgaris	紫翅椋鸟	LC
Artamus fuscus	灰燕鵙	LC
Perisoreus infaustus	北噪鸦	NT
Perisoreus internigrans	黑头噪鸦	VU	√
Garrulus glandarius	松鸦	LC
Cyanopica cyanus	灰喜鹊	LC
Urocissa caerulea	台湾蓝鹊	LC	√
Urocissa flavirostris	黄嘴蓝鹊	LC
Urocissa erythrorhyncha	红嘴蓝鹊	LC
Urocissa whiteheadi	白翅蓝鹊	NT
Cissa hypoleuca	黄胸绿鹊	NT
Cissa chinensis	蓝绿鹊	NT
Dendrocitta vagabunda	棕腹树鹊	LC
Dendrocitta formosae	灰树鹊	LC
Dendrocitta frontalis	黑额树鹊	LC
Temnurus temnurus	塔尾树鹊	NT
Pica pica	喜鹊	LC
Podoces hendersoni	黑尾地鸦	VU
Podoces biddulphi	白尾地鸦	VU	√
Nucifraga caryocatactes	星鸦	LC
Pyrrhocorax pyrrhocorax	红嘴山鸦	LC
Pyrrhocorax graculus	黄嘴山鸦	LC
Corvus monedula	寒鸦	LC
Corvus dauuricus	达乌里寒鸦	LC
Corvus splendens	家鸦	LC
Corvus frugilegus	秃鼻乌鸦	LC
Corvus corone	小嘴乌鸦	LC
Corvus cornix	冠小嘴乌鸦	LC
Corvus macrorhynchos	大嘴乌鸦	LC
Corvus pectoralis	白颈鸦	NT
Corvus corax	渡鸦	LC
Cinclus cinclus	河乌	LC
Cinclus pallasii	褐河乌	LC
Troglodytes troglodytes	鹪鹩	LC
Prunella collaris	领岩鹨	LC
Prunella himalayana	高原岩鹨	LC
Prunella rubeculoides	鸲岩鹨	LC
Prunella strophiata	棕胸岩鹨	LC
Prunella montanella	棕眉山岩鹨	LC
Prunella fulvescens	褐岩鹨	LC
Prunella atrogularis	黑喉岩鹨	LC
Prunella koslowi	贺兰山岩鹨	VU
Prunella immaculata	栗背岩鹨	LC
Brachypteryx hyperythra	锈腹短翅鸫	NT
Brachypteryx stellata	栗背短翅鸫	LC
Brachypteryx leucophrys	白喉短翅鸫	LC
Brachypteryx montana	蓝短翅鸫	LC
Erithacus rubecula	欧亚鸲	LC
Erithacus akahige	日本歌鸲	LC
Erithacus komadori	琉球歌鸲	DD
Luscinia sibilans	红尾歌鸲	LC
Luscinia megarhynchos	新疆歌鸲	LC
Luscinia calliope	红喉歌鸲	LC
Luscinia pectoralis	黑胸歌鸲	NT
Luscinia svecica	蓝喉歌鸲	LC
Luscinia ruficeps	棕头歌鸲	EN
Luscinia obscura	黑喉歌鸲	EN
Luscinia pectardens	金胸歌鸲	VU
Luscinia brunnea	栗腹歌鸲	LC
Luscinia cyane	蓝歌鸲	LC
Tarsiger cyanurus	红胁蓝尾鸲	LC
Tarsiger chrysaeus	金色林鸲	LC
Tarsiger indicus	白眉林鸲	LC
Tarsiger hyperythrus	棕腹林鸲	DD
Tarsiger johnstoniae	台湾林鸲	LC	√
Copsychus saularis	鹊鸲	LC
Copsychus malabaricus	白腰鹊鸲	LC
Cercotrichas galactotes	棕薮鸲	DD
Phoenicurus alaschanicus	贺兰山红尾鸲	EN	√
Phoenicurus erythronotus	红背红尾鸲	LC
Phoenicurus caeruleocephala	蓝头红尾鸲	LC
Phoenicurus ochruros	赭红尾鸲	LC
Phoenicurus phoenicurus	欧亚红尾鸲	LC
Phoenicurus hodgsoni	黑喉红尾鸲	LC
Phoenicurus schisticeps	白喉红尾鸲	LC
Phoenicurus auroreus	北红尾鸲	LC
Phoenicurus erythrogastrus	红腹红尾鸲	LC
Phoenicurus frontalis	蓝额红尾鸲	LC
Rhyacornis fuliginosa	红尾水鸲	LC
Chaimarrornis leucocephalus	白顶溪鸲	LC
Hodgsonius phaenicuroides	白腹短翅鸲	LC
Cinclidium leucurum	白尾地鸲	LC
Cinclidium frontale	蓝额地鸲	LC
Grandala coelicolor	蓝大翅鸲	LC
Enicurus scouleri	小燕尾	LC
Enicurus immaculatus	黑背燕尾	LC
Enicurus schistaceus	灰背燕尾	LC
Enicurus maculates	斑背燕尾	LC
Cochoa purpurea	紫宽嘴鸫	LC
Cochoa viridis	绿宽嘴鸫	LC
Saxicola insignis	白喉石[即鸟]	EN
Saxicola torquata	黑喉石[即鸟]	LC
Saxicola caprata	白斑黑石[即鸟]	LC
Saxicola jerdoni	黑白林[即鸟]	LC
Saxicola ferreus	灰林[即鸟]	LC
Oenanthe oenanthe	穗[即鸟]	LC
Oenanthe picata	东方斑[即鸟]	LC
Oenanthe pleschanka	白顶[即鸟]	LC
Oenanthe deserti	漠[即鸟]	LC
Oenanthe isabellina	沙[即鸟]	LC
Monticola saxatilis	白背矶鸫	LC
Monticola cinclorhynchus	蓝头矶鸫	LC
Monticola gularis	白喉矶鸫	LC
Monticola rufiventris	栗腹矶鸫	LC
Monticola solitarius	蓝矶鸫	LC
Myophonus insularis	台湾紫啸鸫	LC	√
Myophonus caeruleus	紫啸鸫	LC
Zoothera citrina	橙头地鸫	LC
Zoothera sibirica	白眉地鸫	LC
Zoothera mollissima	光背地鸫	LC
Zoothera dixoni	长尾地鸫	LC
Zoothera dauma	虎斑地鸫	LC
Zoothera marginata	长嘴地鸫	LC
Zoothera monticola	大长嘴地鸫	DD
Turdus hortulorum	灰背鸫	LC
Turdus unicolor	蒂氏鸫	DD
Turdus dissimilis	黑胸鸫	NT
Turdus cardis	乌灰鸫	LC
Turdus albocinctus	白颈鸫	LC
Turdus boulboul	灰翅鸫	LC
Turdus merula	乌鸫	LC
Turdus poliocephalus	白头鸫	LC
Turdus rubrocanus	灰头鸫	LC
Turdus kessleri	棕背黑头鸫	LC
Turdus feae	褐头鸫	VU
Turdus obscurus	白眉鸫	LC
Turdus pallidus	白腹鸫	LC
Turdus chrysolaus	赤胸鸫	LC
Turdus ruficollis	赤颈鸫	LC
Turdus atrogularis	黑喉鸫	LC
Turdus naumanni	红尾鸫	LC
Turdus eunomus	斑鸫	LC
Turdus pilaris	田鸫	LC
Turdus iliacus	白眉歌鸫	LC
Turdus philomelos	欧歌鸫	LC
Turdus mupinensis	宝兴歌鸫	LC	√
Turdus viscivorus	槲鸫	LC
Rhinomyias brunneatus	白喉林鹟	VU
Muscicapa striata	斑鹟	LC
Muscicapa griseisticta	灰纹鹟	LC
Muscicapa sibirica	乌鹟	LC
Muscicapa dauurica	北灰鹟	LC
Muscicapa muttui	褐胸鹟	LC
Muscicapa ferruginea	棕尾褐鹟	LC
Ficedula zanthopygia	白眉姬鹟	LC
Ficedula narcissina	黄眉姬鹟	LC
Ficedula elisae	绿背姬鹟	NT
Ficedula mugimaki	鸲姬鹟	LC
Ficedula hodgsonii	锈胸蓝姬鹟	LC
Ficedula strophiata	橙胸姬鹟	LC
Ficedula albicilla	红喉姬鹟	LC
Ficedula parva	红胸姬鹟	DD
Ficedula hyperythra	棕胸蓝姬鹟	LC
Ficedula monileger	白喉姬鹟	LC
Ficedula hypoleuca	斑姬鹟	DD
Ficedula westermanni	小斑姬鹟	LC
Ficedula superciliaris	白眉蓝姬鹟	LC
Ficedula tricolor	灰蓝姬鹟	LC
Ficedula sapphira	玉头姬鹟	LC
Cyanoptila cyanomelana	白腹蓝姬鹟	LC
Eumyias thalassinus	铜蓝鹟	LC
Niltava grandis	大仙鹟	LC
Niltava macgrigoriae	小仙鹟	LC
Niltava davidi	棕腹大仙鹟	LC
Niltava sundara	棕腹仙鹟	LC
Niltava vivida	棕腹蓝仙鹟	LC
Cyornis concretus	白尾蓝仙鹟	LC
Cyornis hainanus	海南蓝仙鹟	LC
Cyornis poliogenys	灰颊仙鹟	LC
Cyornis unicolor	纯蓝仙鹟	LC
Cyornis rubeculoides	蓝喉仙鹟	LC
Cyornis banyumas	山蓝仙鹟	LC
Muscicapella hodgsoni	侏蓝仙鹟	LC
Culicicapa ceylonensis	方尾鹟	LC
Rhipidura hypoxantha	黄腹扇尾鹟	LC
Rhipidura albicollis	白喉扇尾鹟	LC
Rhipidura aureola	白眉扇尾鹟	LC
Hypothymis azurea	黑枕王鹟	LC
Terpsiphone atrocaudata	紫寿带	NT
Terpsiphone paradisi	寿带	NT
Garrulax perspicillatus	黑脸噪鹛	LC
Garrulax albogularis	白喉噪鹛	LC
Garrulax leucolophus	白冠噪鹛	LC
Garrulax monileger	小黑领噪鹛	LC
Garrulax pectoralis	黑领噪鹛	LC
Garrulax striatus	条纹噪鹛	LC
Garrulax strepitans	白颈噪鹛	LC
Garrulax maesi	褐胸噪鹛	LC
Garrulax ruficollis	栗颈噪鹛	LC
Garrulax chinensis	黑喉噪鹛	LC
Garrulax courtoisi	蓝冠噪鹛	CR	√
Garrulax gularis	栗臀噪鹛	NT
Garrulax davidi	山噪鹛	LC	√
Garrulax sukatschewi	黑额山噪鹛	VU	√
Garrulax cineraceus	灰翅噪鹛	LC
Garrulax rufogularis	棕颏噪鹛	LC
Garrulax ocellatus	眼纹噪鹛	NT
Garrulax lunulatus	斑背噪鹛	LC	√
Garrulax bieti	白点噪鹛	VU	√
Garrulax maximus	大噪鹛	LC	√
Garrulax caerulatus	灰胁噪鹛	LC
Garrulax poecilorhynchus	棕噪鹛	LC	√
Garrulax merulinus	斑胸噪鹛	LC
Garrulax canorus	画眉	NT
Garrulax taewanus	台湾画眉	NT	√
Garrulax sannio	白颊噪鹛	LC
Garrulax lineatus	细纹噪鹛	LC
Garrulax subunicolor	纯色噪鹛	LC
Garrulax squamatus	蓝翅噪鹛	LC
Garrulax elliotii	橙翅噪鹛	LC	√
Garrulax variegatus	杂色噪鹛	LC
Garrulax henrici	灰腹噪鹛	LC	√
Garrulax affinis	黑顶噪鹛	LC
Garrulax morrisonianus	台湾噪鹛	LC	√
Garrulax erythrocephalus	红头噪鹛	LC
Garrulax formosus	红翅噪鹛	LC
Garrulax milnei	红尾噪鹛	LC
Liocichla omeiensis	灰胸薮鹛	VU	√
Liocichla bugunorum	黑冠薮鹛	VU
Liocichla steerii	黄痣薮鹛	LC	√
Liocichla phoenicea	红翅薮鹛	NT
Pellorneum tickelli	棕胸幽鹛	NT
Pellorneum albiventre	白腹幽鹛	LC
Pellorneum ruficeps	棕头幽鹛	LC
Pomatorhinus hypoleucos	长嘴钩嘴鹛	LC
Pomatorhinus erythrocnemis	斑胸钩嘴鹛	LC
Pomatorhinus schisticeps	灰头钩嘴鹛	DD
Pomatorhinus ruficollis	棕颈钩嘴鹛	LC
Pomatorhinus ochraceiceps	棕头钩嘴鹛	LC
Pomatorhinus ferruginosus	红嘴钩嘴鹛	DD
Xiphirhynchus superciliaris	剑嘴鹛	NT
Rimator malacoptilus	长嘴鹩鹛	LC
Napothera crispifrons	灰岩鹪鹛	LC
Napothera brevicaudata	短尾鹪鹛	LC
Napothera epilepidota	纹胸鹪鹛	LC
Pnoepyga albiventer	鳞胸鹪鹛	LC
Pnoepyga immaculata	尼泊尔鹪鹛	DD
Pnoepyga pusilla	小鳞胸鹪鹛	LC
Spelaeornis caudatus	短尾鹩鹛	NT
Spelaeornis troglodytoides	斑翅鹩鹛	LC
Spelaeornis formosus	丽星鹩鹛	NT
Spelaeornis chocolatinus	长尾鹩鹛	NT
Sphenocichla humei	楔嘴鹩鹛	NT
Stachyris pyrrhops	黑颏穗鹛	LC
Stachyris nonggangensis	弄岗穗鹛	EN	√
Stachyris ambigua	黄喉穗鹛	LC
Stachyris ruficeps	红头穗鹛	LC
Stachyris chrysaea	金头穗鹛	LC
Stachyris nigriceps	黑头穗鹛	LC
Stachyris striolata	斑颈穗鹛	LC
Macronous gularis	纹胸鹛	LC
Timalia pileata	红顶鹛	LC
Chrysomma sinense	金眼鹛雀	LC
Moupinia poecilotis	宝兴鹛雀	LC	√
Babax lanceolatus	矛纹草鹛	LC
Babax waddelli	大草鹛	NT
Babax koslowi	棕草鹛	NT	√
Leiothrix argentauris	银耳相思鸟	NT
Leiothrix lutea	红嘴相思鸟	LC
Cutia nipalensis	斑胁姬鹛	LC
Pteruthius rufiventer	棕腹鵙鹛	DD
Pteruthius flaviscapis	红翅鵙鹛	LC
Pteruthius xanthochlorus	淡绿鵙鹛	NT
Pteruthius melanotis	栗喉鵙鹛	DD
Pteruthius aenobarbus	栗额鵙鹛	DD
Gampsorhynchus rufulus	白头鵙鹛	LC
Actinodura egertoni	栗额斑翅鹛	LC
Actinodura ramsayi	白眶斑翅鹛	LC
Actinodura nipalensis	纹头斑翅鹛	LC
Actinodura waldeni	纹胸斑翅鹛	LC
Actinodura souliei	灰头斑翅鹛	LC
Actinodura morrisoniana	台湾斑翅鹛	LC	√
Minla cyanouroptera	蓝翅希鹛	LC
Minla strigula	斑喉希鹛	LC
Minla ignotincta	红尾希鹛	LC
Alcippe chrysotis	金胸雀鹛	LC
Alcippe variegaticeps	金额雀鹛	VU	√
Alcippe cinerea	黄喉雀鹛	LC
Alcippe castaneceps	栗头雀鹛	LC
Alcippe vinipectus	白眉雀鹛	LC
Alcippe striaticollis	中华雀鹛	LC	√
Alcippe ruficapilla	棕头雀鹛	LC
Alcippe cinereiceps	褐头雀鹛	LC
Alcippe ludlowi	路氏雀鹛	LC
Alcippe rufogularis	棕喉雀鹛	LC
Alcippe dubia	褐胁雀鹛	LC
Alcippe brunnea	褐顶雀鹛	LC
Alcippe poioicephala	褐脸雀鹛	LC
Alcippe morrisonia	灰眶雀鹛	LC
Alcippe nipalensis	白眶雀鹛	LC
Heterophasia annectens	栗背奇鹛	LC
Heterophasia capistrata	黑顶奇鹛	LC
Heterophasia gracilis	灰奇鹛	LC
Heterophasia melanoleuca	黑头奇鹛	LC
Heterophasia auricularis	白耳奇鹛	LC	√
Heterophasia pulchella	丽色奇鹛	LC
Heterophasia picaoides	长尾奇鹛	LC
Yuhina castaniceps	栗耳凤鹛	LC
Yuhina bakeri	白颈凤鹛	LC
Yuhina flavicollis	黄颈凤鹛	LC
Yuhina gularis	纹喉凤鹛	LC
Yuhina diademata	白领凤鹛	LC
Yuhina occipitalis	棕臀凤鹛	LC
Yuhina brunneiceps	褐头凤鹛	LC	√
Yuhina nigrimenta	黑颏凤鹛	LC
Erpornis zantholeuca	白腹凤鹛	LC
Myzornis pyrrhoura	火尾绿鹛	NT
Panurus biarmicus	文须雀	LC
Conostoma oemodium	红嘴鸦雀	LC
Paradoxornis unicolor	褐鸦雀	LC
Paradoxornis gularis	灰头鸦雀	LC
Paradoxornis paradoxus	三趾鸦雀	NT	√
Paradoxornis flavirostris	斑胸鸦雀	DD
Paradoxornis guttaticollis	点胸鸦雀	LC
Paradoxornis conspicillatus	白眶鸦雀	NT	√
Paradoxornis webbianus	棕头鸦雀	LC
Paradoxornis alphonsianus	灰喉鸦雀	LC
Paradoxornis brunneus	褐翅鸦雀	LC
Paradoxornis zappeyi	暗色鸦雀	VU	√
Paradoxornis przewalskii	灰冠鸦雀	EN	√
Paradoxornis fulvifrons	黄额鸦雀	LC
Paradoxornis nipalensis	黑喉鸦雀	DD
Paradoxornis verreauxi	金色鸦雀	NT
Paradoxornis davidianus	短尾鸦雀	NT
Paradoxornis atrosuperciliaris	黑眉鸦雀	LC
Paradoxornis ruficeps	红头鸦雀	LC
Paradoxornis heudei	震旦鸦雀	NT
Cisticola juncidis	棕扇尾莺	LC
Cisticola exilis	金头扇尾莺	LC
Rhopophilus pekinensis	山鹛	LC
Prinia crinigera	山鹪莺	LC
Prinia polychroa	褐山鹪莺	LC
Prinia atrogularis	黑喉山鹪莺	LC
Prinia rufescens	暗冕山鹪莺	LC
Prinia hodgsonii	灰胸山鹪莺	LC
Prinia flaviventris	黄腹山鹪莺	LC
Prinia inornata	纯色山鹪莺	LC
Tesia castaneocoronata	栗头地莺	LC
Tesia olivea	金冠地莺	LC
Tesia cyaniventer	灰腹地莺	LC
Urosphena squameiceps	鳞头树莺	LC
Cettia canturians	远东树莺	LC
Cettia pallidipes	淡脚树莺	LC
Cettia diphone	短翅树莺	LC
Cettia fortipes	强脚树莺	LC
Cettia major	大树莺	LC
Cettia flavolivacea	异色树莺	LC
Cettia acanthizoides	黄腹树莺	LC
Cettia brunnifrons	棕顶树莺	LC
Cettia cetti	宽尾树莺	LC
Bradypterus thoracicus	斑胸短翅莺	LC
Bradypterus major	巨嘴短翅莺	NT
Bradypterus tacsanowskius	中华短翅莺	LC
Bradypterus mandelli	高山短翅莺	LC
Bradypterus alishanensis	台湾短翅莺	LC	√
Bradypterus luteoventris	棕褐短翅莺	LC
Locustella lanceolata	矛斑蝗莺	NT
Locustella naevia	黑斑蝗莺	LC
Locustella certhiola	小蝗莺	LC
Locustella ochotensis	北蝗莺	LC
Locustella pleskei	东亚蝗莺	VU
Locustella luscinioides	鸲蝗莺	LC
Locustella fasciolata	苍眉蝗莺	LC
Acrocephalus schoenobaenus	蒲苇莺	LC
Acrocephalus sorghophilus	细纹苇莺	EN
Acrocephalus bistrigiceps	黑眉苇莺	LC
Acrocephalus agricola	稻田苇莺	LC
Acrocephalus tangorum	远东苇莺	VU
Acrocephalus concinens	钝翅苇莺	LC
Acrocephalus scirpaceus	芦莺	LC
Acrocephalus dumetorum	布氏苇莺	LC
Acrocephalus arundinaceus	大苇莺	LC
Acrocephalus orientalis	东方大苇莺	LC
Acrocephalus stentoreus	噪苇莺	LC
Acrocephalus aedon	厚嘴苇莺	LC
Hippolais caligata	靴篱莺	LC
Hippolais rama	赛氏篱莺	LC
Hippolais pallida	草绿篱莺	LC
Orthotomus cucullatus	栗头缝叶莺	LC
Orthotomus sutorius	长尾缝叶莺	LC
Orthotomus atrogularis	黑喉缝叶莺	LC
Leptopoecile sophiae	花彩雀莺	LC
Leptopoecile elegans	凤头雀莺	NT	√
Phylloscopus trochilus	欧柳莺	DD
Phylloscopus collybita	叽喳柳莺	LC
Phylloscopus sindianus	东方叽喳柳莺	LC
Phylloscopus sibilatrix	林柳莺	LC
Phylloscopus fuscatus	褐柳莺	LC
Phylloscopus fuligiventer	烟柳莺	LC
Phylloscopus affinis	黄腹柳莺	LC
Phylloscopus subaffinis	棕腹柳莺	LC
Phylloscopus griseolus	灰柳莺	LC
Phylloscopus armandii	棕眉柳莺	LC
Phylloscopus schwarzi	巨嘴柳莺	LC
Phylloscopus pulcher	橙斑翅柳莺	LC
Phylloscopus maculipennis	灰喉柳莺	LC
Phylloscopus chloronotus	淡黄腰柳莺	LC
Phylloscopus forresti	四川柳莺	LC
Phylloscopus proregulus	黄腰柳莺	LC
Phylloscopus kansuensis	甘肃柳莺	LC	√
Phylloscopus yunnanensis	云南柳莺	LC
Phylloscopus inornatus	黄眉柳莺	LC
Phylloscopus humei	淡眉柳莺	LC
Phylloscopus borealis	极北柳莺	LC
Phylloscopus trochiloides	暗绿柳莺	LC
Phylloscopus plumbeitarsus	双斑绿柳莺	LC
Phylloscopus tenellipes	淡脚柳莺	LC
Phylloscopus borealoides	萨岛柳莺	LC
Phylloscopus magnirostris	乌嘴柳莺	LC
Phylloscopus coronatus	冕柳莺	LC
Phylloscopus ijimae	日本冕柳莺	NT
Phylloscopus reguloides	冠纹柳莺	LC
Phylloscopus hainanus	海南柳莺	VU	√
Phylloscopus emeiensis	峨眉柳莺	LC	√
Phylloscopus davisoni	白斑尾柳莺	LC
Phylloscopus cantator	黄胸柳莺	LC
Phylloscopus calciatilis	灰岩柳莺	NT
Phylloscopus ricketti	黑眉柳莺	LC
Seicercus burkii	金眶鹟莺	LC
Seicercus tephrocephalus	灰冠鹟莺	LC
Seicercus whistleri	韦氏鹟莺	LC
Seicercus valentini	比氏鹟莺	LC
Seicercus omeiensis	峨眉鹟莺	LC
Seicercus soror	淡尾鹟莺	LC
Seicercus xanthoschistos	灰头鹟莺	LC
Seicercus affinis	白眶鹟莺	LC
Seicercus poliogenys	灰脸鹟莺	LC
Seicercus castaniceps	栗头鹟莺	LC
Abroscopus albogularis	棕脸鹟莺	LC
Abroscopus superciliaris	黄腹鹟莺	LC
Abroscopus schisticeps	黑脸鹟莺	LC
Tickellia hodgsoni	宽嘴鹟莺	LC
Megalurus pryeri	斑背大尾莺	NT
Megalurus palustris	沼泽大尾莺	LC
Graminicola bengalensis	大草莺	NT
Sylvia communis	灰白喉林莺	LC
Sylvia curruca	白喉林莺	LC
Sylvia althaea	休氏白喉林莺	LC
Sylvia minula	漠白喉林莺	LC
Sylvia nana	荒漠林莺	LC
Sylvia nisoria	横斑林莺	LC
Regulus regulus	戴菊	LC
Regulus goodfellowi	台湾戴菊	LC	√
Zosterops erythropleurus	红胁绣眼鸟	LC
Zosterops palpebrosus	灰腹绣眼鸟	LC
Zosterops japonicus	暗绿绣眼鸟	LC
Zosterops meyeni	低地绣眼鸟	DD
Remiz coronatus	白冠攀雀	LC
Remiz consobrinus	中华攀雀	LC
Cephalopyrus flammiceps	火冠雀	LC
Aegithalos caudatus	银喉长尾山雀	LC
Aegithalos concinnus	红头长尾山雀	LC
Aegithalos iouschistos	棕额长尾山雀	LC
Aegithalos bonvaloti	黑眉长尾山雀	LC
Aegithalos fuliginosus	银脸长尾山雀	LC	√
Parus palustris	沼泽山雀	LC
Parus montanus	北褐头山雀	LC
Parus songarus	褐头山雀	LC
Parus superciliosus	白眉山雀	NT	√
Parus davidi	红腹山雀	LC	√
Parus ater	煤山雀	LC
Parus rufonuchalis	棕枕山雀	LC
Parus rubidiventris	黑冠山雀	LC
Parus venustulus	黄腹山雀	LC	√
Parus dichrous	褐冠山雀	LC
Parus major	大山雀	LC
Parus bokharensis	西域山雀	LC
Parus monticolus	绿背山雀	LC
Parus xanthogenys	眼纹黄山雀	LC
Parus spilonotus	黄颊山雀	LC
Parus holsti	台湾黄山雀	LC	√
Parus cyanus	灰蓝山雀	LC
Cyanistes flavipectus	黄胸山雀	DD
Parus varius	杂色山雀	NT
Pseudopodoces humilis	地山雀	LC	√
Sylviparus modestus	黄眉林雀	LC
Melanochlora sultanea	冕雀	DD
Sitta castanea	栗腹	LC
Sitta europaea	普通	LC
Sitta nagaensis	栗臀	LC
Sitta himalayensis	白尾	NT
Sitta villosa	黑头	NT
Sitta yunnanensis	滇	VU	√
Sitta leucopsis	白脸	NT
Sitta frontalis	绒额	DD
Sitta solangiae	淡紫	VU
Sitta magna	巨	EN
Sitta formosa	丽	EN
Tichodroma muraria	红翅旋壁雀	LC
Certhia familiaris	欧亚旋木雀	LC
Certhia tianquanensis	四川旋木雀	VU	√
Certhia himalayana	高山旋木雀	LC
Certhia nipalensis	红腹旋木雀	LC
Certhia discolor	褐喉旋木雀	LC
Dicaeum agile	厚嘴啄花鸟	LC
Dicaeum chrysorrheum	黄臀啄花鸟	LC
Dicaeum melanoxanthum	黄腹啄花鸟	LC
Dicaeum concolor	纯色啄花鸟	LC
Dicaeum ignipectus	红胸啄花鸟	LC
Dicaeum cruentatum	朱背啄花鸟	LC
Chalcoparia singalensis	紫颊太阳鸟	LC
Anthreptes malacensis	褐喉食蜜鸟	LC
Hypogramma hypogrammicum	蓝枕花蜜鸟	LC
Cinnyris asiaticus	紫花蜜鸟	LC
Cinnyris jugularis	黄腹花蜜鸟	LC
Aethopyga gouldiae	蓝喉太阳鸟	LC
Aethopyga nipalensis	绿喉太阳鸟	LC
Aethopyga christinae	叉尾太阳鸟	LC
Aethopyga saturata	黑胸太阳鸟	LC
Aethopyga siparaja	黄腰太阳鸟	LC
Aethopyga ignicauda	火尾太阳鸟	LC
Arachnothera longirostra	长嘴捕蛛鸟	LC
Arachnothera magna	纹背捕蛛鸟	LC
Passer ammodendri	黑顶麻雀	LC
Passer domesticus	家麻雀	LC
Passer hispaniolensis	黑胸麻雀	LC
Passer rutilans	山麻雀	LC
Passer montanus	麻雀	LC
Petronia petronia	石雀	LC
Montifringilla nivalis	白斑翅雪雀	LC
Montifringilla henrici	藏雪雀	NT	√
Montifringilla adamsi	褐翅雪雀	LC
Onychostruthus taczanowskii	白腰雪雀	LC
Pyrgilauda davidiana	黑喉雪雀	LC
Pyrgilauda ruficollis	棕颈雪雀	LC
Pyrgilauda blanfordi	棕背雪雀	LC
Ploceus manyar	纹胸织雀	LC
Ploceus philippinus	黄胸织雀	LC
Amandava amandava	红梅花雀	DD
Estrilda melpoda	橙颊梅花雀	DD
Lonchura malabarica	白喉文鸟	LC
Lonchura striata	白腰文鸟	LC
Lonchura punctulata	斑文鸟	LC
Lonchura malacca	栗腹文鸟	LC
Padda oryzivora	禾雀	VU
Fringilla coelebs	苍头燕雀	LC
Fringilla montifringilla	燕雀	LC
Leucosticte nemoricola	林岭雀	LC
Leucosticte brandti	高山岭雀	LC
Leucosticte sillemi	褐头岭雀	DD	√
Leucosticte arctoa	粉红腹岭雀	LC
Pinicola enucleator	松雀	LC
Pinicola subhimachala	红眉松雀	LC
Carpodacus rubescens	赤朱雀	LC
Carpodacus nipalensis	暗胸朱雀	LC
Carpodacus erythrinus	普通朱雀	LC
Carpodacus pulcherrimus	红眉朱雀	LC
Carpodacus eos	曙红朱雀	LC
Carpodacus rodochroa	粉眉朱雀	LC
Carpodacus vinaceus	酒红朱雀	LC
Carpodacus edwardsii	棕朱雀	LC
Carpodacus synoicus	沙色朱雀	LC
Carpodacus roseus	北朱雀	LC
Carpodacus trifasciatus	斑翅朱雀	LC
Carpodacus rodopeplus	点翅朱雀	LC
Carpodacus thura	白眉朱雀	LC
Carpodacus rhodochlamys	红腰朱雀	LC
Carpodacus rubicilloides	拟大朱雀	NT
Carpodacus rubicilla	大朱雀	LC
Carpodacus puniceus	红胸朱雀	LC
Kozlowia roborowskii	藏雀	VU	√
Loxia curvirostra	红交嘴雀	LC
Loxia leucoptera	白翅交嘴雀	LC
Carduelis spinoides	高山金翅雀	LC
Carduelis chloris	欧金翅雀	LC
Carduelis ambigua	黑头金翅雀	LC
Carduelis flammea	白腰朱顶雀	LC
Carduelis hornemanni	极北朱顶雀	LC
Carduelis spinus	黄雀	LC
Carduelis thibetana	藏黄雀	NT
Carduelis carduelis	红额金翅雀	LC
Carduelis sinica	金翅雀	LC
Carduelis flavirostris	黄嘴朱顶雀	LC
Carduelis cannabina	赤胸朱顶雀	LC
Serinus pusillus	金额丝雀	LC
Pyrrhula nipalensis	褐灰雀	LC
Pyrrhula erythrocephala	红头灰雀	LC
Pyrrhula erythaca	灰头灰雀	LC
Pyrrhula pyrrhula	红腹灰雀	LC
Pyrrhula griseiventris	灰腹灰雀	LC
Coccothraustes coccothraustes	锡嘴雀	LC
Eophona migratoria	黑尾蜡嘴雀	LC
Eophona personata	黑头蜡嘴雀	NT
Mycerobas affinis	黄颈拟蜡嘴雀	LC
Mycerobas melanozanthos	白点翅拟蜡嘴雀	LC
Mycerobas carnipes	白斑翅拟蜡嘴雀	LC
Pyrrhoplectes epauletta	金枕黑雀	LC
Rhodopechys sanguineus	红翅沙雀	LC
Rhodopechys mongolicus	蒙古沙雀	LC
Rhodospiza obsoleta	巨嘴沙雀	DD
Uragus sibiricus	长尾雀	LC
Haematospiza sipahi	血雀	LC
Urocynchramus pylzowi	朱鹀	NT	√
[truncated: 911 more rows]
