# Supplementary material for: Determinants of Mammal and Bird Species Richness in China Based on Habitat Groups
Source: PLoS One. 2015 Dec 2;10(12):e0143996. doi: 10.1371/journal.pone.0143996 (PMC4668080; doi:10.1371/journal.pone.0143996)
Supplement: S2 Appendix — (XLS) [file pone.0143996.s002.xls]

## Sheet: Appendix S2
S2 Appendix.
Checklist of resident birds based on habitat groups
LATIN NAME	HABITAT GROUPS	ORDER	FAMILY	GENUS
Aix galericulata	Wetland birds	Anseriformes	Anatidae	Aix
Anas poecilorhyncha	Wetland birds	Anseriformes	Anatidae	Anas
Anas platyrhynchos	Wetland birds	Anseriformes	Anatidae	Anas
Dendrocygna javanica	Wetland birds	Anseriformes	Anatidae	Dendrocygna
Mergus merganser	Wetland birds	Anseriformes	Anatidae	Mergus
Nettapus coromandelianus	Wetland birds	Anseriformes	Anatidae	Nettapus
Tadorna ferruginea	Wetland birds	Anseriformes	Anatidae	Tadorna
Aerodramus maximus	Ocean birds	Apodiformes	Apodidae	Aerodramus
Aerodramus brevirostris	Forest birds	Apodiformes	Apodidae	Aerodramus
Aerodramus fuciphagus	Forest birds	Apodiformes	Apodidae	Aerodramus
Apus nipalensis	Forest birds	Apodiformes	Apodidae	Apus
Cypsiurus balasiensis	Forest birds	Apodiformes	Apodidae	Cypsiurus
Hirundapus cochinchinensis	Forest birds/Farmland birds	Apodiformes	Apodidae	Hirundapus
Hemiprocne coronata	Forest birds	Apodiformes	Hemiprocnidae	Hemiprocne
Aceros nipalensis	Forest birds	Bucerotiformes	Bucerotidae	Aceros
Anorrhinus tickelli	Forest birds	Bucerotiformes	Bucerotidae	Anorrhinus
Anthracoceros albirostris	Forest birds	Bucerotiformes	Bucerotidae	Anthracoceros
Buceros bicornis	Forest birds	Bucerotiformes	Bucerotidae	Buceros
Rhyticeros undulatus	Forest birds	Bucerotiformes	Bucerotidae	Rhyticeros
Caprimulgus macrurus	Forest birds	Caprimulgiformes	Caprimulgidae	Caprimulgus
Caprimulgus affinis	Forest birds	Caprimulgiformes	Caprimulgidae	Caprimulgus
Caprimulgus indicus	Forest birds	Caprimulgiformes	Caprimulgidae	Caprimulgus
Eurostopodus macrotis	Forest birds/Shrub birds	Caprimulgiformes	Caprimulgidae	Eurostopodus
Batrachostomus hodgsoni	Forest birds	Caprimulgiformes	Podargidae	Batrachostomus
Charadrius alexandrinus	Wetland birds	Charadriiformes	Charadriidae	Charadrius
Charadrius dubius	Wetland birds	Charadriiformes	Charadriidae	Charadrius
Vanellus duvaucelii	Wetland birds/Farmland birds	Charadriiformes	Charadriidae	Vanellus
Vanellus indicus	Wetland birds	Charadriiformes	Charadriidae	Vanellus
Ibidorhyncha struthersii	Wetland birds	Charadriiformes	Ibidorhynchidae	Ibidorhyncha
Hydrophasianus chirurgus	Wetland birds	Charadriiformes	Jacanidae	Hydrophasianus
Metopidius indicus	Wetland birds	Charadriiformes	Jacanidae	Metopidius
Rostratula benghalensis	Wetland birds	Charadriiformes	Rostratulidae	Rostratula
Gelochelidon nilotica	Wetland birds	Charadriiformes	Sternidae	Gelochelidon
Hydroprogne caspia	Ocean birds	Charadriiformes	Sternidae	Hydroprogne
Sterna albifrons	Wetland birds	Charadriiformes	Sternidae	Sterna
Sterna dougallii	Ocean birds	Charadriiformes	Sternidae	Sterna
Sterna aurantia	Wetland birds	Charadriiformes	Sternidae	Sterna
Sterna anaethetus	Ocean birds	Charadriiformes	Sternidae	Sterna
Sterna acuticauda	Wetland birds	Charadriiformes	Sternidae	Sterna
Sterna sumatrana	Ocean birds	Charadriiformes	Sternidae	Sterna
Thalasseus bergii	Ocean birds	Charadriiformes	Sternidae	Thalasseus
Ardea insignis	Wetland birds	Ciconiiformes	Ardeidae	Ardea
Ardea cinerea	Wetland birds	Ciconiiformes	Ardeidae	Ardea
Ardea purpurea	Wetland birds	Ciconiiformes	Ardeidae	Ardea
Ardeola bacchus	Wetland birds/Forest birds	Ciconiiformes	Ardeidae	Ardeola
Bubulcus ibis	Wetland birds	Ciconiiformes	Ardeidae	Bubulcus
Butorides striatus	Wetland birds/Forest birds	Ciconiiformes	Ardeidae	Butorides
Dupetor flavicollis	Wetland birds	Ciconiiformes	Ardeidae	Dupetor
Egretta garzetta	Wetland birds	Ciconiiformes	Ardeidae	Egretta
Egretta alba	Wetland birds	Ciconiiformes	Ardeidae	Egretta
Egretta sacra	Ocean birds	Ciconiiformes	Ardeidae	Egretta
Egretta intermedia	Wetland birds	Ciconiiformes	Ardeidae	Egretta
Gorsachius magnificus	Wetland birds	Ciconiiformes	Ardeidae	Gorsachius
Gorsachius melanolophus	Wetland birds	Ciconiiformes	Ardeidae	Gorsachius
Ixobrychus sinensis	Wetland birds	Ciconiiformes	Ardeidae	Ixobrychus
Ixobrychus cinnamomeus	Wetland birds	Ciconiiformes	Ardeidae	Ixobrychus
Nycticorax nycticorax	Wetland birds	Ciconiiformes	Ardeidae	Nycticorax
Nipponia nippon	Wetland birds	Ciconiiformes	Threskiornthidae	Nipponia
Threskiornis aethiopicus	Wetland birds	Ciconiiformes	Threskiornthidae	Threskiornis
Chalcophaps indica	Forest birds	Columbiformes	Columbidae	Chalcophaps
Columba hodgsonii	Forest birds	Columbiformes	Columbidae	Columba
Columba palumbus	Forest birds	Columbiformes	Columbidae	Columba
Columba pulchricollis	Forest birds	Columbiformes	Columbidae	Columba
Columba oenas	Forest birds	Columbiformes	Columbidae	Columba
Columba leuconota	Desert birds	Columbiformes	Columbidae	Columba
Columba rupestris	Desert birds	Columbiformes	Columbidae	Columba
Columba livia	Forest birds	Columbiformes	Columbidae	Columba
Columba eversmanni	Desert birds/Farmland birds	Columbiformes	Columbidae	Columba
Columba punicea	Forest birds	Columbiformes	Columbidae	Columba
Ducula badia	Forest birds	Columbiformes	Columbidae	Ducula
Ducula aenea	Forest birds	Columbiformes	Columbidae	Ducula
Macropygia unchall	Forest birds	Columbiformes	Columbidae	Macropygia
Macropygia tenuirostris	Forest birds	Columbiformes	Columbidae	Macropygia
Macropygia ruficeps	Forest birds	Columbiformes	Columbidae	Macropygia
Ptilinopus leclancheri	Forest birds	Columbiformes	Columbidae	Ptilinopus
Streptopelia decaocto	Forest birds	Columbiformes	Columbidae	Streptopelia
Streptopelia tranquebarica	Forest birds	Columbiformes	Columbidae	Streptopelia
Streptopelia turtur	Forest birds/Farmland birds	Columbiformes	Columbidae	Streptopelia
Streptopelia orientalis	Forest birds	Columbiformes	Columbidae	Streptopelia
Streptopelia chinensis	Forest birds	Columbiformes	Columbidae	Streptopelia
Streptopelia senegalensis	Desert birds	Columbiformes	Columbidae	Streptopelia
Treron bicincta	Forest birds	Columbiformes	Columbidae	Treron
Treron sieboldii	Forest birds	Columbiformes	Columbidae	Treron
Treron formosae	Forest birds	Columbiformes	Columbidae	Treron
Treron curvirostra	Forest birds	Columbiformes	Columbidae	Treron
Treron phoenicoptera	Forest birds	Columbiformes	Columbidae	Treron
Treron pompadora	Forest birds	Columbiformes	Columbidae	Treron
Treron sphenura	Forest birds	Columbiformes	Columbidae	Treron
Treron apicauda	Forest birds	Columbiformes	Columbidae	Treron
Alcedo hercules	Wetland birds	Coraciiformes	Alcedinidae	Alcedo
Alcedo meninting	Forest birds/Wetland birds	Coraciiformes	Alcedinidae	Alcedo
Alcedo atthis	Wetland birds	Coraciiformes	Alcedinidae	Alcedo
Ceryle rudis	Wetland birds	Coraciiformes	Alcedinidae	Ceryle
Ceyx erithacus	Forest birds/Wetland birds	Coraciiformes	Alcedinidae	Ceyx
Halcyon smyrnensis	Wetland birds	Coraciiformes	Alcedinidae	Halcyon
Halcyon coromanda	Forest birds/Wetland birds	Coraciiformes	Alcedinidae	Halcyon
Halcyon pileata	Forest birds/Wetland birds	Coraciiformes	Alcedinidae	Halcyon
Megaceryle lugubris	Wetland birds	Coraciiformes	Alcedinidae	Megaceryle
Pelargopsis capensis	Forest birds	Coraciiformes	Alcedinidae	Pelargopsis
Coracias benghalensis	Forest birds/Farmland birds	Coraciiformes	Coraciidae	Coracias
Eurystomus orientalis	Forest birds	Coraciiformes	Coraciidae	Eurystomus
Merops viridis viridis	Forest birds	Coraciiformes	Meropidae	Merops
Merops philippinus	Forest birds/Shrub birds/Wetland birds	Coraciiformes	Meropidae	Merops
Nyctyornis athertoni	Forest birds	Coraciiformes	Meropidae	Nyctyornis
Cacomantis merulinus	Forest birds	Cuculiformes	Cuculidae	Cacomantis
Centropus sinensis	Forest birds/Shrub birds	Cuculiformes	Cuculidae	Centropus
Centropus bengalensis	Forest birds/Shrub birds	Cuculiformes	Cuculidae	Centropus
Chrysococcyx maculatus	Forest birds	Cuculiformes	Cuculidae	Chrysococcyx
Chrysococcyx xanthorhynchus	Forest birds	Cuculiformes	Cuculidae	Chrysococcyx
Clamator coromandus	Forest birds	Cuculiformes	Cuculidae	Clamator
Cuculus sparverioides	Forest birds	Cuculiformes	Cuculidae	Cuculus
Cuculus varius	Forest birds	Cuculiformes	Cuculidae	Cuculus
Cuculus micropterus	Forest birds	Cuculiformes	Cuculidae	Cuculus
Cuculus poliocephalus	Forest birds	Cuculiformes	Cuculidae	Cuculus
Cuculus saturatus	Forest birds	Cuculiformes	Cuculidae	Cuculus
Eudynamys scolopacea	Forest birds	Cuculiformes	Cuculidae	Eudynamys
Phaenicophaeus tristis	Forest birds	Cuculiformes	Cuculidae	Phaenicophaeus
Surniculus lugubris	Forest birds	Cuculiformes	Cuculidae	Surniculus
Accipiter gentilis	Forest birds	Falconiformes	Accipitridae	Accipiter
Accipiter soloensis	Forest birds	Falconiformes	Accipitridae	Accipiter
Accipiter trivirgatus	Forest birds	Falconiformes	Accipitridae	Accipiter
Accipiter badius	Forest birds/Shrub birds	Falconiformes	Accipitridae	Accipiter
Accipiter nisus	Forest birds	Falconiformes	Accipitridae	Accipiter
Accipiter virgatus	Forest birds	Falconiformes	Accipitridae	Accipiter
Aegypius monachus	Forest birds/Grassland birds	Falconiformes	Accipitridae	Aegypius
Aquila heliaca	Forest birds/Grassland birds/Desert birds/Wetland birds	Falconiformes	Accipitridae	Aquila
Aquila chrysaetos	Forest birds/Grassland birds/Desert birds	Falconiformes	Accipitridae	Aquila
Aquila clanga	Wetland birds/Grassland birds	Falconiformes	Accipitridae	Aquila
Aviceda jerdoni	Forest birds	Falconiformes	Accipitridae	Aviceda
Aviceda leuphotes	Forest birds	Falconiformes	Accipitridae	Aviceda
Butastur teesa	Grassland birds	Falconiformes	Accipitridae	Butastur
Buteo hemilasius	Forest birds/Grassland birds/Desert birds	Falconiformes	Accipitridae	Buteo
Buteo buteo	Forest birds	Falconiformes	Accipitridae	Buteo
Buteo rufinus	Desert birds/Grassland birds	Falconiformes	Accipitridae	Buteo
Circaetus gallicus	Shrub birds/Grassland birds/Desert birds	Falconiformes	Accipitridae	Circaetus
Elanus caeruleus	Forest birds/Shrub birds/Grassland birds/Farmland birds	Falconiformes	Accipitridae	Elanus
Gypaetus barbatus	Grassland birds/Desert birds	Falconiformes	Accipitridae	Gypaetus
Gyps bengalensis	Grassland birds	Falconiformes	Accipitridae	Gyps
Gyps himalayensis	Forest birds/Desert birds/Grassland birds	Falconiformes	Accipitridae	Gyps
Gyps fulvus	Forest birds/Shrub birds/Grassland birds	Falconiformes	Accipitridae	Gyps
Haliaeetus leucogaster	Ocean birds	Falconiformes	Accipitridae	Haliaeetus
Haliastur indus	Wetland birds/Forest birds	Falconiformes	Accipitridae	Haliastur
Hieraaetus fasciatus	Forest birds/Shrub birds/Wetland birds	Falconiformes	Accipitridae	Hieraaetus
Hieraaetus pennatus	Forest birds	Falconiformes	Accipitridae	Hieraaetus
Hieraaetus kienerii	Forest birds	Falconiformes	Accipitridae	Hieraaetus
Ictinaetus malayensis	Forest birds	Falconiformes	Accipitridae	Ictinaetus
Milvus migrans	Forest birds/Shrub birds	Falconiformes	Accipitridae	Milvus
Pernis ptilorhynchus	Forest birds	Falconiformes	Accipitridae	Pernis
Sarcogyps calvus	Forest birds/Shrub birds/Farmland birds	Falconiformes	Accipitridae	Sarcogyps
Spilornis cheela	Forest birds	Falconiformes	Accipitridae	Spilornis
Spizaetus cirrhatus	Forest birds/Shrub birds	Falconiformes	Accipitridae	Spizaetus
Spizaetus nipalensis	Forest birds	Falconiformes	Accipitridae	Spizaetus
Falco amurensis	Forest birds/Shrub birds/Farmland birds/Wetland birds	Falconiformes	Falconidae	Falco
Falco tinnunculus	Grassland birds/Forest birds/Shrub birds	Falconiformes	Falconidae	Falco
Falco cherrug	Grassland birds/Desert birds	Falconiformes	Falconidae	Falco
Falco pelegrinoides	Farmland birds/Wetland birds/Grassland birds	Falconiformes	Falconidae	Falco
Falco vespertinus	Forest birds/Wetland birds/Grassland birds/Farmland birds	Falconiformes	Falconidae	Falco
Microhierax melanoleucus	Forest birds	Falconiformes	Falconidae	Microhierax
Microhierax caerulescens	Forest birds	Falconiformes	Falconidae	Microhierax
Pandion haliaetus	Forest birds/Wetland birds	Falconiformes	Pandionidae	Pandion
Alectoris magna	Desert birds	Galliformes	Phasianidae	Alectoris
Alectoris chukar	Desert birds	Galliformes	Phasianidae	Alectoris
Arborophila atrogularis	Forest birds	Galliformes	Phasianidae	Arborophila
Arborophila gingica	Forest birds	Galliformes	Phasianidae	Arborophila
Arborophila ardens	Forest birds	Galliformes	Phasianidae	Arborophila
Arborophila brunneopectus	Forest birds	Galliformes	Phasianidae	Arborophila
Arborophila rufogularis	Forest birds	Galliformes	Phasianidae	Arborophila
Arborophila mandellii	Forest birds	Galliformes	Phasianidae	Arborophila
Arborophila torqueola	Forest birds	Galliformes	Phasianidae	Arborophila
Arborophila chloropus	Forest birds	Galliformes	Phasianidae	Arborophila
Arborophila rufipectus	Forest birds	Galliformes	Phasianidae	Arborophila
Arborophila crudigularis	Forest birds	Galliformes	Phasianidae	Arborophila
Bambusicola thoracica	Forest birds/Shrub birds	Galliformes	Phasianidae	Bambusicola
Bambusicola fytchii	Forest birds	Galliformes	Phasianidae	Bambusicola
Chrysolophus amherstiae	Forest birds	Galliformes	Phasianidae	Chrysolophus
Chrysolophus pictus	Forest birds	Galliformes	Phasianidae	Chrysolophus
Coturnix chinensis	Forest birds/Wetland birds	Galliformes	Phasianidae	Coturnix
Crossoptilon crossoptilon	Forest birds	Galliformes	Phasianidae	Crossoptilon
Crossoptilon harmani	Forest birds	Galliformes	Phasianidae	Crossoptilon
Crossoptilon mantchuricum	Forest birds	Galliformes	Phasianidae	Crossoptilon
Crossoptilon auritum	Grassland birds/Forest birds	Galliformes	Phasianidae	Crossoptilon
Francolinus pintadeanus	Shrub birds	Galliformes	Phasianidae	Francolinus
Gallus gallus	Forest birds	Galliformes	Phasianidae	Gallus
Ithaginis cruentus	Forest birds	Galliformes	Phasianidae	Ithaginis
Lerwa lerwa	Grassland birds	Galliformes	Phasianidae	Lerwa
Lophophorus sclateri	Grassland birds	Galliformes	Phasianidae	Lophophorus
Lophophorus lhuysii	Grassland birds	Galliformes	Phasianidae	Lophophorus
Lophophorus impejanus	Forest birds/Grassland birds/Shrub birds	Galliformes	Phasianidae	Lophophorus
Lophura nycthemera	Forest birds	Galliformes	Phasianidae	Lophura
Lophura leucomelanos	Forest birds	Galliformes	Phasianidae	Lophura
Lophura swinhoii	Forest birds	Galliformes	Phasianidae	Lophura
Pavo muticus	Forest birds	Galliformes	Phasianidae	Pavo
Perdix dauurica	Grassland birds or Shrub birds	Galliformes	Phasianidae	Perdix
Perdix hodgsoniae	Grassland birds/Desert birds	Galliformes	Phasianidae	Perdix
Perdix perdix	Forest birds/Farmland birds	Galliformes	Phasianidae	Perdix
Phasianus colchicus	Forest birds/Shrub birds/Farmland birds	Galliformes	Phasianidae	Phasianus
Polyplectron katsumatae	Forest birds	Galliformes	Phasianidae	Polyplectron
Polyplectron bicalcaratum	Forest birds	Galliformes	Phasianidae	Polyplectron
Pucrasia macrolopha	Forest birds	Galliformes	Phasianidae	Pucrasia
Syrmaticus reevesii	Forest birds	Galliformes	Phasianidae	Syrmaticus
Syrmaticus ellioti	Forest birds	Galliformes	Phasianidae	Syrmaticus
Syrmaticus mikado	Forest birds	Galliformes	Phasianidae	Syrmaticus
Syrmaticus humiae	Forest birds	Galliformes	Phasianidae	Syrmaticus
Tetraogallus altaicus	Grassland birds	Galliformes	Phasianidae	Tetraogallus
Tetraogallus himalayensis	Grassland birds/Desert birds	Galliformes	Phasianidae	Tetraogallus
Tetraogallus tibetanus	Grassland birds	Galliformes	Phasianidae	Tetraogallus
Tetraophasis szechenyii	Forest birds	Galliformes	Phasianidae	Tetraophasis
Tetraophasis obscurus	Forest birds	Galliformes	Phasianidae	Tetraophasis
Tragopan melanocephalus	Forest birds	Galliformes	Phasianidae	Tragopan
Tragopan temminckii	Forest birds	Galliformes	Phasianidae	Tragopan
Tragopan satyra	Forest birds	Galliformes	Phasianidae	Tragopan
Tragopan caboti	Forest birds	Galliformes	Phasianidae	Tragopan
Tragopan blythii	Forest birds	Galliformes	Phasianidae	Tragopan
Bonasa sewerzowi	Forest birds	Galliformes	Tetraonidae	Bonasa
Bonasa bonasia	Forest birds	Galliformes	Tetraonidae	Bonasa
Dendragapus falcipennis	Forest birds	Galliformes	Tetraonidae	Dendragapus
Lagopus lagopus	Grassland birds	Galliformes	Tetraonidae	Lagopus
Lagopus mutus	Forest birds	Galliformes	Tetraonidae	Lagopus
Lyrurus tetrix	Forest birds	Galliformes	Tetraonidae	Lyrurus
Tetrao parvirostris	Forest birds	Galliformes	Tetraonidae	Tetrao
Tetrao urogallus	Forest birds	Galliformes	Tetraonidae	Tetrao
Otis tarda	Grassland birds	Gruiformes	Otididae	Otis
Amaurornis phoenicurus	Wetland birds	Gruiformes	Rallidae	Amaurornis
Amaurornis akool	Wetland birds	Gruiformes	Rallidae	Amaurornis
Fulica atra	Wetland birds	Gruiformes	Rallidae	Fulica
Gallinula chloropus	Wetland birds	Gruiformes	Rallidae	Gallinula
Gallirallus striatus	Wetland birds/Farmland birds/Shrub birds	Gruiformes	Rallidae	Gallirallus
Porphyrio porphyrio	Wetland birds	Gruiformes	Rallidae	Porphyrio
Porzana fusca	Wetland birds/Shrub birds	Gruiformes	Rallidae	Porzana
Porzana bicolor	Wetland birds	Gruiformes	Rallidae	Porzana
Rallina eurizonoides	Wetland birds	Gruiformes	Rallidae	Rallina
Rallus aquaticus	Wetland birds	Gruiformes	Rallidae	Rallus
Turnix tanki	Shrub birds/Wetland birds/Farmland birds	Gruiformes	Turnicidae	Turnix
Turnix sylvatica	Wetland birds	Gruiformes	Turnicidae	Turnix
Turnix suscitator	Shrub birds	Gruiformes	Turnicidae	Turnix
Aegithalos bonvaloti	Forest birds	Passeriformes	Aegithalidae	Aegithalos
Aegithalos concinnus	Forest birds	Passeriformes	Aegithalidae	Aegithalos
Aegithalos caudatus	Forest birds	Passeriformes	Aegithalidae	Aegithalos
Aegithalos fuliginosus	Forest birds	Passeriformes	Aegithalidae	Aegithalos
Aegithalos iouschistos	Forest birds	Passeriformes	Aegithalidae	Aegithalos
Alauda gulgula	Grassland birds/Farmland birds/Shrub birds	Passeriformes	Alaudidae	Alauda
Calandrella cheleensis	Grassland birds/Desert birds	Passeriformes	Alaudidae	Calandrella
Eremophila alpestris	Desert birds/Grassland birds	Passeriformes	Alaudidae	Eremophila
Galerida cristata	Desert birds	Passeriformes	Alaudidae	Galerida
Melanocorypha calandra	Grassland birds/Desert birds/Shrub birds	Passeriformes	Alaudidae	Melanocorypha
Melanocorypha maxima	Grassland birds	Passeriformes	Alaudidae	Melanocorypha
Mirafra javanica	Grassland birds	Passeriformes	Alaudidae	Mirafra
Artamus fuscus	Forest birds	Passeriformes	Artamidae	Artamus
Coracina melaschistos	Forest birds	Passeriformes	Campephagidae	Coracina
Coracina macei	Forest birds	Passeriformes	Campephagidae	Coracina
Hemipus picatus	Forest birds	Passeriformes	Campephagidae	Hemipus
Pericrocotus flammeus	Forest birds	Passeriformes	Campephagidae	Pericrocotus
Pericrocotus solaris	Forest birds	Passeriformes	Campephagidae	Pericrocotus
Certhia himalayana	Forest birds	Passeriformes	Certhiidae	Certhia
Certhia discolor	Forest birds	Passeriformes	Certhiidae	Certhia
Certhia nipalensis	Forest birds	Passeriformes	Certhiidae	Certhia
Certhia tianquanensis	Forest birds	Passeriformes	Certhiidae	Certhia
Certhia familiaris	Forest birds	Passeriformes	Certhiidae	Certhia
Chloropsis hardwickii	Forest birds	Passeriformes	Chloropseidae	Chloropsis
Chloropsis aurifrons	Forest birds	Passeriformes	Chloropseidae	Chloropsis
Chloropsis cochinchinensis	Forest birds	Passeriformes	Chloropseidae	Chloropsis
Cinclus cinclus	Forest birds	Passeriformes	Cinclidae	Cinclus
Cinclus pallasii	Forest birds	Passeriformes	Cinclidae	Cinclus
Cisticola exilis	Wetland birds/Farmland birds	Passeriformes	Cisticolidae	Cisticola
Cisticola juncidis	Shrub birds/Farmland birds	Passeriformes	Cisticolidae	Cisticola
Prinia rufescens	Shrub birds	Passeriformes	Cisticolidae	Prinia
Prinia inornata	Shrub birds	Passeriformes	Cisticolidae	Prinia
Prinia polychroa	Shrub birds	Passeriformes	Cisticolidae	Prinia
Prinia atrogularis	Forest birds	Passeriformes	Cisticolidae	Prinia
Prinia flaviventris	Shrub birds	Passeriformes	Cisticolidae	Prinia
Prinia hodgsonii	Shrub birds	Passeriformes	Cisticolidae	Prinia
Prinia crinigera	Shrub birds/Farmland birds	Passeriformes	Cisticolidae	Prinia
Rhipidura albicollis	Forest birds	Passeriformes	Cisticolidae	Rhipidura
Rhipidura aureola	Forest birds/Shrub birds	Passeriformes	Cisticolidae	Rhipidura
Rhipidura hypoxantha	Forest birds	Passeriformes	Cisticolidae	Rhipidura
Rhopophilus pekinensis	Shrub birds	Passeriformes	Cisticolidae	Rhopophilus
Cissa hypoleuca	Forest birds	Passeriformes	Corvidae	Cissa
Cissa chinensis	Forest birds	Passeriformes	Corvidae	Cissa
Corvus torquatus	Forest birds/Shrub birds	Passeriformes	Corvidae	Corvus
Corvus dauuricus	Forest birds	Passeriformes	Corvidae	Corvus
Corvus macrorhynchos	Forest birds/Shrub birds	Passeriformes	Corvidae	Corvus
Corvus corax	Grassland birds	Passeriformes	Corvidae	Corvus
Corvus monedula	Forest birds/Shrub birds/Wetland birds	Passeriformes	Corvidae	Corvus
Corvus splendens	Forest birds/Farmland birds	Passeriformes	Corvidae	Corvus
Corvus frugilegus	Forest birds/Farmland birds	Passeriformes	Corvidae	Corvus
Corvus corone	Forest birds/Shrub birds/Farmland birds	Passeriformes	Corvidae	Corvus
Cyanopica cyana	Forest birds	Passeriformes	Corvidae	Cyanopica
Dendrocitta frontalis	Forest birds	Passeriformes	Corvidae	Dendrocitta
Dendrocitta formosae	Forest birds	Passeriformes	Corvidae	Dendrocitta
Dendrocitta vagabunda	Forest birds	Passeriformes	Corvidae	Dendrocitta
Garrulus glandarius	Forest birds	Passeriformes	Corvidae	Garrulus
Nucifraga caryocatactes	Forest birds	Passeriformes	Corvidae	Nucifraga
Perisoreus infaustus	Forest birds	Passeriformes	Corvidae	Perisoreus
Perisoreus internigrans	Forest birds	Passeriformes	Corvidae	Perisoreus
Pica pica bactriana	Forest birds	Passeriformes	Corvidae	Pica
Podoces biddulphi	Desert birds	Passeriformes	Corvidae	Podoces
Podoces hendersoni	Shrub birds	Passeriformes	Corvidae	Podoces
Pseudopodoces humilis	Grassland birds	Passeriformes	Corvidae	Pseudopodoces
Pyrrhocorax pyrrhocorax	Forest birds/Shrub birds	Passeriformes	Corvidae	Pyrrhocorax
Pyrrhocorax graculus	Forest birds	Passeriformes	Corvidae	Pyrrhocorax
Temnurus temnurus	Forest birds	Passeriformes	Corvidae	Temnurus
Urocissa whiteheadi	Forest birds	Passeriformes	Corvidae	Urocissa
Urocissa erythrorhyncha	Forest birds/Shrub birds	Passeriformes	Corvidae	Urocissa
Urocissa flavirostris	Forest birds	Passeriformes	Corvidae	Urocissa
Urocissa caerulea	Forest birds	Passeriformes	Corvidae	Urocissa
Dicaeum concolor	Forest birds	Passeriformes	Dicaeidae	Dicaeum
Dicaeum ignipectus	Forest birds	Passeriformes	Dicaeidae	Dicaeum
Dicaeum agile	Forest birds	Passeriformes	Dicaeidae	Dicaeum
Dicaeum melanoxanthum	Forest birds	Passeriformes	Dicaeidae	Dicaeum
Dicaeum chrysorrheum	Forest birds	Passeriformes	Dicaeidae	Dicaeum
Dicaeum cruentatum	Forest birds	Passeriformes	Dicaeidae	Dicaeum
Dicrurus paradiseus	Forest birds	Passeriformes	Dicruridae	Dicrurus
Dicrurus hottentottus	Forest birds	Passeriformes	Dicruridae	Dicrurus
Dicrurus aeneus	Forest birds	Passeriformes	Dicruridae	Dicrurus
Dicrurus macrocercus	Forest birds	Passeriformes	Dicruridae	Dicrurus
Dicrurus leucophaeus	Forest birds	Passeriformes	Dicruridae	Dicrurus
Emberiza leucocephalos	Grassland birds	Passeriformes	Emberizidae	Emberiza
Emberiza koslowi	Grassland birds	Passeriformes	Emberizidae	Emberiza
Emberiza cia	Desert birds	Passeriformes	Emberizidae	Emberiza
Emberiza godlewskii	Shrub birds	Passeriformes	Emberizidae	Emberiza
Emberiza fucata	Grassland birds	Passeriformes	Emberizidae	Emberiza
Emberiza schoeniclus	Shrub birds/Wetland birds	Passeriformes	Emberizidae	Emberiza
Emberiza cioides	Forest birds	Passeriformes	Emberizidae	Emberiza
Melophus lathami	Shrub birds	Passeriformes	Emberizidae	Melophus
Urocynchramus pylzowi	Grassland birds	Passeriformes	Emberizidae	Urocynchramus
Amandava amandava	Forest birds/Shrub birds/Farmland birds/Wetland birds	Passeriformes	Estrididae	Amandava
Estrilda melpoda	Forest birds/Shrub birds	Passeriformes	Estrididae	Estrilda
Lonchura malabarica	Shrub birds/Farmland birds	Passeriformes	Estrididae	Lonchura
Lonchura striata	Forest birds/Shrub birds	Passeriformes	Estrididae	Lonchura
Lonchura punctulata	Forest birds/Shrub birds	Passeriformes	Estrididae	Lonchura
Lonchura malacca	Shrub birds/Farmland birds	Passeriformes	Estrididae	Lonchura
Padda oryzivora	Forest birds/Shrub birds	Passeriformes	Estrididae	Padda
Psarisomus dalhousiae	Forest birds	Passeriformes	Eurylaimidae	Psarisomus
Serilophus lunatus	Forest birds	Passeriformes	Eurylaimidae	Serilophus
Carduelis thibetana	Forest birds	Passeriformes	Fringillidae	Carduelis
Carduelis cannabina	Forest birds/Shrub birds	Passeriformes	Fringillidae	Carduelis
Carduelis spinoides	Forest birds	Passeriformes	Fringillidae	Carduelis
Carduelis ambigua	Forest birds	Passeriformes	Fringillidae	Carduelis
Carduelis carduelis	Forest birds/Shrub birds/Farmland birds	Passeriformes	Fringillidae	Carduelis
Carduelis spinus	Forest birds	Passeriformes	Fringillidae	Carduelis
Carduelis flavirostris	Shrub birds/Farmland birds	Passeriformes	Fringillidae	Carduelis
Carduelis sinica	Forest birds/Shrub birds/Farmland birds	Passeriformes	Fringillidae	Carduelis
Carduelis chloris	Forest birds/Farmland birds/Grassland birds	Passeriformes	Fringillidae	Carduelis
Carpodacus nipalensis	Forest birds	Passeriformes	Fringillidae	Carpodacus
Carpodacus thura	Forest birds	Passeriformes	Fringillidae	Carpodacus
Carpodacus trifasciatus	Forest birds	Passeriformes	Fringillidae	Carpodacus
Carpodacus rubescens	Forest birds	Passeriformes	Fringillidae	Carpodacus
Carpodacus rubicilla	Wetland birds	Passeriformes	Fringillidae	Carpodacus
Carpodacus rhodopeplus	Grassland birds	Passeriformes	Fringillidae	Carpodacus
Carpodacus rhodochrous	Forest birds	Passeriformes	Fringillidae	Carpodacus
Carpodacus pulcherrimus	Forest birds	Passeriformes	Fringillidae	Carpodacus
Carpodacus puniceus	Grassland birds	Passeriformes	Fringillidae	Carpodacus
Carpodacus rhodochlamys	Forest birds/Grassland birds	Passeriformes	Fringillidae	Carpodacus
Carpodacus vinaceus	Forest birds	Passeriformes	Fringillidae	Carpodacus
Carpodacus rubicilloides	Shrub birds	Passeriformes	Fringillidae	Carpodacus
Carpodacus synoicus	Desert birds	Passeriformes	Fringillidae	Carpodacus
Carpodacus eos	Forest birds	Passeriformes	Fringillidae	Carpodacus
Carpodacus edwardsii	Forest birds	Passeriformes	Fringillidae	Carpodacus
Coccothraustes coccothraustes	Forest birds	Passeriformes	Fringillidae	Coccothraustes
Haematospiza sipahi	Forest birds	Passeriformes	Fringillidae	Haematospiza
Kozlowia roborowskii	Grassland birds	Passeriformes	Fringillidae	Kozlowia
Leucosticte arctoa	Desert birds	Passeriformes	Fringillidae	Leucosticte
Leucosticte brandti	Desert birds	Passeriformes	Fringillidae	Leucosticte
Leucosticte sillemi	Desert birds	Passeriformes	Fringillidae	Leucosticte
Leucosticte nemoricola	Grassland birds	Passeriformes	Fringillidae	Leucosticte
Loxia curvirostra	Forest birds	Passeriformes	Fringillidae	Loxia
Mycerobas carnipes	Forest birds	Passeriformes	Fringillidae	Mycerobas
Mycerobas melanozanthos	Forest birds	Passeriformes	Fringillidae	Mycerobas
Mycerobas affinis	Forest birds	Passeriformes	Fringillidae	Mycerobas
Propyrrhula subhimachalus	Forest birds	Passeriformes	Fringillidae	Propyrrhula
Pyrrhoplectes epauletta	Forest birds	Passeriformes	Fringillidae	Pyrrhoplectes
Pyrrhula nipalensis	Forest birds	Passeriformes	Fringillidae	Pyrrhula
Pyrrhula erythrocephala	Forest birds	Passeriformes	Fringillidae	Pyrrhula
Pyrrhula erythaca	Forest birds	Passeriformes	Fringillidae	Pyrrhula
Rhodopechys obsoleta	Shrub birds	Passeriformes	Fringillidae	Rhodopechys
Rhodopechys mongolica	Desert birds	Passeriformes	Fringillidae	Rhodopechys
Serinus pusillus	Forest birds/Shrub birds	Passeriformes	Fringillidae	Serinus
Uragus sibiricus	Forest birds	Passeriformes	Fringillidae	Uragus
Delichon nipalensis	Forest birds	Passeriformes	Hirundinidae	Delichon
Delichon dasypus	Forest birds	Passeriformes	Hirundinidae	Delichon
Hirundo striolata	Forest birds/Shrub birds	Passeriformes	Hirundinidae	Hirundo
Hirundo rustica	Forest birds/Farmland birds	Passeriformes	Hirundinidae	Hirundo
Hirundo daurica	Forest birds	Passeriformes	Hirundinidae	Hirundo
Hirundo smithii	Forest birds	Passeriformes	Hirundinidae	Hirundo
Hirundo tahitica	Forest birds	Passeriformes	Hirundinidae	Hirundo
Ptyonoprogne concolor	Forest birds/Shrub birds	Passeriformes	Hirundinidae	Ptyonoprogne
Ptyonoprogne rupestris	Forest birds	Passeriformes	Hirundinidae	Ptyonoprogne
Riparia diluta	Forest birds	Passeriformes	Hirundinidae	Riparia
Riparia paludicola	Wetland birds	Passeriformes	Hirundinidae	Riparia
Irena puella	Forest birds	Passeriformes	Irenidae	Irena
Lanius fuscatus	Forest birds	Passeriformes	Laniidae	Lanius
Lanius tephronotus	Forest birds/Farmland birds	Passeriformes	Laniidae	Lanius
Lanius collurioides	Forest birds	Passeriformes	Laniidae	Lanius
Lanius bucephalus	Forest birds	Passeriformes	Laniidae	Lanius
Lanius sphenocercus	Forest birds	Passeriformes	Laniidae	Lanius
Lanius schach schach	Forest birds/Shrub birds	Passeriformes	Laniidae	Lanius
Hypothymis azurea	Forest birds	Passeriformes	Monarchinae	Hypothymis
Terpsiphone paradisi	Forest birds	Passeriformes	Monarchinae	Terpsiphone
Anthus roseatus	Grassland birds	Passeriformes	Motacillidae	Anthus
Anthus sylvanus	Grassland birds	Passeriformes	Motacillidae	Anthus
Anthus spinoletta	Forest birds	Passeriformes	Motacillidae	Anthus
Motacilla alba	Wetland birds/Farmland birds	Passeriformes	Motacillidae	Motacilla
Motacilla lugens	Forest birds/Shrub birds	Passeriformes	Motacillidae	Motacilla
Motacilla cinerea	Wetland birds/Farmland birds	Passeriformes	Motacillidae	Motacilla
Culicicapa ceylonensis	Forest birds	Passeriformes	Muscicapidae	Culicicapa
Cyornis hainanus	Forest birds	Passeriformes	Muscicapidae	Cyornis
Cyornis poliogenys	Forest birds	Passeriformes	Muscicapidae	Cyornis
Ficedula sapphira	Forest birds	Passeriformes	Muscicapidae	Ficedula
Ficedula hyperythra	Forest birds	Passeriformes	Muscicapidae	Ficedula
Niltava grandis	Forest birds	Passeriformes	Muscicapidae	Niltava
Niltava macgregoriae	Forest birds	Passeriformes	Muscicapidae	Niltava
Niltava vivida	Forest birds	Passeriformes	Muscicapidae	Niltava
Aethopyga christinae	Forest birds	Passeriformes	Nectariniidae	Aethopyga
Aethopyga saturata	Forest birds	Passeriformes	Nectariniidae	Aethopyga
Aethopyga siparaja	Forest birds	Passeriformes	Nectariniidae	Aethopyga
Aethopyga ignicauda	Forest birds	Passeriformes	Nectariniidae	Aethopyga
Aethopyga gouldiae	Forest birds	Passeriformes	Nectariniidae	Aethopyga
Aethopyga nipalensis	Forest birds	Passeriformes	Nectariniidae	Aethopyga
Arachnothera longirostra	Forest birds	Passeriformes	Nectariniidae	Arachnothera
Arachnothera magna	Forest birds	Passeriformes	Nectariniidae	Arachnothera
Chalcoparia singalensis	Forest birds	Passeriformes	Nectariniidae	Chalcoparia
Cinnyris jugularis	Forest birds	Passeriformes	Nectariniidae	Cinnyris
Cinnyris asiatica	Forest birds/Shrub birds	Passeriformes	Nectariniidae	Cinnyris
Hypogramma hypogrammicum	Forest birds	Passeriformes	Nectariniidae	Hypogramma
Oriolus xanthornus	Forest birds	Passeriformes	Oriolidea	Oriolus
Oriolus chinensis	Forest birds	Passeriformes	Oriolidea	Oriolus
Oriolus tenuirostris	Forest birds	Passeriformes	Oriolidea	Oriolus
Oriolus traillii	Forest birds	Passeriformes	Oriolidea	Oriolus
Conostoma oemodium	Forest birds	Passeriformes	Paradoxornithidae	Conostoma
Paradoxornis zappeyi	Forest birds	Passeriformes	Paradoxornithidae	Paradoxornis
Paradoxornis conspicillatus	Forest birds	Passeriformes	Paradoxornithidae	Paradoxornis
Paradoxornis flavirostris	Forest birds/Shrub birds	Passeriformes	Paradoxornithidae	Paradoxornis
Paradoxornis guttaticollis	Forest birds/Shrub birds	Passeriformes	Paradoxornithidae	Paradoxornis
Paradoxornis davidianus	Forest birds	Passeriformes	Paradoxornithidae	Paradoxornis
Paradoxornis brunneus	Shrub birds	Passeriformes	Paradoxornithidae	Paradoxornis
Paradoxornis unicolor	Forest birds	Passeriformes	Paradoxornithidae	Paradoxornis
Paradoxornis nipalensis	Forest birds	Passeriformes	Paradoxornithidae	Paradoxornis
Paradoxornis atrosuperciliaris	Forest birds	Passeriformes	Paradoxornithidae	Paradoxornis
Paradoxornis ruficeps	Forest birds	Passeriformes	Paradoxornithidae	Paradoxornis
Paradoxornis fulvifrons	Forest birds	Passeriformes	Paradoxornithidae	Paradoxornis
Paradoxornis przewalskii	Forest birds/Shrub birds	Passeriformes	Paradoxornithidae	Paradoxornis
Paradoxornis alphonsianus	Forest birds	Passeriformes	Paradoxornithidae	Paradoxornis
Paradoxornis gularis	Forest birds	Passeriformes	Paradoxornithidae	Paradoxornis
Paradoxornis verreauxi	Forest birds	Passeriformes	Paradoxornithidae	Paradoxornis
Paradoxornis paradoxus	Forest birds	Passeriformes	Paradoxornithidae	Paradoxornis
Paradoxornis heudei	Wetland birds/Shrub birds	Passeriformes	Paradoxornithidae	Paradoxornis
Paradoxornis webbianus	Shrub birds	Passeriformes	Paradoxornithidae	Paradoxornis
Melanochlora sultanea	Forest birds	Passeriformes	Paridae	Melanochlora
Parus superciliosus	Forest birds	Passeriformes	Paridae	Parus
Parus montanus	Forest birds	Passeriformes	Paridae	Parus
Parus major	Forest birds	Passeriformes	Paridae	Parus
Parus dichrous	Forest birds	Passeriformes	Paridae	Parus
Parus songarus	Forest birds	Passeriformes	Paridae	Parus
Parus rubidiventris	Forest birds	Passeriformes	Paridae	Parus
Parus davidi	Forest birds	Passeriformes	Paridae	Parus
Parus venustulus	Forest birds	Passeriformes	Paridae	Parus
Parus spilonotus	Forest birds	Passeriformes	Paridae	Parus
Parus flavipectus	Forest birds	Passeriformes	Paridae	Parus
Parus cyanus	Forest birds/Shrub birds	Passeriformes	Paridae	Parus
Parus monticolus	Forest birds	Passeriformes	Paridae	Parus
Parus ater	Forest birds	Passeriformes	Paridae	Parus
Parus holsti	Forest birds	Passeriformes	Paridae	Parus
Parus bokharensis	Forest birds	Passeriformes	Paridae	Parus
Parus varius	Forest birds	Passeriformes	Paridae	Parus
Parus palustris	Forest birds/Shrub birds	Passeriformes	Paridae	Parus
Sylviparus modestus	Forest birds	Passeriformes	Paridae	Sylviparus
Montifringilla henrici	Grassland birds	Passeriformes	Passeridae	Montifringilla
Montifringilla adamsi	Grassland birds	Passeriformes	Passeridae	Montifringilla
Montifringillla nivalis	Grassland birds	Passeriformes	Passeridae	Montifringillla
Onychnostruthus taczanowskii	Grassland birds/Desert birds	Passeriformes	Passeridae	Onychnostruthus
Passer ammodendri	Desert birds	Passeriformes	Passeridae	Passer
Passer hispaniolensis	Forest birds/Desert birds	Passeriformes	Passeridae	Passer
Passer domesticus	Forest birds/Farmland birds	Passeriformes	Passeridae	Passer
Passer montanus	Forest birds	Passeriformes	Passeridae	Passer
Passer rutilans	Forest birds/Shrub birds	Passeriformes	Passeridae	Passer
Petronia petronia	Desert birds	Passeriformes	Passeridae	Petronia
Pyrgilauda davidiana	Desert birds/Grassland birds	Passeriformes	Passeridae	Pyrgilauda
Pyrgilauda ruficollis	Grassland birds/Desert birds	Passeriformes	Passeridae	Pyrgilauda
Pitta cyanea	Forest birds	Passeriformes	Pittidae	Pitta
Pitta soror	Forest birds	Passeriformes	Pittidae	Pitta
Pitta moluccensis	Forest birds	Passeriformes	Pittidae	Pitta
Pitta nipalensis	Forest birds	Passeriformes	Pittidae	Pitta
Pitta oatesi	Forest birds	Passeriformes	Pittidae	Pitta
Pitta sordida	Forest birds	Passeriformes	Pittidae	Pitta
Pitta phayrei	Forest birds	Passeriformes	Pittidae	Pitta
Ploceus philippinus	Forest birds	Passeriformes	Ploceidae	Ploceus
Ploceus manyar	Forest birds	Passeriformes	Ploceidae	Ploceus
Tephrodornis gularis	Forest birds	Passeriformes	Prionopidae	Tephrodornis
Prunella himalayana	Grassland birds	Passeriformes	Prunellidea	Prunella
Prunella koslowi	Desert birds	Passeriformes	Prunellidea	Prunella
Prunella fulvescens	Desert birds	Passeriformes	Prunellidea	Prunella
Prunella immaculata	Forest birds	Passeriformes	Prunellidea	Prunella
Prunella collaris	Forest birds	Passeriformes	Prunellidea	Prunella
Prunella rubeculoides	Grassland birds	Passeriformes	Prunellidea	Prunella
Prunella strophiata	Forest birds/Shrub birds	Passeriformes	Prunellidea	Prunella
Aegithina lafresnayei	Forest birds	Passeriformes	Pycnonotidae	Aegithina
Aegithina tiphia	Forest birds	Passeriformes	Pycnonotidae	Aegithina
Alophoixus pallidus	Forest birds	Passeriformes	Pycnonotidae	Alophoixus
Alophoixus flaveolus	Forest birds	Passeriformes	Pycnonotidae	Alophoixus
Hemixos flavalus	Forest birds	Passeriformes	Pycnonotidae	Hemixos
Hemixos castanonotus	Forest birds	Passeriformes	Pycnonotidae	Hemixos
Hypsipetes leucocephalus	Forest birds	Passeriformes	Pycnonotidae	Hypsipetes
Hypsipetes mcclellandii	Forest birds	Passeriformes	Pycnonotidae	Hypsipetes
Iole propinqua	Forest birds	Passeriformes	Pycnonotidae	Iole
Ixos amaurotis	Forest birds	Passeriformes	Pycnonotidae	Ixos
Pycnonotus aurigaster	Forest birds	Passeriformes	Pycnonotidae	Pycnonotus
Pycnonotus leucogenys	Forest birds	Passeriformes	Pycnonotidae	Pycnonotus
Pycnonotus sinensis	Forest birds	Passeriformes	Pycnonotidae	Pycnonotus
Pycnonotus melanicterus	Forest birds	Passeriformes	Pycnonotidae	Pycnonotus
Pycnonotus cafer	Forest birds	Passeriformes	Pycnonotidae	Pycnonotus
Pycnonotus atriceps	Forest birds/Shrub birds	Passeriformes	Pycnonotidae	Pycnonotus
Pycnonotus jocosus	Forest birds	Passeriformes	Pycnonotidae	Pycnonotus
Pycnonotus flavescens	Forest birds/Shrub birds	Passeriformes	Pycnonotidae	Pycnonotus
Pycnonotus xanthorrhous	Forest birds	Passeriformes	Pycnonotidae	Pycnonotus
Pycnonotus taivanus	Forest birds	Passeriformes	Pycnonotidae	Pycnonotus
Pycnonotus finlaysoni	Forest birds	Passeriformes	Pycnonotidae	Pycnonotus
Pycnonotus striatus	Forest birds	Passeriformes	Pycnonotidae	Pycnonotus
Spizixos canifrons	Forest birds	Passeriformes	Pycnonotidae	Spizixos
Spizixos semitorques	Forest birds	Passeriformes	Pycnonotidae	Spizixos
Regulus regulus	Forest birds	Passeriformes	Regulidae	Regulus
Regulus goodfellowi	Forest birds	Passeriformes	Regulidae	Regulus
Cephalopyrus flammiceps	Forest birds	Passeriformes	Remizidae	Cephalopyrus
Sitta leucopsis	Forest birds	Passeriformes	Sittidae	Sitta
Sitta himalayensis	Forest birds	Passeriformes	Sittidae	Sitta
Sitta solangiae	Forest birds	Passeriformes	Sittidae	Sitta
Sitta yunnanensis	Forest birds	Passeriformes	Sittidae	Sitta
Sitta villosa	Forest birds	Passeriformes	Sittidae	Sitta
Sitta magna	Forest birds	Passeriformes	Sittidae	Sitta
Sitta formosa	Forest birds	Passeriformes	Sittidae	Sitta
Sitta castanea	Forest birds	Passeriformes	Sittidae	Sitta
Sitta nagaensis	Forest birds	Passeriformes	Sittidae	Sitta
Sitta europaea	Forest birds	Passeriformes	Sittidae	Sitta
Sitta frontalis	Forest birds	Passeriformes	Sittidae	Sitta
Acridotheres cristatellus	Forest birds	Passeriformes	Sturnidae	Acridotheres
Acridotheres albocinctus	Shrub birds	Passeriformes	Sturnidae	Acridotheres
Acridotheres burmannicus	Forest birds/Farmland birds	Passeriformes	Sturnidae	Acridotheres
Acridotheres tristis	Forest birds/Farmland birds	Passeriformes	Sturnidae	Acridotheres
Acridotheres grandis	Grassland birds/Farmland birds	Passeriformes	Sturnidae	Acridotheres
Acridotheres javanicus	Forest birds	Passeriformes	Sturnidae	Acridotheres
Ampeliceps coronatus	Forest birds	Passeriformes	Sturnidae	Ampeliceps
Aplonis panayensis	Forest birds	Passeriformes	Sturnidae	Aplonis
Gracula religiosa	Forest birds	Passeriformes	Sturnidae	Gracula
Gracupica contra	Forest birds	Passeriformes	Sturnidae	Gracupica
Gracupica nigricollis	Forest birds/Shrub birds/Farmland birds	Passeriformes	Sturnidae	Gracupica
Saroglossa spiloptera	Forest birds	Passeriformes	Sturnidae	Saroglossa
Sturnia sinensis	Forest birds/Farmland birds	Passeriformes	Sturnidae	Sturnia
Sturnia malabarica	Forest birds	Passeriformes	Sturnidae	Sturnia
Sturnus sericeus	Forest birds/Farmland birds	Passeriformes	Sturnidae	Sturnus
Temenuchus pagodarum	Forest birds	Passeriformes	Sturnidae	Temenuchus
Abroscopus schisticeps	Forest birds	Passeriformes	Sylviidae	Abroscopus
Abroscopus superciliaris	Forest birds	Passeriformes	Sylviidae	Abroscopus
Abroscopus albogularis	Forest birds	Passeriformes	Sylviidae	Abroscopus
Acrocephalus stentoreus	Wetland birds/Shrub birds	Passeriformes	Sylviidae	Acrocephalus
Bradypterus thoracicus	Forest birds/Grassland birds	Passeriformes	Sylviidae	Bradypterus
Bradypterus mandelli	Forest birds	Passeriformes	Sylviidae	Bradypterus
Bradypterus major	Shrub birds	Passeriformes	Sylviidae	Bradypterus
Bradypterus alishanensis	Forest birds	Passeriformes	Sylviidae	Bradypterus
Bradypterus luteoventris	Forest birds	Passeriformes	Sylviidae	Bradypterus
Cettia major	Forest birds	Passeriformes	Sylviidae	Cettia
Cettia pallidipes	Forest birds	Passeriformes	Sylviidae	Cettia
Cettia acanthizoides	Forest birds	Passeriformes	Sylviidae	Cettia
Cettia cetti	Shrub birds/Wetland birds	Passeriformes	Sylviidae	Cettia
Cettia fortipes	Shrub birds	Passeriformes	Sylviidae	Cettia
Cettia flavolivacea	Forest birds	Passeriformes	Sylviidae	Cettia
Cettia brunnifrons	Forest birds	Passeriformes	Sylviidae	Cettia
Graminicola bengalensis	Wetland birds	Passeriformes	Sylviidae	Graminicola
Hippolais rama rama	Forest birds/Shrub birds	Passeriformes	Sylviidae	Hippolais
Leptopoecile elegans	Forest birds	Passeriformes	Sylviidae	Leptopoecile
Leptopoecile sophiae	Shrub birds	Passeriformes	Sylviidae	Leptopoecile
Locustella naevia	Shrub birds	Passeriformes	Sylviidae	Locustella
Megalurus palustris	Shrub birds/Wetland birds	Passeriformes	Sylviidae	Megalurus
Orthotomus sutorius	Forest birds	Passeriformes	Sylviidae	Orthotomus
Orthotomus atrogularis	Forest birds	Passeriformes	Sylviidae	Orthotomus
Orthotomus cuculatus	Forest birds	Passeriformes	Sylviidae	Orthotomus
Phylloscopus davisoni	Forest birds	Passeriformes	Sylviidae	Phylloscopus
Phylloscopus pulcher	Forest birds/Shrub birds	Passeriformes	Sylviidae	Phylloscopus
Phylloscopus emeiensis	Forest birds	Passeriformes	Sylviidae	Phylloscopus
Phylloscopus reguloides	Forest birds	Passeriformes	Sylviidae	Phylloscopus
Phylloscopus hainanus	Forest birds/Shrub birds	Passeriformes	Sylviidae	Phylloscopus
Phylloscopus yunnanensis	Forest birds/Shrub birds	Passeriformes	Sylviidae	Phylloscopus
Tesia cyaniventer	Forest birds	Passeriformes	Sylviidae	Tesia
Tesia olivea	Forest birds	Passeriformes	Sylviidae	Tesia
Tesia castaneocoronata	Forest birds	Passeriformes	Sylviidae	Tesia
Tickellia hodgsoni	Forest birds	Passeriformes	Sylviidae	Tickellia
Tichodroma muraria	Forest birds	Passeriformes	Tichidromidae	Tichodroma
Actinodura ramsayi	Forest birds	Passeriformes	Timaliidae	Actinodura
Actinodura souliei	Forest birds	Passeriformes	Timaliidae	Actinodura
Actinodura egertoni	Forest birds	Passeriformes	Timaliidae	Actinodura
Actinodura morrisonianian	Forest birds	Passeriformes	Timaliidae	Actinodura
Actinodura nipalensis	Forest birds	Passeriformes	Timaliidae	Actinodura
Actinodura waldeni	Forest birds	Passeriformes	Timaliidae	Actinodura
Alcippe nipalensis	Forest birds	Passeriformes	Timaliidae	Alcippe
Alcippe vinipectus	Forest birds	Passeriformes	Timaliidae	Alcippe
Alcippe striaticollis	Forest birds	Passeriformes	Timaliidae	Alcippe
Alcippe brunnea	Forest birds	Passeriformes	Timaliidae	Alcippe
Alcippe poioicephala	Forest birds	Passeriformes	Timaliidae	Alcippe
Alcippe cinereiceps	Forest birds	Passeriformes	Timaliidae	Alcippe
Alcippe dubia	Forest birds	Passeriformes	Timaliidae	Alcippe
Alcippe cinerea	Forest birds	Passeriformes	Timaliidae	Alcippe
Alcippe morrisonia	Forest birds	Passeriformes	Timaliidae	Alcippe
Alcippe variegaticeps	Forest birds	Passeriformes	Timaliidae	Alcippe
Alcippe chrysotis	Forest birds	Passeriformes	Timaliidae	Alcippe
Alcippe castaneceps	Forest birds	Passeriformes	Timaliidae	Alcippe
Alcippe ludlowi	Forest birds	Passeriformes	Timaliidae	Alcippe
Alcippe rufogularis	Forest birds	Passeriformes	Timaliidae	Alcippe
Alcippe ruficapilla	Forest birds/Shrub birds	Passeriformes	Timaliidae	Alcippe
Babax waddelli	Forest birds	Passeriformes	Timaliidae	Babax
Babax lanceolatus	Forest birds	Passeriformes	Timaliidae	Babax
Babax koslowi	Forest birds	Passeriformes	Timaliidae	Babax
Chrysomma sinense	Forest birds/Shrub birds	Passeriformes	Timaliidae	Chrysomma
Cutia nipalensis	Forest birds	Passeriformes	Timaliidae	Cutia
Gampsorhynchus rufulus	Forest birds	Passeriformes	Timaliidae	Gampsorhynchus
Garrulax bieti	Forest birds	Passeriformes	Timaliidae	Garrulax
Garrulax leucolophus	Forest birds	Passeriformes	Timaliidae	Garrulax
Garrulax albogularis	Forest birds	Passeriformes	Timaliidae	Garrulax
Garrulax sannio	Forest birds	Passeriformes	Timaliidae	Garrulax
Garrulax strepitans	Forest birds	Passeriformes	Timaliidae	Garrulax
Garrulax lunulatus	Forest birds	Passeriformes	Timaliidae	Garrulax
Garrulax merulinus	Shrub birds	Passeriformes	Timaliidae	Garrulax
Garrulax elliotii	Forest birds	Passeriformes	Timaliidae	Garrulax
Garrulax subunicolor	Forest birds	Passeriformes	Timaliidae	Garrulax
Garrulax maximus	Forest birds	Passeriformes	Timaliidae	Garrulax
Garrulax maesi	Forest birds	Passeriformes	Timaliidae	Garrulax
Garrulax affinis	Forest birds	Passeriformes	Timaliidae	Garrulax
Garrulax sukatschewi	Forest birds	Passeriformes	Timaliidae	Garrulax
Garrulax chinensis	Forest birds	Passeriformes	Timaliidae	Garrulax
Garrulax perspicillatus	Forest birds/Shrub birds	Passeriformes	Timaliidae	Garrulax
Garrulax pectoralis	Shrub birds	Passeriformes	Timaliidae	Garrulax
Garrulax formosus	Forest birds	Passeriformes	Timaliidae	Garrulax
Garrulax erythrocephalus	Forest birds	Passeriformes	Timaliidae	Garrulax
Garrulax milnei	Forest birds/Shrub birds	Passeriformes	Timaliidae	Garrulax
Garrulax canorus	Forest birds	Passeriformes	Timaliidae	Garrulax
Garrulax galbanus	Forest birds	Passeriformes	Timaliidae	Garrulax
Garrulax cineraceus	Forest birds	Passeriformes	Timaliidae	Garrulax
Garrulax henrici	Forest birds	Passeriformes	Timaliidae	Garrulax
Garrulax caerulatus	Forest birds	Passeriformes	Timaliidae	Garrulax
Garrulax squamatus	Forest birds	Passeriformes	Timaliidae	Garrulax
Garrulax ruficollis	Forest birds/Grassland birds	Passeriformes	Timaliidae	Garrulax
Garrulax davidi	Forest birds/Shrub birds	Passeriformes	Timaliidae	Garrulax
Garrulax taewanus	Forest birds	Passeriformes	Timaliidae	Garrulax
Garrulax striatus	Forest birds	Passeriformes	Timaliidae	Garrulax
Garrulax lineatus	Forest birds/Shrub birds	Passeriformes	Timaliidae	Garrulax
Garrulax monileger	Forest birds	Passeriformes	Timaliidae	Garrulax
Garrulax ocellatus	Forest birds	Passeriformes	Timaliidae	Garrulax
Garrulax morrisonianus	Forest birds	Passeriformes	Timaliidae	Garrulax
Garrulax variegates	Forest birds	Passeriformes	Timaliidae	Garrulax
Garrulax rufogularis	Forest birds	Passeriformes	Timaliidae	Garrulax
Garrulax poecilorhynchus	Forest birds	Passeriformes	Timaliidae	Garrulax
Heterophasia auricularis	Forest birds	Passeriformes	Timaliidae	Heterophasia
Heterophasia picaoides	Forest birds	Passeriformes	Timaliidae	Heterophasia
Heterophasia capistrata	Forest birds	Passeriformes	Timaliidae	Heterophasia
Heterophasia melanoleuca	Forest birds	Passeriformes	Timaliidae	Heterophasia
Heterophasia gracilis	Forest birds	Passeriformes	Timaliidae	Heterophasia
Heterophasia pulchella	Forest birds	Passeriformes	Timaliidae	Heterophasia
Heterophasia annectens	Forest birds	Passeriformes	Timaliidae	Heterophasia
Leiothrix lutea	Forest birds	Passeriformes	Timaliidae	Leiothrix
Leiothrix argentauris	Forest birds	Passeriformes	Timaliidae	Leiothrix
Liocichla phoenisea	Forest birds	Passeriformes	Timaliidae	Liocichla
Liocichla steerii	Forest birds	Passeriformes	Timaliidae	Liocichla
Liocichla omeiensis	Forest birds	Passeriformes	Timaliidae	Liocichla
Macronous gularis	Forest birds	Passeriformes	Timaliidae	Macronous
Minla strigula	Forest birds	Passeriformes	Timaliidae	Minla
Minla ignotincta	Forest birds	Passeriformes	Timaliidae	Minla
Minla cyanouroptera	Forest birds	Passeriformes	Timaliidae	Minla
Moupinia poecilotis	Shrub birds	Passeriformes	Timaliidae	Moupinia
Myzornis pyrrhoura	Forest birds	Passeriformes	Timaliidae	Myzornis
Napothera brevicaudata	Forest birds	Passeriformes	Timaliidae	Napothera
Napothera crispifrons	Forest birds	Passeriformes	Timaliidae	Napothera
Napothera epilepidota	Forest birds	Passeriformes	Timaliidae	Napothera
Pellorneum albiventre	Shrub birds	Passeriformes	Timaliidae	Pellorneum
Pellorneum ruficeps	Forest birds/Shrub birds	Passeriformes	Timaliidae	Pellorneum
Pellorneum tickelli	Shrub birds	Passeriformes	Timaliidae	Pellorneum
Pnoepyga albiventer	Forest birds	Passeriformes	Timaliidae	Pnoepyga
Pnoepyga pusilla	Forest birds	Passeriformes	Timaliidae	Pnoepyga
Pomatorhinus hypoleucos	Forest birds	Passeriformes	Timaliidae	Pomatorhinus
Pomatorhinus ferruginosus	Forest birds	Passeriformes	Timaliidae	Pomatorhinus
Pomatorhinus schisticeps	Forest birds	Passeriformes	Timaliidae	Pomatorhinus
Pomatorhinus erythrogenys	Shrub birds	Passeriformes	Timaliidae	Pomatorhinus
Pomatorhinus ruficollis	Forest birds	Passeriformes	Timaliidae	Pomatorhinus
Pomatorhinus ochraceiceps	Forest birds	Passeriformes	Timaliidae	Pomatorhinus
Pteruthius xanthochlorus	Forest birds	Passeriformes	Timaliidae	Pteruthius
Pteruthius flaviscapis	Forest birds	Passeriformes	Timaliidae	Pteruthius
Pteruthius aenobarbus	Forest birds	Passeriformes	Timaliidae	Pteruthius
Pteruthius melanotis	Forest birds	Passeriformes	Timaliidae	Pteruthius
Pteruthius rufiventer	Forest birds	Passeriformes	Timaliidae	Pteruthius
Rimator malacoptilus	Forest birds	Passeriformes	Timaliidae	Rimator
Spelaeornis troglodytoides	Forest birds	Passeriformes	Timaliidae	Spelaeornis
Spelaeornis chocolatinus	Forest birds	Passeriformes	Timaliidae	Spelaeornis
Spelaeornis caudatus	Forest birds	Passeriformes	Timaliidae	Spelaeornis
Spelaeornis formosus	Forest birds	Passeriformes	Timaliidae	Spelaeornis
Sphenocichla humei	Forest birds	Passeriformes	Timaliidae	Sphenocichla
Stachyris striolata	Forest birds	Passeriformes	Timaliidae	Stachyris
Stachyris nigriceps	Forest birds	Passeriformes	Timaliidae	Stachyris
Stachyris ruficeps	Forest birds	Passeriformes	Timaliidae	Stachyris
Stachyris ambigua	Forest birds/Shrub birds	Passeriformes	Timaliidae	Stachyris
Stachyris chrysaea	Forest birds	Passeriformes	Timaliidae	Stachyris
Stachyris nonggangensis	Forest birds	Passeriformes	Timaliidae	Stachyris
Timalia pileata	Forest birds	Passeriformes	Timaliidae	Timalia
Xiphirhynchus superciliaris	Forest birds	Passeriformes	Timaliidae	Xiphirhynchus
Yuhina zantholeuca	Forest birds	Passeriformes	Timaliidae	Yuhina
Yuhina diademata	Forest birds	Passeriformes	Timaliidae	Yuhina
Yuhina bakeri	Forest birds	Passeriformes	Timaliidae	Yuhina
Yuhina brunneiceps	Forest birds	Passeriformes	Timaliidae	Yuhina
Yuhina nigrimenta	Forest birds	Passeriformes	Timaliidae	Yuhina
Yuhina flavicollis	Forest birds	Passeriformes	Timaliidae	Yuhina
Yuhina castaniceps	Forest birds	Passeriformes	Timaliidae	Yuhina
Yuhina gularis	Forest birds	Passeriformes	Timaliidae	Yuhina
Yuhina occipitalis	Forest birds	Passeriformes	Timaliidae	Yuhina
Troglodytes troglodytes	Forest birds/Wetland birds	Passeriformes	Troglodytidea	Troglodytes
Brachypteryx leucophrys	Forest birds	Passeriformes	Turdidae	Brachypteryx
Brachypteryx montana	Forest birds	Passeriformes	Turdidae	Brachypteryx
Brachypteryx stellata	Forest birds/Shrub birds	Passeriformes	Turdidae	Brachypteryx
Brachypteryx hyperythra	Forest birds	Passeriformes	Turdidae	Brachypteryx
Chaimarrornis leucocephalus	Wetland birds	Passeriformes	Turdidae	Chaimarrornis
Cinclidium leucurum	Forest birds	Passeriformes	Turdidae	Cinclidium
Cinclidium frontale	Forest birds	Passeriformes	Turdidae	Cinclidium
Cochoa viridis	Forest birds	Passeriformes	Turdidae	Cochoa
Cochoa purpurea	Forest birds	Passeriformes	Turdidae	Cochoa
Copsychus malabaricus	Forest birds	Passeriformes	Turdidae	Copsychus
Copsychus saularis	Forest birds	Passeriformes	Turdidae	Copsychus
Enicurus leschenaulti	Wetland birds	Passeriformes	Turdidae	Enicurus
Enicurus maculatus	Wetland birds	Passeriformes	Turdidae	Enicurus
Enicurus immaculatus	Forest birds	Passeriformes	Turdidae	Enicurus
Enicurus schistaceus	Wetland birds	Passeriformes	Turdidae	Enicurus
Enicurus scouleri	Wetland birds	Passeriformes	Turdidae	Enicurus
Erithacus rubecula	Forest birds	Passeriformes	Turdidae	Erithacus
Grandala coelicolor	Grassland birds	Passeriformes	Turdidae	Grandala
Hodgsonius phoenicuroides	Forest birds	Passeriformes	Turdidae	Hodgsonius
Luscinia sibilans	Forest birds	Passeriformes	Turdidae	Luscinia
Luscinia brunnea	Forest birds	Passeriformes	Turdidae	Luscinia
Luscinia ruficeps	Forest birds	Passeriformes	Turdidae	Luscinia
Monticola solitarius	Forest birds	Passeriformes	Turdidae	Monticola
Monticola cinclorhynchus	Forest birds	Passeriformes	Turdidae	Monticola
Monticola rufiventris	Forest birds	Passeriformes	Turdidae	Monticola
Myophonus insularis	Forest birds	Passeriformes	Turdidae	Myophonus
Oenanthe pleschanka	Shrub birds	Passeriformes	Turdidae	Oenanthe
Oenanthe picata	Forest birds/Grassland birds	Passeriformes	Turdidae	Oenanthe
Oenanthe Deserti	Desert birds	Passeriformes	Turdidae	Oenanthe
Phoenicurus schisticeps	Forest birds	Passeriformes	Turdidae	Phoenicurus
Phoenicurus frontalis	Forest birds/Shrub birds	Passeriformes	Turdidae	Phoenicurus
Rhyacornis fuliginosus	Wetland birds/Forest birds	Passeriformes	Turdidae	Rhyacornis
Saxicola caprata	Grassland birds	Passeriformes	Turdidae	Saxicola
Saxicola jerdoni	Grassland birds	Passeriformes	Turdidae	Saxicola
Saxicola torquata	Shrub birds/Farmland birds	Passeriformes	Turdidae	Saxicola
Saxicola ferrea	Forest birds/Shrub birds/Farmland birds	Passeriformes	Turdidae	Saxicola
Tarsiger indicus	Forest birds	Passeriformes	Turdidae	Tarsiger
Tarsiger chrysaeus	Forest birds	Passeriformes	Turdidae	Tarsiger
Tarsiger johnstoniae	Forest birds	Passeriformes	Turdidae	Tarsiger
Tarsiger hyperythrus	Forest birds	Passeriformes	Turdidae	Tarsiger
Turdus albocinctus	Forest birds	Passeriformes	Turdidae	Turdus
Turdus mupinensis	Forest birds	Passeriformes	Turdidae	Turdus
Turdus dissimilis	Forest birds	Passeriformes	Turdidae	Turdus
Turdus viscicorus	Forest birds	Passeriformes	Turdidae	Turdus
Turdus rubrocanus	Forest birds	Passeriformes	Turdidae	Turdus
Turdus merula	Forest birds	Passeriformes	Turdidae	Turdus
Turdus kessleri	Forest birds	Passeriformes	Turdidae	Turdus
Zoothera citrina	Forest birds	Passeriformes	Turdidae	Zoothera
Zoothera mollissima	Forest birds/Shrub birds/Grassland birds	Passeriformes	Turdidae	Zoothera
Zoothera dauma	Forest birds	Passeriformes	Turdidae	Zoothera
Zosterops japonicus	Forest birds	Passeriformes	Zosteropidae	Zosterops
Zosterops meyeni	Forest birds	Passeriformes	Zosteropidae	Zosterops
Zosterops palpebrosus	Forest birds	Passeriformes	Zosteropidae	Zosterops
Phalacrocorax niger	Wetland birds	Pelecaniformes	Phalacrocoracidae	Phalacrocorax
Sula leucogaster	Ocean birds	Pelecaniformes	Sulidae	Sula
Sula sula	Ocean birds	Pelecaniformes	Sulidae	Sula
Megalaima haemacephala	Forest birds	Piciformes	Capitonidae	Megalaima
Megalaima virens	Forest birds	Piciformes	Capitonidae	Megalaima
Megalaima oorti	Forest birds	Piciformes	Capitonidae	Megalaima
Megalaima faiostricta	Forest birds	Piciformes	Capitonidae	Megalaima
Megalaima franklinii	Forest birds	Piciformes	Capitonidae	Megalaima
Megalaima australis	Forest birds	Piciformes	Capitonidae	Megalaima
Megalaima asiatica	Forest birds	Piciformes	Capitonidae	Megalaima
Megalaima lineata	Forest birds	Piciformes	Capitonidae	Megalaima
Indicator xanthonotus	Forest birds	Piciformes	Indicatoridae	Indicator
Blythipicus pyrrhotis	Forest birds	Piciformes	Picidae	Blythipicus
Celeus brachyurus	Forest birds	Piciformes	Picidae	Celeus
Chrysocolaptes lucidus	Forest birds	Piciformes	Picidae	Chrysocolaptes
Dinopium javanense	Forest birds	Piciformes	Picidae	Dinopium
Dryocopus javensis	Forest birds	Piciformes	Picidae	Dryocopus
Dryocopus martius	Forest birds	Piciformes	Picidae	Dryocopus
Gecinulus grantia	Forest birds	Piciformes	Picidae	Gecinulus
Jynx torquilla	Forest birds	Piciformes	Picidae	Jynx
Mulleripicus pulverulentus	Forest birds	Piciformes	Picidae	Mulleripicus
Picoides leucotos	Forest birds	Piciformes	Picidae	Picoides
Picoides leucopterus	Forest birds	Piciformes	Picidae	Picoides
Picoides cathpharius	Forest birds	Piciformes	Picidae	Picoides
Picoides major	Forest birds	Piciformes	Picidae	Picoides
Picoides darjellensis	Forest birds	Piciformes	Picidae	Picoides
Picoides tridactylus	Forest birds	Piciformes	Picidae	Picoides
Picoides macei	Forest birds	Piciformes	Picidae	Picoides
Picoides atratus	Forest birds	Piciformes	Picidae	Picoides
Picoides minor	Forest birds	Piciformes	Picidae	Picoides
Picoides kizuki	Forest birds	Piciformes	Picidae	Picoides
Picoides canicapillus	Forest birds	Piciformes	Picidae	Picoides
Picoides hyperythrus	Forest birds	Piciformes	Picidae	Picoides
Picumnus innominatus	Forest birds	Piciformes	Picidae	Picumnus
Picus flavinucha	Forest birds	Piciformes	Picidae	Picus
Picus rabieri	Forest birds	Piciformes	Picidae	Picus
Picus vittatus	Forest birds	Piciformes	Picidae	Picus
Picus chlorolophus	Forest birds	Piciformes	Picidae	Picus
Picus canus	Forest birds	Piciformes	Picidae	Picus
Picus squamatus	Forest birds	Piciformes	Picidae	Picus
Picus xanthopygaeus	Forest birds	Piciformes	Picidae	Picus
Sasia ochracea	Forest birds	Piciformes	Picidae	Sasia
Tachybaptus ruficollis	Wetland birds	Podicipediformes	Podicipedidae	Tachybaptus
Calonectris leucomelas	Ocean birds	Procellariiformes	Procellariidae	Calonectris
Cacatua sulphurea	Forest birds	Psittaciformes	Psittacidae	Cacatua
Loriculus vernalis	Forest birds	Psittaciformes	Psittacidae	Loriculus
Psittacula derbiana	Forest birds	Psittaciformes	Psittacidae	Psittacula
Psittacula alexandri	Forest birds	Psittaciformes	Psittacidae	Psittacula
Psittacula krameri	Forest birds	Psittaciformes	Psittacidae	Psittacula
Psittacula roseata	Forest birds	Psittaciformes	Psittacidae	Psittacula
Psittacula finschii	Forest birds	Psittaciformes	Psittacidae	Psittacula
Psittacula eupatria	Forest birds	Psittaciformes	Psittacidae	Psittacula
Psittinus cyanurus	Forest birds	Psittaciformes	Psittacidae	Psittinus
Syrrhaptes tibetanus	Grassland birds	Pterocliformes	Pteroclidae	Syrrhaptes
Aegolius funereus	Forest birds	Strigiformes	Strigidae	Aegolius
Asio otus	Forest birds	Strigiformes	Strigidae	Asio
Athene brama	Forest birds	Strigiformes	Strigidae	Athene
Athene noctua	Forest birds	Strigiformes	Strigidae	Athene
Bubo bubo	Forest birds	Strigiformes	Strigidae	Bubo
Bubo nipalensis	Forest birds	Strigiformes	Strigidae	Bubo
bubo coromandus	Forest birds/Desert birds	Strigiformes	Strigidae	bubo
Glaucidium cuculoides	Forest birds	Strigiformes	Strigidae	Glaucidium
Glaucidium passerinum	Forest birds	Strigiformes	Strigidae	Glaucidium
Glaucidium brodiei	Forest birds	Strigiformes	Strigidae	Glaucidium
Ketupa zeylonensis	Forest birds	Strigiformes	Strigidae	Ketupa
Ketupa flavipes	Forest birds/Wetland birds	Strigiformes	Strigidae	Ketupa
Ketupa blakistoni	Forest birds	Strigiformes	Strigidae	Ketupa
Ninox scutulata	Forest birds/Shrub birds	Strigiformes	Strigidae	Ninox
Otus sunia	Forest birds	Strigiformes	Strigidae	Otus
Otus spilocephalus	Forest birds	Strigiformes	Strigidae	Otus
Otus elegans	Forest birds	Strigiformes	Strigidae	Otus
Otus bakkamoena	Forest birds	Strigiformes	Strigidae	Otus
Otus scops	Forest birds	Strigiformes	Strigidae	Otus
Otus brucei	Forest birds	Strigiformes	Strigidae	Otus
Strix uralensis	Forest birds	Strigiformes	Strigidae	Strix
Strix leptogrammica	Forest birds	Strigiformes	Strigidae	Strix
Strix aluco	Forest birds	Strigiformes	Strigidae	Strix
Strix davidi	Forest birds	Strigiformes	Strigidae	Strix
Strix nebulosa	Forest birds	Strigiformes	Strigidae	Strix
Surnia ulula	Forest birds	Strigiformes	Strigidae	Surnia
Phodilus badius	Forest birds	Strigiformes	Tytonidae	Phodilus
Tyto alba javanicus	Forest birds	Strigiformes	Tytonidae	Tyto
Tyto capensis	Shrub birds	Strigiformes	Tytonidae	Tyto
Harpactes oreskios	Forest birds	Trogoniformes	Trogonidae	Harpactes
Harpactes wardi	Forest birds	Trogoniformes	Trogonidae	Harpactes
Harpactes erythrocephalus	Forest birds	Trogoniformes	Trogonidae	Harpactes
Upupa epops	Forest birds	Upupiformes	Upupidae	Upupa
Note: The checklist of resident bird species was from A Checklist on the Classification and Distribution of the Birds of China
by Zheng (2011) published by Science Press, Beijing.
