# Supplementary material for: Determinants of Mammal and Bird Species Richness in China Based on Habitat Groups
Source: PLoS One. 2015 Dec 2;10(12):e0143996. doi: 10.1371/journal.pone.0143996 (PMC4668080; doi:10.1371/journal.pone.0143996)
Supplement: S3 Appendix — (XLS) [file pone.0143996.s003.xls]

## Sheet: Appendix S3 Richness residuals 
S3 Appendix. Residuals of species richness of mammals and resident birds and their habitat groups.
County Name	Residuals of overall mammals	Residuals of forest mammals	Residuals of grassland mammals	Residuals of desert mammals	Residuals of shrub mammals	Residuals of farmland mammals	Residuals of cave mammals	Residuals of forest birds	Residuals of grassland birds	Residuals of shrub birds	Residuals of desert birds	Residuals of wetland birds	Residuals of overall resident birds
Aba Xian	0.147037	0.09498	0.34935	0.08414	0.10305	-0.06789	-0.51583	0.275541	0.685981	0.204368	0.658665	0.189242	0.303653
Abaga Qi	0.0329796	-0.29452	0.1919	0.21824	-0.28838	0.02156	-0.17988	-0.328722	-0.285179	-0.0533005	0.127273	-0.24825	-0.295754
Aershan Shi	-0.173843	-0.11993	-0.09329	-0.35963	-0.18667	-0.32383	-0.22487	-1.0238	-0.625937	-1.03142	-0.42173	-0.686567	-1.1639
Aheqi Xian	-0.0875243	-0.21297	0.03073	0.15427	-0.3129	-0.11871	-0.20967	-0.277119	-0.0699434	-0.178258	0.372705	-0.640188	-0.271508
Akesai Xian	0.0603785	-0.45044	0.02299	0.33384	-0.49335	-0.11669	-0.17912	-0.162935	0.189655	-0.104052	0.571916	0.0550834	-0.0493853
A'kesu Shi	0.0532187	-0.14815	0.04583	0.20779	-0.16444	-0.11833	0.19401	-0.269688	-0.0873383	-0.175211	0.286629	-0.622676	-0.287873
Aketao Xian	-0.0370123	-0.33148	0.04794	0.18189	-0.28104	-0.06602	0.11462	-0.409727	-0.14045	-0.232857	0.228218	-0.268173	-0.39087
Alaer Shi	-0.115791	-0.36793	0.05658	0.21449	-0.52148	-0.24567	-0.06424	-0.344842	0.0229764	-0.19453	0.407948	-0.432708	-0.306519
Aletai Shi	0.366628	0.19173	0.39599	0.5574	0.11987	-0.02175	-0.50991	-0.157992	0.0245609	-0.177836	0.37006	-0.336736	-0.170431
Alxa Zuoqi	0.119767	-0.11299	0.06759	0.38521	-0.38715	0.21302	0.40048	0.19538	0.127722	0.242165	0.453483	0.163504	0.193007
AlxaYouqi	-0.185926	-0.64119	-0.26651	0.15718	-0.75239	-0.31862	0.15501	-0.796771	-0.387792	-0.387513	0.093605	-0.144941	-0.454501
An Xian	0.271041	0.34959	0.34878	0.25891	0.41573	0.20381	-0.28297	0.348143	0.39524	0.193015	0.249034	0.215342	0.320442
Anda Shi	-0.0461315	0.0028	0.20028	0.02144	-0.07239	-0.0244	-0.07292	-0.151969	-0.0756356	-0.141148	-0.341251	-0.459213	-0.238418
Anduo Xian	-0.166154	-0.58998	0.03974	0.10702	-0.58476	-0.32113	-0.48504	-0.406629	0.426329	-0.407679	0.396334	0.0401579	-0.172935
Anfu Xian	0.0318518	0.1336	-0.10323	-0.12343	0.12725	-0.17992	-0.25844	0.294471	0.0778571	0.330973	-0.309848	0.324952	0.286265
Angren Xian	-0.252654	-0.69202	-0.07021	-0.08169	-0.58904	-0.71882	-0.48124	-0.597995	0.192943	-0.405658	0.274501	-0.0731654	-0.295923
Anguo Shi	-0.3187	-0.25992	0.10925	0.17905	-0.25535	-0.12603	-0.14437	-0.0683755	0.265832	-0.179067	0.197908	-0.133142	-0.066741
Anhua Xian	0.0756204	0.08623	-0.16977	-0.31274	0.0791	0.15235	0.15893	0.143527	-0.282038	0.137161	-0.374586	0.311666	0.0920945
Anji Xian	0.308359	0.32112	0.01042	0.09785	0.35928	0.22935	0.4269	0.283071	-0.00576506	0.305254	-0.26441	0.31554	0.274318
Ankang Shi	0.372328	0.40231	0.04459	-0.05387	0.30251	0.33725	0.52797	0.317564	-0.0720896	0.297564	-0.0363209	0.412278	0.285528
Anlong Xian	0.325439	0.35236	-0.15825	-0.10005	0.30267	0.20496	0.47487	0.15406	-0.0257042	0.225772	-0.286338	0.189487	0.144349
Anlu Shi	-0.0612823	-0.04007	-0.01527	-0.03833	0.00484	0.08723	-0.10802	0.103622	-0.145358	0.113226	-0.224271	0.278795	0.106781
Anning Shi	0.336726	0.39099	-0.01289	0.06089	0.38883	0.20369	0.45556	0.0125452	0.15778	0.0507089	-0.221953	0.171937	0.0358434
Anping Xian	-0.24622	-0.26263	0.1693	0.17238	-0.25762	-0.07474	-0.14235	-0.0538689	0.13479	-0.126845	0.191196	-0.126997	-0.0554902
Anqing Shi	-0.155956	-0.02518	0.17785	0.18066	-0.12987	-0.07491	-0.14485	-0.245092	0.142358	-0.0410204	-0.101511	0.020285	-0.185088
Anqiu Shi	0.0339954	0.03194	-0.06144	0.01391	-0.08949	0.20462	0.38258	-0.162231	-0.186203	-0.10147	0.0318396	-0.224151	-0.202069
Anren Xian	-0.0404997	-0.08007	-0.02858	-0.17614	0.00047	-0.02646	0.0208	0.278667	0.0189634	0.319407	-0.237215	0.223698	0.260038
Ansai Xian	-0.252382	-0.19013	0.06903	0.22505	-0.20136	-0.17985	-0.25732	-0.111567	-0.22656	-0.0486453	0.288487	-0.0866107	-0.101343
Anshan Shi	-0.281315	-0.07723	0.14162	0.04869	-0.04485	-0.12536	-0.31037	-0.21367	-0.0657895	-0.231701	0.164265	-0.947441	-0.253456
Anshun Shi	0.155174	0.17618	-0.12555	-0.06841	0.19421	-0.02612	0.20209	-0.223445	-0.172866	-0.103806	-0.254523	0.0634513	-0.235357
Antu Xian	0.284704	0.32221	0.23351	-0.05913	0.22063	0.1533	0.42851	0.16205	0.0725403	0.0478447	-0.121243	0.0128989	0.0750643
Anxi Xian	0.16496	0.17041	-0.11009	-0.03316	0.27477	0.08906	0.0446	0.407605	-0.229241	0.294247	-0.316522	0.615059	0.392026
Anxiang Xian	-0.185592	-0.24144	-0.07036	-0.13995	-0.06644	-0.07294	0.10679	0.0945158	0.0520504	0.109493	-0.200827	0.152598	0.0958784
Anxin Xian	-0.281627	-0.22386	0.05351	0.12512	-0.20669	-0.02804	-0.1281	-0.0354104	0.0915804	-0.119278	0.143676	-0.0255029	-0.0481867
Anyang Shi	-0.104229	0.04106	0.31585	0.16115	-0.10363	-0.0307	-0.04327	-0.27533	0.0370488	-0.24971	0.277362	-0.352007	-0.239804
Anyang Xian	0.193684	0.27335	0.19642	0.04875	0.09841	0.14957	0.26292	0.0282796	-0.154344	-0.0612918	0.367907	-0.0131884	0.0203444
Anyi Xian	-0.883495	-0.6449	-0.4111	-0.26071	-0.74665	-0.55116	-0.30784	0.0149091	0.227587	0.179813	-0.145182	0.174207	0.0723489
Anyuan Xian	0.166376	0.17995	-0.16502	-0.00969	0.20354	-0.02536	0.13443	0.2272	-0.207786	0.152187	-0.292926	0.341645	0.208413
Anyue Xian	-0.0435203	-0.14492	-0.17655	-0.11775	0.07482	0.12099	-0.26015	0.0216073	-0.217984	-0.00875451	-0.304141	0.247177	0.00366283
Anze Xian	0.0340987	0.10753	0.20424	0.27155	0.0874	0.17825	-0.09526	-0.0986952	-0.184043	-0.0560908	0.0342145	-0.351264	-0.159682
Ar Horqin Qi	-0.0697044	-0.41425	-0.01974	0.05485	-0.25906	0.01984	-0.20597	-0.245998	-0.0811623	-0.176293	-0.00760935	-0.327863	-0.30912
Arun Qi	-0.543068	-0.65169	-0.44484	-0.5846	-0.45851	-0.41977	-0.21012	-1.0047	-0.670631	-0.722566	-0.470883	-0.64157	-1.15635
A'tusheng Shi	0.036637	-0.18395	0.13339	0.23744	-0.1653	-0.06713	0.09786	-0.296727	-0.0896551	-0.174806	0.284081	-0.620343	-0.307685
Awati Xian	-0.112703	-0.3556	-0.05945	0.18141	-0.46263	-0.1185	0.09457	-0.363138	-0.0796761	-0.176553	0.295055	-0.63039	-0.352837
Bachu Xian	-0.000557621	-0.24296	-0.01074	0.26957	-0.27991	-0.02033	0.11361	-0.306303	-0.137381	-0.166448	0.231594	-0.572294	-0.320807
Badong Xian	0.438728	0.48456	0.13952	0.20893	0.45829	0.29759	0.3496	0.520271	0.235822	0.416334	-0.0287532	0.551478	0.481567
Baicheng Shi	-0.00230366	-0.17297	0.27233	0.26723	-0.04876	0.0156	-0.27005	-0.0408947	0.113043	0.0585431	0.330908	-0.222355	-0.0621052
Baicheng Xian	0.0779372	-0.06445	0.11957	0.28207	-0.05589	0.09284	0.19881	-0.212325	0.074213	-0.172665	0.446729	-0.307007	-0.196474
Baihe Xian	0.0846134	0.18535	-0.10224	-0.04586	0.12722	-0.02657	0.1161	0.217715	-0.152245	0.239371	0.0691853	0.180993	0.210607
Bailang Xian	-0.520893	-0.71087	-0.10163	-0.42291	-0.62555	-1.02505	-0.55993	-0.846012	0.380302	-0.748456	0.390678	-0.489386	-0.454337
Baiquan Xian	-0.0461088	0.00291	0.12802	-0.05747	-0.03451	-0.07016	-0.07301	-0.170559	-0.0753846	-0.0900396	-0.340975	-0.459466	-0.238461
Bairin Youqi	0.172268	0.07553	0.31346	0.21091	0.05252	0.15392	-0.03927	0.144865	0.0442044	0.119754	0.245535	0.0414269	0.0798537
Bairin Zuoqi	-0.0331487	-0.14847	0.13337	0.17854	-0.13573	0.05607	-0.22948	-0.728739	-0.611957	-0.732841	-0.406357	-0.399612	-0.798287
Baisha Xian	0.492532	0.464	-0.55706	-0.70295	0.31942	0.27556	0.75595	0.480244	-0.0264757	0.248183	-0.287187	0.420712	0.428204
Baishan Shi	0.190488	0.26034	0.26932	-0.02209	0.24073	0.05407	0.04126	0.0973448	0.0819075	-0.0957053	-0.00436388	-0.315947	0.00385532
Baishui Xian	-0.516224	-0.35991	-0.27576	-0.12405	-0.2829	-0.1824	-0.29595	-0.314186	-0.109494	-0.290995	0.292292	-0.602411	-0.315705
Baixiang Xian	-0.318186	-0.23349	0.17641	0.24403	-0.31251	-0.07617	-0.16397	-0.11858	0.200307	-0.189471	0.263249	-0.192959	-0.0872488
Baiyin Shi	-0.325903	-0.49686	0.0034	0.10189	-0.41023	-0.12158	-0.25309	0.0307441	0.237749	0.184047	0.575427	-0.170622	0.0347162
Baiyu Xian	0.158795	0.13129	0.30779	0.02933	0.12529	-0.06782	-0.51473	0.298868	0.641251	0.178623	0.620233	0.192602	0.314088
Balikun Xian	0.00615752	-0.40638	-0.10931	0.2996	-0.35883	0.0223	0.0073	-0.197865	-0.318775	-0.156562	0.169507	-0.515456	-0.250567
Bama Xian	0.0161415	0.0308	-0.24043	-0.21074	0.11368	-0.12268	-0.0937	0.196798	-0.0126715	0.324947	-0.272006	0.217758	0.187224
Banan Qu	0.204352	0.24367	-0.05921	0.01607	0.30918	0.17825	0.12665	0.336613	0.116801	0.3911	-0.26702	0.347893	0.3352
Banbe Xian	-0.262367	-0.69805	-0.08555	-0.04538	-0.59407	-0.54243	-0.47676	-0.291168	0.40122	-0.306372	0.455871	-0.235594	-0.138728
Banma Xian	0.269166	0.25319	0.3906	0.22908	0.14612	0.0181	-0.53327	-0.0790991	0.350649	-0.257184	0.204901	-0.107002	-0.0650153
Baode Xian	0.0365793	0.11647	0.28662	0.4384	0.11442	0.20299	-0.1193	-0.145068	0.0649268	-0.0688533	0.114363	-0.600729	-0.185788
Baodi Qu	-0.584619	-0.4609	-0.33119	-0.65479	-0.47717	-0.24828	-0.27977	-0.316721	0.0175654	-0.282408	-0.238752	-0.155106	-0.346926
Baoding Shi	-0.280544	-0.24266	0.15311	0.22149	-0.24097	-0.07572	-0.15717	-0.0849513	0.179696	-0.185862	0.240581	-0.172208	-0.0732995
Baofeng Xian	0.183304	0.30549	0.27808	0.12776	0.20438	0.20235	0.23908	0.04857	0.0939924	-0.0739433	0.544268	0.0232213	0.0582998
Baoji Shi	-0.288821	-0.15819	-0.21026	-0.27531	-0.20924	-0.24633	-0.25031	0.138245	-0.0717195	0.0690195	0.140177	0.190057	0.101821
Baojing Xian	0.259865	0.26466	-0.04753	-0.06954	0.2575	0.12003	0.26937	0.267081	0.00219431	0.284555	-0.255657	0.307527	0.267952
Baokang Xian	0.432312	0.47777	0.1833	0.21472	0.44835	0.3732	0.28986	0.447875	0.161937	0.415406	-0.0229281	0.546145	0.430311
Baoqing Xian	0.183251	0.21404	0.14291	-0.17338	0.16923	0.09185	0.18381	0.125775	-0.0564367	-0.0714785	-0.156508	-0.352757	-0.00205051
Baoshan Qu	-0.213132	-0.2034	-0.04814	-0.07991	-0.0833	0.0095	-0.1863	-0.216566	0.267971	0.00953303	0.0366322	-0.0647866	-0.10941
Baoshan Shi	0.577898	0.57069	-0.04441	-0.0113	0.46618	0.43865	0.53901	0.614147	-0.10557	0.423402	-0.374171	0.631622	0.571776
Baoting Xian	0.271421	0.24768	-0.30677	-0.33014	0.18405	0.08704	0.64252	0.368168	0.0391662	0.139778	-0.214997	0.270305	0.331525
Baotou Shi	-0.042419	-0.13677	0.22438	0.41417	-0.39551	0.01586	-0.0901	0.0476366	0.198283	0.122735	0.670256	-0.210607	0.070201
Baoxiang Xian	0.601652	0.64566	0.52199	0.34247	0.55576	0.39018	0.22207	0.627325	0.544712	0.429681	0.280922	0.300526	0.591491
Baoying Xian	-0.107316	-0.11623	0.10048	0.04969	-0.03597	0.01485	-0.10534	-0.142784	0.0226063	0.0177391	0.0678214	-0.081	-0.138518
Baqing Xian	-0.0633142	-0.24938	0.0056	-0.17591	-0.30874	-0.54492	-0.5144	-0.531781	0.38059	-0.247166	0.385023	-0.350435	-0.237189
Basu Xian	0.0405487	-0.05365	0.05684	-0.19653	-0.04689	-0.11854	-0.20714	0.221003	0.466465	0.154077	0.519184	-0.331447	0.225391
Batang Xian	0.245976	0.215	0.35039	0.1217	0.18273	0.01851	-0.22614	0.461227	0.700127	0.268934	0.536739	0.0877138	0.448233
Bayan Nur Shi	-0.461887	-0.8798	-0.1626	0.07183	-0.79567	-0.54828	-0.26422	-0.773715	-0.205643	-0.575187	0.0104609	-0.329519	-0.706938
Bayan Xian	-0.00531957	0.10659	0.21779	-0.04081	0.0059	0.01666	0.04691	-0.177066	-0.0601523	-0.14386	-0.324223	-0.474802	-0.258069
Bazhong Shi	0.0659684	0.09484	-0.17045	-0.2368	0.156	0.12088	-0.26193	0.390622	-0.0365025	0.271128	-0.298214	0.103448	0.33122
Bazhou Shi	-0.281769	-0.28522	0.04495	0.11685	-0.27644	-0.07364	-0.1256	-0.0205967	0.084015	-0.117954	0.135356	-0.0178863	-0.0369238
Bei'an Shi	0.202127	0.244	0.32775	0.06819	0.20213	0.0911	-0.04934	0.151573	-0.0221882	-0.0774761	-0.118844	-0.387237	0.02145
Beibei Qu	0.0368456	0.1218	0.10388	0.10909	0.1469	0.08622	-0.29935	0.326931	0.298767	0.376205	-0.173479	0.26226	0.350207
Beichen Qu	-0.581906	-0.40466	-0.18826	-0.51651	-0.43029	-0.25104	-0.32149	-0.584616	-0.0320834	-0.605581	-0.0996968	-0.379316	-0.544389
Beichuan Xian	0.466383	0.49238	0.41903	0.27392	0.51985	0.29721	-0.25826	0.569797	0.754008	0.398015	0.534653	0.325498	0.554061
Beijing Shi	0.0178406	0.10047	-0.09646	-0.16521	-0.12076	0.17744	0.45684	0.0463878	0.0289598	0.0513886	0.2509	-0.0204497	0.0278993
Beiliu Shi	-0.161336	-0.18435	-0.56948	-0.41394	0.01431	-0.12214	-0.26161	-0.0170061	-0.213558	0.0952058	-0.299274	0.28051	0.00291476
Beipiao Shi	-0.115133	-0.06432	0.10453	0.06594	-0.04221	-0.02395	-0.24224	-0.161684	-0.573282	-0.341674	0.113298	-0.137519	-0.218559
Beizhen Shi	-0.00145894	0.06583	0.22102	0.11169	-0.004	0.11993	0.02479	-0.120276	-0.169201	-0.280539	0.0505376	-0.843329	-0.190219
Bengbu Shi	-0.405833	-0.25924	-0.06512	-0.04113	-0.25479	-0.251	-0.14487	-0.722238	0.142415	-0.605302	-0.101448	-0.678742	-0.690247
Benxi Shi	-0.362246	-0.19886	-0.01295	-0.03609	-0.11934	-0.18166	-0.28479	-0.0221925	-0.143307	-0.0218318	0.079014	-0.568368	-0.0589332
Benxi Xian	-0.0255242	0.00482	-0.00542	-0.14967	0.09203	-0.0245	-0.25052	0.0993422	-0.0710791	0.0689073	-0.0352096	-0.162771	0.0360343
Bianba Xian	-0.0197788	-0.01133	-0.11338	-0.15722	-0.10611	-0.17732	-0.52003	-0.648227	0.259377	-0.551189	0.25769	-0.367641	-0.359264
Bijie Shi	0.176386	0.18229	-0.05991	-0.14629	0.21127	0.12156	0.04949	-0.213229	-0.244075	-0.267427	-0.332836	0.077151	-0.239712
Bin Xian of Heilongjiang Province	0.162679	0.2115	0.25696	-0.06304	0.11487	0.08965	0.05361	-0.168383	-0.0804777	-0.1403	-0.346576	-0.454338	-0.254633
Bin Xian of Shaanxi Province	-0.458824	-0.37009	-0.07979	0.07277	-0.22444	-0.1819	-0.28839	-0.327889	-0.132384	-0.286986	0.267119	-0.579365	-0.331141
Binchuan Xian	0.374891	0.40661	-0.17183	-0.11319	0.41879	0.23005	0.2156	0.229774	0.087219	0.204395	-0.299553	0.201584	0.221013
Binhai Xian	-0.108435	-0.12855	0.06918	0.01941	-0.08762	0.01546	-0.0962	-0.0182518	-0.181172	0.0895344	0.0373725	0.0138214	-0.0218644
Binhai Xinqu	-0.249932	-0.2173	-0.05982	-0.20637	-0.24386	0.01553	0.02992	-0.238564	0.11626	-0.101721	-0.267614	0.0174439	-0.217551
Binyang Xian	-0.0428135	-0.00516	-0.26059	-0.23024	0.1334	-0.07114	-0.08781	0.204417	-0.0305068	0.290282	-0.29162	0.370413	0.214042
Binzhou Shi	-0.247395	-0.18414	-0.05473	0.00011	-0.21622	-0.07324	0.10223	-0.212422	-0.110212	-0.114778	0.115411	-0.300657	-0.230153
Biru Xian	-0.157489	-0.25339	-0.14289	-0.40761	-0.20294	-0.54472	-0.51142	0.0618937	0.560634	-0.023739	0.571407	0.0565778	0.122269
Bishan Xian	-0.759211	-0.83605	-0.44935	-0.29771	-0.58311	-0.42549	-0.29668	0.169542	0.193752	0.20922	-0.182393	0.208272	0.203007
Biyang Xian	0.165523	0.15466	0.02389	-0.0244	0.17627	0.20539	0.28499	0.0458607	-0.0451473	-0.0495772	-0.307721	0.112152	0.013553
Bo'ai Xian	0.219649	0.35577	0.36839	0.25427	0.1956	0.17508	0.22481	0.0581136	0.137264	-0.00233979	0.591857	-0.0714965	0.0740511
Bobai Xian	0.0780504	-0.02881	-0.32068	-0.28838	0.16199	0.01717	0.15158	0.143352	-0.259764	0.161289	-0.35009	0.42394	0.126118
Bohu Xian	-0.0672227	-0.2466	0.08757	0.32366	-0.33523	-0.12133	-0.07328	-0.356553	0.147302	-0.0444287	0.438098	-0.0623692	-0.238602
Bole Shi	0.223937	0.02101	0.36437	0.52403	0.00489	0.12334	0.07645	-0.178328	0.151345	0.0101221	0.480403	-0.384662	-0.149514
Boli Xian	0.160945	0.2204	0.20797	-0.00227	0.17921	0.09002	0.15608	0.0211484	0.027626	-0.0861995	-0.0640601	-0.437389	-0.0815259
Boluo Xian	0.0312616	0.01183	-0.28863	-0.13243	0.14902	-0.02484	0.04531	0.492564	-0.0553167	0.414602	-0.318905	0.581028	0.467026
Bomi Xian	0.201246	0.17675	-0.01004	-0.44945	0.10739	0.05817	-0.19777	0.502652	0.33332	0.187081	0.266091	0.241224	0.433558
Bose Shi	0.187581	0.09792	-0.21923	-0.15905	0.22715	0.12182	0.49267	0.490726	-0.0796527	0.371439	-0.345668	0.389929	0.433647
Botou Shi	-0.320066	-0.29552	-0.06042	-0.0054	-0.28503	-0.07313	-0.11796	-0.0106991	0.0608457	-0.113896	0.109875	-0.0525518	-0.0330076
Boxing Xian	-0.130757	-0.0566	0.09799	0.00649	-0.15606	-0.02761	0.17949	-0.197184	-0.10438	-0.0700414	0.121825	-0.306529	-0.215899
Boye Xian	-0.318418	-0.24729	0.14134	0.2101	-0.24483	-0.12665	-0.15373	-0.0927371	0.169282	-0.184038	0.229128	-0.161723	-0.0820048
Bozhou Shi	-0.250659	-0.22363	-0.00897	-0.097	-0.24914	-0.18045	-0.09032	-0.855731	-0.500036	-1.05347	-0.28327	-0.813322	-0.963333
Bu'erjin Xian	0.353993	0.21159	0.40773	0.55296	0.12372	0.05721	-0.2123	-0.12292	-0.0619643	-0.179655	0.381481	-0.1711	-0.129435
Butuo Xian	-0.00144376	0.066	0.08313	-0.064	0.17222	0.08774	-0.27637	0.405536	0.1322	0.242275	0.0509453	0.156298	0.366021
Caidian Qu	-0.0199081	-0.15426	-0.09509	-0.16389	-0.17147	0.08724	0.36929	0.193475	0.155105	0.279657	0.0761359	0.337357	0.203787
Cang Xian	-0.283588	-0.31475	-0.03011	0.04423	-0.30106	-0.07219	-0.10369	0.00777108	0.0176088	-0.106325	0.0623253	-0.00902185	-0.0256995
Cangnan Xian	-0.000166174	0.02816	-0.17591	-0.14832	0.186	0.14908	-0.11253	0.069753	0.169344	0.277163	-0.209235	0.26503	0.11871
Cangshan Xian	0.0344456	0.03628	-0.05041	0.02459	-0.08587	0.20441	0.37936	-0.166401	-0.176441	-0.10318	0.0425756	-0.23398	-0.203719
Cangwu Xian	0.00935205	-0.17085	-0.33936	-0.30645	0.13239	0.12227	-0.06482	0.256462	-0.276283	0.238816	-0.368257	0.519752	0.22582
Cangxi Xian	0.258439	0.29759	0.18311	0.14196	0.36678	0.20498	0.03585	0.338986	0.0982944	0.327394	-0.287372	0.269615	0.306811
Cangyuan Xian	0.412662	0.48751	-0.17215	-0.23844	0.36257	0.15087	0.0396	0.597872	-0.0380027	0.291594	-0.299864	0.347997	0.541645
Cangzhou Shi	-0.318015	-0.21974	0.13216	0.18092	-0.22187	-0.07685	-0.17417	-0.0834785	0.231215	-0.143731	0.297239	-0.224076	-0.0618041
Cao Xian	-0.133436	-0.09244	0.00691	-0.08164	-0.18594	-0.02585	0.20608	-0.162763	-0.184958	-0.0559307	0.0332092	-0.225405	-0.202279
Ceheng Xian	0.202536	0.24555	-0.17527	-0.11652	0.20018	0.05402	0.13742	0.238254	-0.216857	0.153776	-0.302903	0.107741	0.185813
Cele Xian	0.0224109	-0.34675	0.06348	0.29924	-0.29378	-0.01951	0.12596	-0.322505	0.00129595	-0.101904	0.453689	-0.534626	-0.235302
Cengong Xian	0.128668	0.18348	-0.10698	-0.05044	0.2003	-0.02648	0.02057	-0.317614	-0.156436	-0.157835	-0.236454	-0.011082	-0.30777
Cenxi Shi	-0.190191	-0.23562	-0.40741	-0.25141	-0.06284	-0.07072	-0.25752	0.331874	-0.0498681	0.428371	-0.312913	0.611754	0.346574
Chabucha'er Xian	0.134774	0.04494	0.3422	0.47641	-0.0799	0.08999	0.0587	-0.347436	0.125958	-0.0864486	0.414625	-0.137791	-0.234995
Chaling Xian	0.139814	0.09526	-0.09019	-0.23575	0.17984	0.08867	0.21488	0.250033	-0.0355415	0.204013	-0.297157	0.345519	0.220645
Chang'an Qu	0.0684268	0.11693	0.14096	0.24349	0.14959	0.14976	-0.27831	0.16228	0.0131645	0.116303	0.358468	0.191747	0.164108
Changbai Xian	0.23684	0.30871	0.33792	0.1343	0.24421	0.08863	0.13507	0.0933367	0.09129	-0.0973483	0.00595462	-0.325394	0.00226944
Changchun Shi	0.046843	0.05504	0.23525	0.09107	-0.07148	0.12168	0.0512	0.0349701	0.148675	-0.0446693	0.138578	-0.461692	-0.0517478
Changdao Xian	0.118059	0.26875	0.61395	0.61678	0.19182	0.22149	0.30803	-0.238808	0.178412	-0.119564	0.432827	-0.494329	-0.194617
Changde Shi	-0.135475	-0.28446	-0.17968	-0.24573	-0.1023	-0.02507	0.21789	0.144787	-0.0446678	0.0964669	-0.307194	0.322522	0.133766
Changdu Xian	0.276643	0.25477	0.28389	0.02575	0.16754	0.09195	-0.51365	0.0947207	0.483075	0.0164695	0.537451	-0.172078	0.150581
Changfeng Xian	-0.410677	-0.40224	-0.38333	-0.40421	-0.31818	-0.24727	-0.08845	-0.552287	-0.505688	-0.751451	-0.289487	-0.33051	-0.547404
Changge Shi	-0.130088	-0.04063	0.19658	0.04576	-0.14275	-0.07415	-0.00845	-0.212526	-0.068466	-0.298179	0.161321	-0.166595	-0.207246
Changhai Xian	-0.405159	-0.16116	0.13366	0.05743	-0.04528	-0.25297	-0.3507	-0.216671	0.232542	-0.399236	0.47479	-0.593389	-0.22836
Changji Shi	0.164449	-0.03361	0.29483	0.47597	-0.14413	0.09133	-0.04591	-0.218455	0.143529	-0.029902	0.471808	-0.677823	-0.192396
Changjiang Xian	0.384931	0.3787	-0.34517	-0.36729	0.25861	0.20429	0.7455	0.553865	0.00519394	0.220361	-0.252358	0.459409	0.51479
Changle Shi	0.08649	0.15535	-0.01666	0.03694	0.2522	-0.02822	-0.00579	0.117257	0.224493	0.305294	-0.148584	0.494742	0.241276
Changle Xian	0.0364219	0.06243	0.01604	0.08888	-0.06407	0.20313	0.35996	-0.191514	-0.117654	-0.113474	0.107227	-0.293165	-0.213655
Changli Xian	-0.248013	-0.14888	-0.00224	0.07119	-0.11583	-0.02697	-0.11183	0.080212	0.167205	0.081243	0.487382	0.0241455	0.0748682
Changling Xian	-0.0725865	-0.26763	0.07552	0.09586	-0.13091	0.018	-0.23377	-0.0652883	-0.12183	-0.133059	-0.392053	-0.412706	-0.168462
Changning Shi	-0.0025181	-0.06093	-0.06829	-0.21456	0.08436	0.08825	0.1293	0.141388	-0.0161707	0.149468	-0.275854	0.326017	0.135898
Changning Xian of Sichuan Province	0.115688	0.18207	0.14489	0.09267	0.27963	0.14869	-0.29439	0.254165	0.0618994	0.232707	-0.189996	0.101289	0.25786
Changning Xian of Yunnan Province	-0.0677543	-0.02731	-0.44183	-0.4608	0.0886	-0.32533	-0.5485	-0.14997	-0.256406	-0.0891762	-0.346397	0.0895657	-0.134087
Changping Qu	-0.0400804	0.14719	0.16125	0.059	0.07192	0.05246	-0.10815	0.0754288	0.156057	0.141187	0.378213	0.0865213	0.0994164
Changqing Qu	0.0359841	0.05524	-0.00224	0.07119	-0.07007	0.20348	0.3653	-0.184605	-0.133827	-0.110642	0.0894401	-0.276882	-0.210922
Changsha Shi	0.086873	0.18902	0.01229	-0.05999	0.16479	0.20167	0.28679	0.0896102	0.125167	0.151046	-0.120417	0.116774	0.112008
Changsha Xian	-0.0852305	-0.09336	-0.14154	-0.20883	-0.01061	0.05337	0.20676	0.130373	-0.0109265	0.14855	-0.270087	0.288552	0.128063
Changshan Xian	0.0362379	0.1339	-0.07117	-0.14074	0.18856	0.05201	-0.11482	-0.0182174	-0.425788	0.0796552	-0.201616	0.258055	0.0411509
Changshou Qu	0.193786	0.1655	-0.02215	0.05193	0.24562	0.14951	0.37111	0.333464	0.392629	0.385358	0.0700718	0.342909	0.346691
Changshu Shi	0.271502	0.28232	0.17344	0.14997	0.25201	0.29526	0.41117	0.116581	-0.134191	0.0491225	-0.211991	0.325544	0.126083
Changshun Xian	0.14225	0.20033	-0.11322	-0.05649	0.22053	-0.02636	0.0224	-0.269496	-0.161961	-0.281807	-0.24253	0.0524724	-0.253591
Changtai Xian	0.0859331	0.11911	-0.04909	0.00556	0.21929	0.0138	0.10059	0.13763	-0.105224	0.106198	-0.180134	0.32271	0.166944
Changting Xian	0.12437	0.1281	-0.19638	-0.13694	0.19325	0.08919	0.14358	0.347392	-0.235531	0.231679	-0.323439	0.4539	0.321595
Changtu Xian	-0.165766	-0.12912	0.10999	0.00427	-0.07821	-0.17896	-0.24384	-0.163745	-0.568456	-0.342519	-0.0574858	-0.443408	-0.252798
Changwu Xian	-0.582189	-0.41488	-0.0893	0.06042	-0.26272	-0.25054	-0.31391	-0.36092	-0.0550611	-0.300527	0.352155	-0.657212	-0.34421
Changxing Xian	-0.248594	-0.2539	-0.10201	-0.04564	-0.12258	-0.07233	-0.10581	0.0163028	-0.152047	-0.0203014	-0.231627	0.180793	0.00185788
Changyang Xian	0.37275	0.41523	-0.05897	-0.04847	0.39451	0.23069	0.29225	0.455423	-0.0671533	0.334488	-0.0308922	0.50997	0.420722
Changyi Shi	-0.217102	-0.16508	-0.0434	0.03137	-0.18048	-0.02617	0.02513	-0.205261	-0.170241	-0.155418	0.0493934	-0.36516	-0.235801
Changyuan Xian	-0.106342	-0.02942	0.13672	-0.01215	-0.16238	-0.02724	0.00902	0.0354043	0.054671	0.0121239	0.103085	0.0628092	0.0235534
Changzhi Shi	-0.359777	-0.24552	-0.15519	-0.00739	-0.41944	-0.12674	-0.33114	-0.27678	-0.00282378	-0.242728	0.233512	-0.533713	-0.280489
Changzhi Xian	-0.405873	-0.26082	-0.19408	-0.04502	-0.4322	-0.18398	-0.31979	-0.262083	-0.0372287	-0.236703	0.195675	-0.675166	-0.291707
Changzhou Shi	0.242431	0.316	0.34398	0.31497	0.28676	0.29197	0.36139	-0.231865	-0.284353	-0.246143	-0.0460724	-0.0304666	-0.167279
Chao'an Xian	-0.000518348	0.02299	-0.18905	-0.03609	0.20517	-0.12367	-0.28479	0.450891	0.0327773	0.383935	-0.222023	0.51082	0.452136
Chaohu Shi	-0.0853584	-0.21945	-0.14448	-0.08673	-0.13651	-0.07151	0.27456	-0.0963164	-0.0135207	0.0240656	-0.272939	0.131463	-0.107588
Chaoyang Qu	-0.216086	-0.30756	-0.48896	-0.33604	-0.11898	-0.32781	-0.10902	0.360602	0.15871	0.367966	-0.22093	0.560972	0.403663
Chaoyang Shi	-0.28119	-0.11483	0.15125	0.15492	-0.04169	-0.18354	-0.31318	-0.235038	-0.3583	-0.379321	0.173634	-0.654988	-0.271286
Chaoyang Xian	-0.290334	-0.20671	-0.08226	-0.071	-0.11827	-0.17904	-0.24502	-0.0798456	-0.0877524	-0.139026	0.122545	0.0301069	-0.107276
Chaozhou Shi	-0.405056	-0.35439	-0.2366	-0.09188	-0.14535	-0.33268	-0.35878	0.255132	0.257023	0.31248	0.0245926	0.227062	0.323805
Chaya Xian	0.051133	0.08314	0.10432	-0.15059	0.00087	-0.11946	-0.52203	-0.0487541	0.316587	-0.184273	0.343533	-0.197648	-0.00557312
Chayu Xian	0.484585	0.51208	0.13448	-0.15628	0.41606	0.34221	0.12583	0.780875	0.369649	0.375151	-0.110169	0.807418	0.683276
Chen Bargu Qi	0.0855109	-0.02039	0.21963	0.13967	-0.13436	0.15534	-0.01777	-0.983657	-0.719902	-1.01497	-0.525069	-0.591965	-1.14802
Cheng Xian	0.0682281	0.13697	-0.11999	0.03388	-0.04133	0.08772	0.26741	-0.0766076	0.133083	-0.213812	0.0519165	0.000507035	-0.0764878
Cheng'an Xian	-0.36013	-0.26138	0.02636	0.07856	-0.33575	-0.07481	-0.14329	-0.0550753	0.137614	-0.178492	0.194301	-0.12984	-0.0559675
Chengbu Xian	0.202577	0.19468	-0.09537	-0.11582	0.2216	0.08877	0.28334	0.285161	-0.0401286	0.291967	-0.302202	0.317952	0.264886
Chengcheng Xian	-0.516652	-0.36748	-0.295	-0.14266	-0.28921	-0.18203	-0.29033	-0.306915	-0.126514	-0.288014	0.273574	-0.585275	-0.312828
Chengde Xian	-0.026849	-0.00152	0.02962	0.07777	-0.0382	0.08976	0.05522	0.212327	0.215694	0.212733	0.347051	0.152613	0.174323
Chengdie Shi	-0.0595494	0.08312	0.24471	0.28587	0.06711	0.11779	-0.13251	0.114954	0.405976	0.179411	0.556314	-0.0389587	0.128999
Chengdu Shi	-0.0200383	-0.07681	-0.0995	-0.16815	0.03794	0.11951	0.1153	0.383328	0.248122	0.260135	-0.229176	0.216338	0.354689
Chengduo Xian	0.0663679	-0.15084	0.30527	0.20119	-0.12529	-0.24314	-0.50297	-0.516985	0.149658	-0.320282	0.279984	-0.139472	-0.231335
Chenggong Xian	-0.281081	-0.33309	-0.3837	-0.2342	-0.1936	-0.18372	0.16128	-0.156299	0.126892	-0.038312	-0.118519	0.115037	-0.0643745
Chenggu Xian	-0.188362	-0.13525	-0.37381	-0.21891	-0.13897	-0.12252	0.13062	0.363193	-0.0201436	0.326255	0.0208069	0.439161	0.34155
Chenghai Qu	-0.213865	-0.25583	-0.35748	-0.20883	-0.07585	-0.33035	-0.1474	0.305894	0.275023	0.347598	-0.0930147	0.443871	0.380338
Chengjiang Xian	-0.457738	-0.42846	-0.42484	-0.274	-0.35322	-0.5509	-0.12774	-0.280928	-0.0855982	-0.17024	-0.15855	-0.0824002	-0.20435
Chengkou Xian	0.314034	0.38445	0.14295	0.1611	0.27142	0.17943	0.22366	0.518975	0.305803	0.415803	-0.0254163	0.527234	0.490461
Chengmai Xian	-0.00278122	-0.17711	-0.37499	-0.39614	-0.2485	0.01581	0.51117	0.0977731	-0.0211872	-0.0123804	-0.281371	0.26412	0.108257
Chengwu Xian	-0.131014	-0.06152	0.0855	-0.0056	-0.16016	-0.02737	0.18314	-0.192463	-0.115431	-0.0681062	0.109671	-0.295403	-0.214031
Chenxi Xian	-0.0852619	-0.13143	-0.14227	-0.20953	0.0561	-0.07155	0.12779	0.272961	-0.011569	0.148663	-0.270793	0.321384	0.244265
Chenzhou Shi	-0.218419	-0.33232	-0.25085	-0.22082	-0.13962	-0.02557	0.13119	0.302196	-0.0218956	0.326562	-0.28215	0.227045	0.266944
Chiayi Shi	0.22682	0.30226	-0.14744	-0.21454	0.13872	0.27533	0.27542	0.455244	-0.192237	0.287767	-0.275826	0.656985	0.470092
Chibi Shi	0.168164	0.17643	-0.04571	-0.06777	0.19443	0.22914	0.32683	0.124079	0.00380801	0.172299	-0.253882	0.335866	0.132521
Chicheng Xian	0.104847	0.16278	0.15934	0.04877	0.01892	0.23166	0.307	0.207569	0.189174	0.192554	0.397067	0.179313	0.172274
Chifeng Shi	-0.146304	-0.38573	0.01135	0.01583	-0.36023	-0.06871	-0.22713	-0.0124783	0.0798725	0.00877211	0.284761	-0.693453	-0.0858759
Chiping Xian	-0.131296	-0.06637	0.07317	-0.01753	-0.1642	-0.02713	0.18673	-0.187804	-0.126339	-0.066196	0.0976752	-0.284421	-0.212187
Chishui Shi	0.204586	0.24593	-0.13267	-0.0753	0.21415	-0.02598	0.27111	0.323313	-0.00307265	0.323266	-0.261449	0.342793	0.32557
Chizhou Shi	0.358896	0.34767	0.13085	0.0645	0.34798	0.27577	0.51614	-0.00493395	-0.0362565	0.0280471	-0.297943	0.346239	0.00271022
Chongli Xian	-0.0861336	-0.03401	0.18158	0.19847	-0.05473	0.05374	-0.08864	0.080939	0.19385	0.15154	0.188259	0.0368952	0.05456
Chongming Xian	-0.247786	-0.3002	-0.29417	-0.31794	-0.16399	-0.02714	-0.11448	-0.0419173	0.175257	0.109796	-0.202733	0.317069	0.0413225
Chongqing Shi	-0.321918	-0.32084	-0.34662	-0.1926	-0.38532	-0.24798	-0.09917	0.20469	0.128853	0.26405	0.0472649	0.273611	0.213976
Chongren Xian	0.377535	0.37092	0.14419	0.04249	0.3826	0.29582	0.53366	0.331755	0.140961	0.402109	0.0605802	0.377927	0.343953
Chongxin Xian	-0.281901	-0.28812	0.03758	0.10972	-0.35804	-0.24959	-0.29954	-0.150435	0.202429	-0.116811	0.304272	-0.312348	-0.147795
Chongyang Xian	0.180137	0.18968	0.00583	-0.08268	0.18937	0.2752	0.33133	0.195581	-0.00982251	0.245267	0.0321576	0.403946	0.198807
Chongyi Xian	0.191652	0.21968	-0.07691	-0.00105	0.26717	0.01586	0.03491	0.216525	-0.199883	0.150803	-0.284235	0.333689	0.201168
Chongzhou Shi	0.261555	0.28665	0.18445	0.22757	0.33135	0.20328	0.01002	0.434639	0.57452	0.212227	-0.201278	0.111617	0.415001
Chongzuo Shi	0.213124	0.28495	-0.28834	-0.2571	0.23627	-0.02485	0.14214	0.548937	0.0698758	0.443521	-0.318626	0.580772	0.519222
Chun'an Xian	0.370091	0.35829	0.06452	-0.07885	0.39758	0.33775	0.41057	0.356879	0.126913	0.390505	-0.362476	0.489637	0.349871
Chunhua Xian	-0.662402	-0.53696	-0.27821	-0.12642	-0.36288	-0.32848	-0.29523	-0.336741	-0.111662	-0.290615	0.289907	-0.600227	-0.334643
Chuxiong Shi	0.435886	0.44322	-0.09061	-0.07907	0.38414	0.29825	0.45639	0.339474	0.0298006	0.237931	-0.362699	0.213634	0.284403
Chuzhou Qu	-0.107762	-0.12154	0.087	0.03665	-0.04039	0.01511	-0.1014	-0.137688	-0.165413	-0.0593533	0.230794	-0.148172	-0.123913
Chuzhou Shi	0.0178049	-0.00915	-0.09767	-0.04144	0.00378	0.11947	0.26089	0.147871	0.249739	0.259852	0.073632	0.176922	0.13529
Ci Xian	-0.157292	-0.02582	0.08788	0.09361	-0.06247	0.05177	-0.11859	0.0521512	0.187701	0.0107069	0.509923	0.0546629	0.0556095
Cili Xian	0.0792598	0.05623	-0.2089	-0.274	0.18915	0.08943	0.14724	0.298142	-0.0705169	0.210138	-0.335621	0.380731	0.275162
Cixi Shi	-0.0823433	0.0126	-0.04239	-0.11289	0.11882	0.05146	-0.12322	-0.182323	-0.0992944	-0.11669	-0.173612	0.200234	-0.110955
Conghua Shi	0.192179	0.16863	-0.06555	0.00994	0.27089	0.2047	0.27463	0.474806	-0.0137463	0.392082	-0.273188	0.608812	0.472868
Congjiang Xian	0.314024	0.30976	-0.12043	-0.14007	0.32253	0.25406	0.04762	0.194517	-0.0623007	0.23218	-0.326585	0.226331	0.170429
Cuomei Xian	-0.291156	-0.43202	-0.03307	-0.17642	-0.5191	-1.02396	-0.54348	-0.482285	0.381583	-0.341783	0.335831	-0.439176	-0.2883
Cuona Xian	0.18429	0.21254	-0.17962	-0.41197	0.07774	-0.17417	-0.47241	1.01394	0.554377	0.459364	0.399989	0.79886	0.896923
Cuoqin Xian	-0.338738	-0.98524	-0.12955	-0.0625	-0.58253	-0.7192	-0.48703	-0.336648	0.370197	-0.311822	0.4901	0.0341009	-0.158712
Da Xian	0.125543	0.11418	-0.09873	-0.02216	0.2407	0.15098	-0.08366	0.328982	-0.043098	0.228818	-0.305467	0.110089	0.265388
Da'an Shi	-0.0705414	-0.21493	0.09316	0.05493	-0.08373	0.01766	-0.23892	-0.0139624	0.0187136	0.0403	-0.0738616	-0.127386	-0.0800195
Dachaidan Zhen	-0.853779	-1.30927	-0.88698	-0.54503	-1.20377	-1.01911	-0.46996	-1.12747	-0.318344	-0.524614	-0.131049	-0.21486	-0.709278
Dachang Xian	-0.317969	-0.21526	0.22274	0.28886	-0.21813	-0.12822	-0.1775	-0.0993669	0.241296	-0.145496	0.308326	-0.234225	-0.0734923
Dacheng Xian	-0.281914	-0.28838	0.0369	0.10906	-0.27908	-0.07348	-0.12325	-0.0291356	0.0768917	-0.116706	0.127522	-0.0687066	-0.045704
Dafang Xian	0.234135	0.18103	-0.20926	-0.1494	0.23042	0.05468	0.35146	0.243918	0.0541101	0.25595	-0.335964	0.18916	0.209119
Dafeng Shi	-0.134303	-0.17907	-0.01202	-0.09995	-0.14099	-0.02549	-0.08943	-0.0350348	-0.201704	0.123093	-0.286238	0.0344931	-0.0490628
Daguan Xian	0.238742	0.35249	0.02116	0.10824	0.34701	0.12	-0.09911	-0.118928	0.00373502	0.0210438	-0.253962	0.00494601	-0.0757426
Dahua Xian	-0.00451793	0.04082	-0.28188	-0.25084	0.10009	-0.17987	-0.0816	0.119347	0.0755948	0.331369	-0.312336	0.167529	0.113016
Dai Xian	-0.00154452	0.03858	0.08038	0.17638	-0.04256	0.11998	-0.27556	-0.135188	-0.171266	-0.104086	0.0482667	-0.54022	-0.18987
Daishan Xian	-0.405361	-0.60316	-0.30502	-0.15807	-0.53577	-0.25218	-0.03778	-0.286704	-0.280622	-0.246796	-0.0419696	-0.131133	-0.222268
Dalat Qi	-0.101115	-0.3352	0.10634	0.26633	-0.36644	0.01881	-0.22159	-0.797705	-0.158748	-0.552562	-0.131623	-0.375538	-0.861192
Dali Shi	0.535053	0.58292	0.10094	0.12932	0.53558	0.33518	0.4588	0.421313	0.390992	0.400884	-0.232759	0.419191	0.437144
Dali Xian	-0.321778	-0.46547	-0.04178	0.11212	-0.30489	-0.12312	-0.27637	-0.152629	-0.168807	-0.0587591	0.227062	-0.144756	-0.162257
Dalian Shi	-0.218935	-0.14009	-0.08508	-0.2308	-0.09724	-0.12228	0.03729	-0.0197602	0.190829	-0.2739	0.184937	-0.203102	-0.0811492
Daming Xian	-0.320152	-0.29707	0.01484	-0.0092	-0.3655	-0.07306	-0.11681	-0.00921537	0.0573724	-0.16444	0.106056	-0.049055	-0.0324205
Danba Xian	0.292022	0.31971	0.42153	0.17185	0.30888	0.09006	-0.5423	0.407269	0.423764	0.282093	0.234989	0.108493	0.379961
Dancheng Xian	-0.132237	-0.07966	0.09738	-0.05021	-0.17528	-0.07224	0.0205	-0.175037	-0.156225	-0.282811	0.064808	-0.0782414	-0.192412
Dandong Shi	-0.105064	0.0324	0.15406	0.06073	0.03842	-0.1256	-0.13791	-0.084835	0.121314	-0.0787278	0.176375	-0.356468	-0.0846209
Danfeng Xian	-0.02254	0.04973	-0.08314	-0.00708	-0.09661	-0.02541	0.13364	0.254209	-0.205398	0.226402	0.0107299	0.234506	0.219591
Dangchang Xian	-0.0450545	-0.01962	-0.29733	-0.14085	-0.20601	0.05451	0.29089	-0.0462109	0.0619271	-0.268298	-0.0263374	-0.0739829	-0.0873236
Dangshan Xian	-0.215793	-0.10696	-0.00089	0.0725	-0.16654	-0.12391	-0.11222	-1.28203	-0.43366	-1.06509	-0.210273	-0.880147	-1.37249
Dangtu Xian	-0.186377	-0.15608	-0.09972	-0.16836	-0.07607	-0.12353	-0.10648	-0.345179	0.0260731	-0.363079	0.071634	0.21654	-0.239219
Dangxiong Xian	-0.208409	-0.64548	0.01027	-0.09221	-0.55025	-0.7211	-0.51576	-0.373844	0.422505	-0.247889	0.498706	-0.0535595	-0.130677
Dangyang Shi	-0.00224624	-0.02632	-0.14131	-0.08366	0.08638	0.08813	0.27363	0.266164	-0.0107205	0.199666	0.03117	0.429674	0.265055
Daning Xian	-0.319919	-0.18362	-0.15031	0.00139	-0.36191	-0.12442	-0.29609	-0.195194	0.0670514	-0.166135	0.292791	-0.426776	-0.230351
Danjiangkou Shi	-0.065741	-0.07889	-0.11394	-0.13378	0.03942	0.05437	0.14263	0.373481	0.165298	0.35036	-0.0192319	0.600754	0.368688
Danleng Xian	-0.15596	-0.15028	0.03131	0.08335	-0.0331	-0.12605	-0.32082	0.374851	0.509973	0.279378	0.199121	0.0620421	0.381705
Danyang Shi	0.240523	0.25591	0.19128	0.08805	0.25786	0.27372	0.40597	0.00193349	-0.41944	0.0115967	-0.194634	0.105536	0.00531576
Danzhai Xian	0.143846	0.22401	-0.05305	0.00173	0.21799	0.01388	0.00483	-0.337993	-0.108732	-0.115037	-0.183991	-0.05911	-0.29735
Danzhou Shi	0.285475	0.182	-0.60472	-0.44804	0.03494	0.29767	0.59378	0.423874	-0.0686409	0.100665	-0.333558	0.463163	0.370732
Dao Xian	0.287936	0.2641	-0.0891	-0.10976	0.24386	0.05389	0.58254	0.29538	-0.03458	0.124664	-0.2961	0.277604	0.242759
Daocheng Xian	0.400443	0.40022	0.43657	0.16479	0.33673	0.15326	-0.22533	0.480754	0.717889	0.330059	0.579812	0.0901716	0.46595
Daofu Xian	0.179441	0.18386	0.37236	0.12428	0.16242	0.05624	-0.52795	0.288823	0.659021	0.143582	0.699036	0.0853377	0.307319
Daozhen Xian	0.413754	0.47704	0.10451	0.15023	0.4257	0.25312	0.20945	0.330151	-0.019079	0.326069	-0.279052	0.261998	0.310177
Dapu Xian	0.190931	0.19646	-0.09084	-0.01453	0.31584	0.12087	-0.26205	0.515399	-0.0361225	0.440204	-0.297796	0.631339	0.498292
Daqing Shi	-0.0712338	-0.04131	0.12467	-0.01809	-0.12718	-0.02361	-0.061	-0.174319	-0.111774	-0.13482	-0.380994	-0.42283	-0.267072
Darhan Muminon Lianheqi	0.0105141	-0.42917	0.10507	0.42565	-0.47562	0.02057	-0.1949	-0.161088	0.237477	-0.237366	0.47838	-0.118002	-0.0941912
Dari Xian	-0.0539019	-0.26515	0.15458	0.12774	-0.32189	-0.17617	-0.50269	-0.868816	0.148835	-0.718077	0.199897	-0.314734	-0.453044
Dashiqiao Shi	-0.36292	-0.20739	-0.03463	-0.05706	-0.12645	-0.18125	-0.27846	-0.155331	-0.463512	-0.457807	0.057927	-0.850093	-0.237112
Datian Xian	0.288598	0.32718	-0.00921	-0.00033	0.36808	0.15055	0.1316	0.320453	-0.199224	0.28899	-0.28351	0.362989	0.310862
Datong Shi	-0.16006	-0.1743	-0.06684	0.15482	-0.31311	-0.02572	-0.09297	-0.143159	-0.0148833	-0.209779	0.327622	-0.520378	-0.201262
Datong Xian of Qinghai Province	-0.764378	-1.19083	-0.28493	-0.73092	-0.62791	-0.72388	-0.55783	-1.06514	0.248986	-1.04837	0.161815	-0.482965	-0.657379
Datong Xian of Shanxi Province	0.0523626	0.09736	0.31061	0.42921	0.0985	0.22875	-0.10513	-0.142511	-0.154124	-0.15824	0.0671187	-0.557478	-0.207491
Dawa Xian	-0.320682	-0.19642	0.06019	-0.03009	-0.07155	-0.18178	-0.2866	-0.149475	-0.137821	-0.286034	0.0850475	-0.3978	-0.195523
Dawu Xian	0.0984928	0.10694	0.00643	0.01481	0.16609	0.2046	0.20622	0.111578	-0.185385	0.120235	-0.268291	0.286909	0.106247
Daxin Xian	0.305874	0.35458	-0.10543	-0.02865	0.31106	0.08897	0.21933	0.505672	-0.0490292	0.398261	-0.31199	0.535189	0.478832
Daxing Qu	-0.0827963	0.00388	0.08156	0.0875	-0.16145	0.08665	0.1051	-0.208704	0.0571767	-0.289345	-0.19519	-0.291896	-0.244476
Dayao Xian	0.198728	0.20844	-0.14875	0.00862	0.2243	-0.0699	0.29892	-0.248422	-0.263441	-0.000794049	-0.354133	0.0966483	-0.17429
Daye Shi	0.0842832	0.06934	0.03365	-0.05577	0.06587	0.17775	0.42012	0.101292	-0.161307	0.144048	-0.241811	0.262668	0.102177
Dayi Xian	0.271477	0.3277	0.21824	0.216	0.32742	0.20351	0.01351	0.409197	0.342086	0.165776	-0.212919	0.163667	0.376103
Daying Xian	-0.214588	-0.22155	-0.11673	0.03388	-0.09562	-0.02816	-0.3059	0.307988	0.221701	0.323512	-0.151655	0.107583	0.308695
Dayu Xian	0.142751	0.22503	-0.01824	0.05571	0.22571	-0.02666	0.01779	0.201655	-0.147987	0.141715	-0.227162	0.281442	0.198306
Dazhou Shi	0.0203288	0.10818	0.1323	0.20136	0.22933	0.14653	-0.1511	0.247422	0.161292	0.193025	-0.080689	-0.220625	0.230841
Dazhu Xian	-0.021762	-0.02821	-0.14611	-0.08831	0.13916	0.08822	-0.26903	0.344993	-0.0149664	0.267357	-0.274529	-0.0431725	0.285744
Dazi Xian	-0.459296	-0.55295	-0.01781	-0.16572	-0.37621	-1.02667	-0.5844	-0.673572	0.505614	-0.460413	0.472235	-0.564048	-0.369962
Dazu Xian	-0.459449	-0.55495	-0.5	-0.34672	-0.37787	-0.42451	-0.28189	0.132826	0.148943	0.114404	-0.231672	0.253385	0.149311
Dean Xian	-0.458226	-0.23486	-0.27549	-0.29987	-0.36199	-0.55038	-0.29603	0.0302055	0.0668409	0.134931	-0.184561	0.272406	0.0784013
Debao Xian	0.315569	0.35821	-0.17538	-0.11663	0.33047	0.12097	0.28358	0.439738	-0.216954	0.3114	-0.303009	0.318692	0.389949
Dechang Xian	0.153733	0.25206	0.14231	0.20052	0.22679	0.08847	-0.26535	0.605032	0.341852	0.424213	0.0142288	0.420359	0.573768
Dege Xian	0.215153	0.1285	0.3385	0.23333	0.12297	-0.06768	-0.51267	0.322395	0.612708	0.230873	0.648103	0.256903	0.338885
Dehua Xian	0.359535	0.32616	-0.07874	-0.00282	0.42335	0.22978	0.27848	0.370646	0.0995246	0.36194	-0.286019	0.365286	0.355153
Dehui Shi	-0.137405	-0.19882	0.04695	-0.05159	-0.0703	-0.07028	-0.25087	-0.0432241	-0.0700034	-0.0909819	-0.335057	-0.464884	-0.13583
Dejiang Xian	0.154318	0.20577	-0.14636	-0.08855	0.18738	-0.02572	0.03207	-0.215579	-0.191281	-0.0548234	-0.274774	0.0239986	-0.21645
Delingha Shi	-0.944353	-1.28898	-0.83541	-0.97225	-0.88582	-1.0201	-0.48502	-1.44799	0.0283085	-0.708695	0.0440632	-0.260791	-0.620079
Dengfeng Shi	0.182072	0.28188	0.21808	0.06972	0.1847	0.20351	0.2566	0.0712442	0.0409144	-0.0646483	0.485896	0.076659	0.0672713
Dengkou Xian	-0.221645	-0.72128	-0.06113	0.32966	-0.63422	-0.32557	-0.25118	-0.932929	-0.546181	-0.74436	-0.0329893	-0.289742	-0.809405
Dengta Shi	-0.362227	-0.19859	-0.01228	-0.03543	-0.11912	-0.18168	-0.28499	-0.147387	0.0333829	-0.160239	0.079673	-0.39288	-0.166668
Dengzhou Shi	-0.188847	-0.13914	-0.08266	-0.10353	-0.14221	0.01598	0.03659	-0.120787	-0.204977	-0.274274	-0.289838	0.39681	-0.0702288
Deqin Xian	0.44832	0.44788	0.26019	0.06759	0.39099	0.1233	0.25187	0.480864	0.375207	0.223649	0.357679	0.266524	0.434331
Deqing Xian of Yunnan Province	0.0671119	0.08035	-0.24451	-0.08975	0.16349	-0.18059	-0.09251	0.471851	-0.0162865	0.43673	-0.275981	0.560216	0.460429
Deqing Xian of Zhejiang Province	-0.247343	-0.23429	-0.05218	0.00257	-0.15739	-0.07329	0.10149	0.130682	-0.107963	0.185858	-0.183145	0.174199	0.135222
Derong Xian	0.0486786	0.13228	0.2614	-0.02975	0.0718	-0.17986	-0.55849	0.415926	0.815264	0.293702	0.686901	-0.00786412	0.432187
Dexing Shi	-0.160126	0.00121	-0.24439	-0.21457	-0.18865	-0.42363	-0.26863	0.2486	0.205672	0.24638	0.0251692	0.355986	0.245043
Deyang Shi	-0.281297	-0.33995	-0.40113	-0.25106	-0.14132	-0.12539	-0.31075	0.296374	0.412505	0.0691232	0.341646	0.00562018	0.27877
Dezhou Shi	-0.129751	-0.02985	0.16598	0.07226	-0.13376	-0.02892	0.15964	-0.222879	-0.044232	-0.0805745	0.187973	-0.367085	-0.226065
Dianbai Xian	-0.15972	-0.17121	-0.5361	-0.38164	-0.08868	-0.12278	0.12659	0.412025	0.117009	0.375269	-0.266791	0.61875	0.432075
Dianjiang Xian	-0.517597	-0.45999	-0.32887	-0.17542	-0.47641	-0.42442	-0.28044	0.183004	0.144556	0.16953	0.0645339	0.289986	0.181767
Diaobingshan Shi	-0.359415	-0.11132	0.20951	0.17915	-0.04638	-0.18596	-0.34973	-0.320146	-0.24753	-0.495629	0.295454	-1.06754	-0.343255
Diebu Xian	0.291935	0.33197	0.31422	0.29596	0.25744	0.25488	-0.24102	0.159415	0.53695	0.00139883	0.331065	-0.133783	0.136035
Ding'an Xian	-0.10684	-0.24812	-0.78631	-0.63351	-0.37304	-0.07261	0.45417	0.0729051	0.0370263	-0.0225747	-0.21735	0.240274	0.0834407
Dingbian Xian	0.129065	-0.11512	0.24629	0.4973	-0.05772	-0.02304	-0.22844	-0.125326	-0.314094	0.00807628	0.289131	-0.396423	-0.180452
Dingjie Xian	-0.0514139	-0.18053	-0.01177	-0.2053	-0.28585	-0.24524	-0.53476	0.0316723	0.577022	-0.133038	0.385968	-0.014647	0.094799
Dingnan Xian	0.129053	0.18845	-0.01516	0.05869	0.22672	-0.07248	0.01689	0.0850967	-0.14526	0.113209	-0.224163	0.132568	0.0994648
Dingqing Xian	0.103236	0.02507	0.06721	-0.04037	0.01866	-0.11874	-0.5112	-0.578797	0.283755	-0.421561	0.307426	-0.340685	-0.311273
Dingri Xian	0.0824804	-0.03257	0.07568	-0.00532	-0.12382	-0.11828	-0.50428	0.267437	0.587289	0.12618	0.585386	0.0783749	0.299472
Dingtao Xian	-0.130536	-0.0519	0.10995	0.01806	-0.15214	-0.02784	0.176	-0.201704	-0.0938004	-0.0718941	0.13346	-0.31718	-0.217687
Dingxi Shi	-0.221936	-0.24565	0.04422	0.14989	-0.26749	-0.12138	-0.25008	-0.153342	0.0525193	-0.199703	0.139408	-0.28636	-0.191537
Dingxiang Xian	-0.281898	-0.1789	-0.04142	0.10989	-0.2788	-0.12465	-0.29959	-0.217451	-0.0984387	-0.167992	0.128359	-0.437449	-0.232143
Dingxing Xian	-0.281553	-0.22204	-0.02105	0.03269	-0.27212	-0.02813	-0.12945	-0.0612938	0.0956762	-0.171148	0.14818	-0.0876185	-0.0695636
Dingyuan Xian	-0.325131	-0.28826	-0.28626	-0.25508	-0.26037	-0.17979	-0.08032	-1.24073	-0.530339	-1.04816	-0.316597	-0.782813	-1.35615
Dingzhou Shi	-0.320696	-0.30576	-0.00726	0.06633	-0.29357	-0.12378	-0.11036	-0.0365782	0.0378194	-0.161016	0.084552	-0.0293694	-0.0597844
Dong Ujumqin Qi	0.055757	-0.03917	0.13244	0.03577	-0.09703	0.0605	-0.16252	-0.64204	-0.337789	-0.521209	-0.629555	-0.195283	-0.705991
Dong'an Xian	0.258737	0.25423	-0.07403	-0.09518	0.2488	0.08836	0.43201	0.264131	-0.0212495	0.122329	-0.281439	0.298945	0.22951
Dongchuan Qu	0.0833879	0.15168	-0.13647	-0.07898	0.16715	0.05327	0.20527	-0.043227	-0.182527	-0.0149636	-0.265148	0.12433	-0.0418387
Dong'e Xian	-0.130476	-0.05054	0.1134	0.02139	-0.15101	-0.02791	0.17499	-0.203005	-0.0907538	-0.0724276	0.13681	-0.320248	-0.218202
Dongfang Shi	0.325052	0.24928	-0.38765	-0.40838	0.18101	0.25341	0.6398	0.474649	-0.208473	0.124279	-0.293682	0.518429	0.432719
Dongfeng Xian	-0.0865786	-0.00737	0.08597	-0.01383	-0.01971	-0.12218	-0.26226	-0.0441829	-0.035482	-0.14818	-0.297091	-0.499639	-0.1287
Donggang Shi	-0.364639	-0.22393	-0.07666	-0.09772	-0.14024	-0.18044	-0.26619	-0.10726	-0.0235773	-0.150265	0.0170307	-0.210595	-0.143677
Dongguan Shi	-0.189163	-0.3378	-0.56581	-0.41039	-0.09843	-0.24715	-0.26268	0.436899	0.0907217	0.379872	-0.2957	0.613031	0.443411
Dongguang Xian	-0.281472	-0.27791	0.06352	0.13481	-0.27035	-0.07399	-0.13102	-0.0276111	0.100435	-0.120829	0.153414	-0.0924094	-0.0396991
Donghai Xian	-0.1605	-0.17801	0.04867	-0.00043	-0.14011	0.01585	-0.09022	-0.0494176	0.198621	-0.012023	0.318445	-0.0348549	-0.0494659
Dongkou Xian	0.033464	-0.00074	-0.15244	-0.39546	0.08272	-0.0256	0.20994	0.270372	-0.0205695	0.288541	-0.280691	0.298261	0.256379
Donglan Xian	0.049804	0.02185	-0.26319	-0.23275	0.13255	-0.12224	0.28092	0.241915	-0.208896	0.290684	-0.294147	0.196636	0.208601
Dongli Qu	-0.581982	-0.4076	-0.19575	-0.52375	-0.43274	-0.25089	-0.3193	-0.509237	-0.0387037	-0.604421	-0.106977	-0.275741	-0.485278
Dongliao Xian	-0.160893	-0.10192	-0.01717	-0.00802	-0.05553	-0.1223	-0.26402	-0.0330888	-0.0301685	-0.14911	-0.291248	-0.504989	-0.117009
Dongming Xian	-0.106964	-0.07379	0.11232	0.06114	-0.17039	-0.02677	0.19224	-0.180681	-0.143014	-0.0632759	0.0793371	-0.267633	-0.209369
Dongning Xian	0.320815	0.36772	0.32466	0.11635	0.30586	0.20767	-0.04843	0.0905934	-0.0249235	0.0101531	-0.121852	-0.685514	-0.0280616
Dongping Xian	0.0356691	0.05067	-0.01383	0.05997	-0.07387	0.2037	0.36868	-0.146799	-0.144085	-0.108846	0.379189	-0.169645	-0.140107
Dongshan Xian	-0.0372548	0.0085	0.0204	0.04161	0.1712	-0.07656	-0.0449	-0.0778656	0.0419844	-0.05428	-0.0182404	0.199327	0.0212399
Dongtai Shi	-0.160536	-0.1783	-0.01006	-0.09806	-0.14035	-0.02553	-0.09	0.0477723	-0.0238833	0.201972	-0.284336	0.301597	0.0702548
Dongtou Xian	-0.213046	-0.13237	-0.1911	-0.04786	0.06587	0.04665	-0.19597	-0.788395	0.12119	-0.808513	0.0688667	-0.232599	-0.60248
Dongxiang Xian	0.370253	0.37986	0.16691	0.06448	0.37481	0.29538	0.52702	0.328563	0.257973	0.413312	0.0826873	0.357688	0.344752
Dongxiangzu Zizhixian	-0.321392	-0.38189	-0.03059	0.12295	-0.30122	-0.12333	-0.27964	-0.109434	0.494307	0.0186883	0.4598	-0.376573	-0.0892971
Dongxing Shi	0.196053	0.25092	-0.20651	-0.05704	0.34188	0.11729	-0.01513	0.272981	0.127867	0.221155	-0.117447	0.290147	0.285339
Dongyang Shi	-0.00158082	0.0382	0.02141	0.0293	0.11985	0.14996	0.02575	-0.0610327	-0.47316	0.0557662	-0.253713	0.305748	-0.00408765
Dongying Shi	-0.163027	-0.15361	0.0055	0.03698	-0.20542	-0.02471	0.04732	-0.140312	-0.0614214	-0.0924848	0.151503	-0.297433	-0.178673
Dongyuan Xian	0.0929889	0.04902	-0.22721	-0.16677	0.22454	-0.06991	-0.24536	0.533248	-0.0867087	0.449063	-0.353428	0.698063	0.506843
Dongzhi Xian	0.340415	0.32347	0.05653	-0.04232	0.35385	0.29751	0.4453	-0.0910483	0.0634108	-0.143619	-0.0247057	0.266946	-0.0875744
Dorbod Xian	0.00572168	0.00591	0.14127	0.03129	-0.09174	0.05592	-0.0557	-0.167456	-0.12784	-0.132006	-0.398663	-0.406655	-0.264357
Du'an Xian	0.0927875	0.07162	-0.32635	-0.29387	0.13665	-0.12102	-0.06862	0.172366	0.0362497	0.338259	-0.355606	0.207141	0.148155
Duchang Xian	0.259246	0.27444	0.11328	0.01259	0.38718	0.20465	0.03079	0.309579	0.210526	0.375863	0.0305072	0.453762	0.299526
Duilongdeqing Xian	-0.462637	-0.70911	-0.17633	-0.24249	-0.49914	-1.02514	-0.56124	-0.505282	0.435417	-0.35121	0.395035	-0.317283	-0.261187
Dujiangyan Shi	0.319299	0.35648	0.22015	0.1509	0.34508	0.25177	0.01296	0.477948	0.264593	0.296759	-0.211062	0.199756	0.433809
Dujun Shi	0.1792	0.23499	-0.08128	-0.10219	0.26573	0.05374	0.03618	0.0807934	-0.203749	0.226114	-0.288487	0.232847	0.0866871
Dulan Xian	0.0734728	-0.28352	0.11468	0.16986	-0.17541	-0.11525	-0.15733	-0.299537	0.169379	-0.0413362	0.432349	-0.00337451	-0.0623577
Dunhua Shi	0.224028	0.23669	0.09688	-0.28584	0.14278	0.0574	0.33463	0.19116	0.0262612	0.055949	-0.172138	0.0594917	0.0911591
Dunhuang Shi	0.0651857	-0.51419	0.00116	0.38122	-0.49068	-0.01994	-0.0054	-0.166008	0.0207572	-0.0541596	0.475091	-0.0770976	-0.113653
Duolun Xian	-0.0678888	-0.12485	0.1934	0.13972	-0.51398	0.01713	0.05402	-0.626489	-0.558846	-0.566051	-0.347947	-0.754113	-0.749272
Dushan Xian	0.139875	0.15938	-0.16824	-0.10972	0.1802	-0.02529	0.13537	-0.0873343	-0.210638	-0.0514335	-0.296063	0.0434876	-0.116269
Ebian Xian	0.441119	0.51751	0.28295	0.29212	0.42129	0.3896	0.28032	0.613096	0.270052	0.379305	0.00889169	0.149039	0.559168
Echeng Qu	0.125355	0.17363	0.2339	-0.02522	0.07333	0.0889	0.0422	-0.129911	0.0790422	-0.146356	-0.00751498	-0.489154	-0.21126
Ejina Qi	-0.175121	-0.74396	-0.3783	0.22993	-0.75727	-0.17221	0.15935	-0.189088	-0.0329767	0.0127314	0.0791308	0.16934	-0.183432
Ejinhoro qi	-0.197796	-0.62066	-0.06494	0.19068	-0.52956	-0.2452	-0.05705	-0.25636	-0.123735	-0.0815725	-0.0931176	-0.410788	-0.302839
Emeishan Shi	0.489374	0.57649	0.42652	0.22002	0.48715	0.40434	0.41024	0.580754	0.266581	0.349656	-0.208876	0.232516	0.546371
Emin Xian	0.240696	0.0114	0.33992	0.51886	-0.03531	0.05687	-0.21745	-0.236036	0.0505384	-0.124394	0.398629	-0.36289	-0.205856
Enping Shi	-0.249453	-0.32174	-0.52498	-0.37089	-0.08503	-0.32712	-0.2746	0.393738	0.00190277	0.373547	-0.255977	0.559633	0.405385
Enshi Shi	0.34706	0.39791	0.07917	0.0145	0.37523	0.29796	0.2302	0.379016	-0.081981	0.279092	-0.047199	0.476594	0.343316
Eren Hot Shi	0.145759	-0.10902	0.71596	0.98068	-0.22055	0.01023	-0.35143	-0.51865	0.456613	-0.253497	0.778264	-0.595626	-0.363434
Ergun Shi	0.186128	0.21918	0.11602	-0.0946	0.10555	0.1565	0.22163	0.153015	0.00504587	-0.0514083	0.0184801	-0.237371	0.00710199
Eryuan Xian	-0.111063	-0.1488	-0.58435	-0.42833	-0.02533	-0.17985	-0.25727	0.439404	0.250412	0.382745	-0.313737	0.445018	0.421561
Eshan Xian	0.248844	0.29026	-0.14051	0.01403	0.32552	0.08811	0.12727	-0.0978167	-0.1861	0.0903974	-0.269077	0.0187829	-0.0517003
Ewenkizu Zizhiqi	0.00668664	-0.02274	0.1219	-0.2463	-0.13631	-0.0664	-0.01603	-0.0113675	0.0529773	-0.168946	0.168103	-0.109536	-0.119099
Ezhou Shi	-0.0205543	0.04183	-0.0363	-0.05867	0.09485	0.05287	0.19915	0.170689	-0.163958	0.219145	-0.244727	0.355513	0.183032
Faku Xian	-0.323368	-0.17914	-0.07914	-0.10012	-0.0953	-0.18039	-0.26547	-0.231262	-0.0257714	-0.274819	0.0146178	-0.509416	-0.281609
Fan Xian	-0.105162	-0.00286	0.20422	0.05315	-0.14024	-0.02854	-0.01068	-0.181989	-0.0617099	-0.174424	0.344843	-0.173397	-0.166995
Fanchang Xian	0.15729	0.14261	0.03014	-0.11933	0.05449	0.08635	0.54773	-0.640539	-0.406211	-0.59278	-0.180087	-0.305722	-0.636769
Fang Xian	0.434361	0.50018	0.04948	0.05272	0.43043	0.33804	0.06277	0.542448	0.259733	0.452834	-0.0760821	0.634314	0.501339
Fangcheng Xian	0.178768	0.24814	0.13233	-0.01326	0.15657	0.20516	0.28163	0.103654	-0.0349543	-0.0513622	0.402459	0.153042	0.080095
Fangchenggang Shi	0.548085	0.54615	-0.03024	0.12546	0.52204	0.35507	0.48016	0.614705	0.180117	0.412223	-0.303964	0.818407	0.612719
Fangshan Qu	0.167464	0.24215	0.20016	0.01233	0.11409	0.25296	0.42881	0.053233	0.113376	0.0906695	0.428184	0.129492	0.0681723
Fangshan Xian	0.0998892	0.2236	0.3139	0.35321	0.15393	0.17753	-0.10609	-0.0436401	-0.15121	-0.0204478	0.246414	-0.162471	-0.0683213
Fangzheng Xian	0.224474	0.31339	0.31476	0.04495	0.21641	0.12126	0.22101	-0.0228503	-0.0541357	-0.0937607	-0.317606	-0.480859	-0.112958
Fanshi Xian	0.112166	0.14156	0.21803	0.33548	0.10756	0.20504	-0.08825	-0.0749015	-0.205277	-0.0523725	0.0108633	-0.329887	-0.129764
Fei Xian	0.0512689	0.03421	0.01126	0.01948	-0.0876	0.20451	0.3809	-0.164407	-0.181109	-0.102362	0.0374416	-0.22928	-0.20293
Feicheng Shi	0.0358798	0.05368	-0.00621	0.06735	-0.07137	0.20356	0.36645	-0.183106	-0.137336	-0.110028	0.0855808	-0.273349	-0.210328
Feidong Xian	-0.188522	-0.33286	-0.25222	-0.22215	-0.24921	-0.12245	0.21077	-0.299347	-0.0231061	-0.275286	-0.283481	-0.114159	-0.340051
Feixi Xian	-0.13434	-0.17937	-0.07971	-0.10068	-0.31733	-0.02547	0.27877	0.0999474	-0.0262769	0.202391	-0.286968	0.269245	0.109118
Feixiang Xian	-0.360156	-0.26235	0.02388	0.07616	-0.33656	-0.07476	-0.14256	-0.0660387	0.135423	-0.178109	0.191892	-0.127635	-0.0658164
Feng Xian of Jiangsu Province	-0.0615133	-0.04312	0.15308	0.05109	-0.07689	0.08738	-0.10576	-0.127535	-0.152207	-0.107423	0.245318	-0.0822864	-0.102011
Feng Xian of Shaanxi Province	-0.0051101	0.03722	-0.11493	-0.13475	0.00691	0.0166	0.14292	0.298894	-0.233526	0.207847	-0.0202039	0.262825	0.246622
Fengcheng Shi of Jiangxi Province	-0.190109	-0.07539	-0.28114	-0.25013	-0.02461	-0.24683	-0.08181	0.0473736	-0.22478	0.181492	-0.311616	0.358755	0.0744475
Fengcheng Shi of Liaoning Province	-0.118098	-0.045	-0.00965	-0.20325	-0.01631	-0.17833	-0.23435	0.0550052	-0.120074	-0.0364562	-0.0890915	-0.113444	-0.0226312
Fengdu Xian	0.381916	0.38999	0.11564	0.04978	0.38719	0.25379	0.48279	0.461068	0.251316	0.428344	-0.0117137	0.51469	0.432132
Fenggang Xian	0.127595	0.17191	-0.13638	-0.07889	0.19066	-0.02591	0.02916	-0.331325	-0.18245	-0.15328	-0.265063	0.0151085	-0.322678
Fenghua Shi	0.0529752	0.15151	-0.00386	-0.02729	0.20815	0.11919	-0.11135	-0.119534	-0.436291	-0.219535	-0.213167	0.0767441	-0.116775
Fenghuang Xian	0.270075	0.2956	-0.04777	-0.06977	0.31293	0.15	0.26944	0.267172	0.00198075	0.284592	-0.255892	0.307742	0.267988
Fengjie Xian	0.386456	0.39577	-0.02319	0.07617	0.34448	0.35606	0.40788	0.489624	0.214227	0.404875	-0.0525016	0.481448	0.455706
Fengkai Xian	0.177968	0.17303	-0.27952	-0.12362	0.25847	0.05416	0.04265	0.493125	-0.0472595	0.455943	-0.310044	0.609128	0.478533
Fengnan Shi	-0.321183	-0.31237	-0.02405	0.05009	-0.29907	-0.12346	-0.10546	0.0167611	0.0229718	-0.107264	0.0682233	0.0435708	-0.0168461
Fengning Xian	0.15034	0.15692	0.26421	0.14568	0.08358	0.208	-0.04348	0.204915	0.0569658	0.175511	0.338751	0.028579	0.139845
Fengqing Xian	0.176388	0.23346	-0.206	-0.27119	0.21129	-0.02457	-0.07546	0.23539	0.0569877	0.130507	-0.3328	0.186263	0.220371
Fengqiu Xian	-0.106646	-0.03437	0.12415	-0.02432	-0.16651	-0.027	0.01269	-0.0033086	-0.132546	-0.0237163	0.090849	0.0228578	-0.0107782
Fengrun Qu	-0.282859	-0.1959	0.0615	0.06809	-0.22602	-0.07266	-0.11089	0.031451	0.0394268	-0.0229951	0.0863198	0.0270042	-0.000742083
Fengshan Xian	0.0515425	0.0089	-0.22485	-0.19567	0.09076	-0.12298	0.37888	0.0685058	-0.174985	0.243353	-0.256854	0.0655849	0.066031
Fengshun Xian	0.0963346	0.11257	-0.182	-0.12303	0.21916	-0.07079	-0.25856	0.519926	-0.0467204	0.44206	-0.309451	0.657803	0.503089
Fengtai Xian	-0.320408	-0.30137	-0.17219	-0.14471	-0.16497	-0.18199	-0.11362	-1.28384	-0.429421	-1.06584	-0.205612	-0.884415	-1.37321
Fengxian Qu	-0.0818501	-0.08028	-0.10918	-0.25985	-0.006	0.05088	-0.13201	-0.0901638	0.103438	0.100494	-0.144313	0.23556	-0.0115616
Fengxiang Xian	-0.1316	-0.07109	0.21608	0.21391	0.00795	-0.0269	-0.28689	-0.280181	0.0391419	-0.21924	0.262098	-0.398678	-0.274852
Fengxin Xian	0.168342	0.19765	-0.04084	0.03384	0.29748	0.08772	-0.10056	0.0448284	-0.16798	0.117187	-0.249149	0.30157	0.0728158
Fengyang Xian	-0.322356	-0.26725	-0.23285	-0.2034	-0.24285	-0.18082	-0.09591	-1.26091	-0.483089	-1.05644	-0.264633	-0.830383	-1.36414
Fengzhen Shi	-0.219552	-0.48694	0.12552	0.28119	-0.49887	-0.12206	-0.26045	-1.06986	-0.518098	-1.05031	-0.303134	-0.795137	-1.18213
Fenxi Xian	-0.36108	-0.23007	-0.13838	0.01294	-0.358	-0.12465	-0.29958	-0.217433	-0.0984809	-0.167984	0.128312	-0.437407	-0.24793
Fenyang Xian	-0.24787	-0.14666	0.07036	0.15584	-0.29007	-0.02708	-0.28957	-0.169707	-0.128829	-0.16267	0.094937	-0.582945	-0.211766
Fenyi Xian	-0.13201	0.02012	-0.19634	-0.16808	-0.17289	-0.24847	-0.10657	0.269359	0.0263322	0.260125	0.0719189	0.251041	0.263872
Fogang Xian	0.12906	0.14717	-0.09408	-0.03796	0.2682	-0.07248	-0.28422	0.49412	0.0310675	0.414197	-0.223903	0.53027	0.486935
Foping Xian	0.501229	0.61249	0.39048	0.36717	0.508	0.37107	0.25768	0.406201	-0.138448	0.278347	0.0843584	0.204891	0.364888
Foshan Shi	-0.404864	-0.32276	-0.15622	-0.01411	-0.18593	-0.25505	-0.38224	0.229833	0.152044	0.300027	0.102798	0.155468	0.315788
Fu Xian	-0.0076511	0.04916	0.07416	0.13459	0.02835	0.05502	-0.06937	-0.129637	-0.2625	-0.088109	-0.0520689	-0.272276	-0.174449
Fu'an Shi	0.154937	0.15356	-0.35353	-0.19929	0.27517	0.05318	0.02779	0.027515	-0.0022021	0.221656	-0.260492	0.444579	0.0823844
Fucheng Xian	-0.281487	-0.2783	0.06253	0.13386	-0.27067	-0.07398	-0.13073	-0.0388222	0.0995671	-0.120677	0.152459	-0.0915358	-0.0495367
Fuchuan Xian	0.16853	0.19977	-0.11466	-0.05788	0.28075	-0.02633	-0.27821	0.310831	-0.163233	0.301993	-0.24393	0.326755	0.304779
Fuding Shi	0.0998262	0.14361	-0.02393	0.0502	0.22384	0.11958	0.01945	0.0167189	0.0230706	0.193749	-0.232698	0.419135	0.0702873
Fufeng Xian	-0.661822	-0.5245	-0.24654	-0.09577	-0.35249	-0.32909	-0.30448	-0.281765	0.217391	-0.228575	0.445664	-0.2305	-0.234644
Fugong Xian	0.412136	0.50205	0.07407	-0.2472	0.3596	0.15105	-0.0827	0.604385	0.321964	0.154694	-0.00764228	0.323876	0.545721
Fugou Xian	-0.13143	-0.06852	0.12571	-0.0228	-0.16599	-0.07278	0.01223	-0.185744	-0.131162	-0.2872	0.0923716	-0.103475	-0.196649
Fugu Xian	-0.32548	-0.41528	-0.19463	0.10779	-0.2621	-0.24663	-0.25487	-0.217541	-0.233981	-0.0473458	0.377236	-0.17605	-0.193993
Fuhai Xian	0.0854964	-0.15818	-0.06143	0.26883	-0.12044	-0.01935	-0.17262	-0.257181	-0.18223	-0.158594	0.249218	-0.527141	-0.271834
Fujin Shi	0.0965959	0.12201	0.1027	-0.24907	0.00034	0.1816	0.17741	0.0361776	-0.0370257	-0.0748777	-0.135161	-0.372299	-0.0824974
Fukang Shi	0.123815	-0.06533	0.21487	0.39995	-0.14721	0.01896	-0.04317	-0.263215	0.135232	-0.125359	0.404691	-0.66947	-0.257941
Fuliang Xian	-0.11088	0.04141	-0.28037	-0.24938	-0.1493	-0.42294	-0.25813	0.0242204	-0.224101	0.0648674	-0.310869	0.211943	0.00469675
Fuling Qu	0.37391	0.35315	0.01587	0.04701	0.37201	0.23036	0.39648	0.355456	0.0726908	0.36664	-0.31553	0.362338	0.333881
Fumin Xian	0.281933	0.3354	-0.06321	-0.0081	0.33384	0.11881	0.48492	-0.00964319	0.0583739	0.0114755	-0.193873	0.104839	0.00519877
Funan Xian	-0.409589	-0.32602	-0.35979	-0.38143	-0.24351	-0.18078	-0.09533	-1.08406	-0.484858	-0.755098	-0.266579	-0.828602	-1.18775
Funing Xian of Hebei Province	-0.283776	-0.20781	-0.1149	-0.05811	-0.17796	-0.07208	-0.10205	0.0833195	0.0126472	0.0542452	0.23296	0.0539653	0.0559623
Funing Xian of Jiangsu Province	-0.158446	-0.15735	0.0432	-0.04653	-0.12288	-0.02655	-0.10555	-0.0559031	-0.152854	0.114539	-0.232514	-0.0146888	-0.0573197
Funing Xian of Yunnan Province	0.280373	0.27201	-0.35743	-0.19899	0.14994	0.12261	0.30843	0.217533	-0.292268	0.108989	-0.385836	0.234815	0.166374
Fuping Xian of Hebei Province	0.0819286	0.17901	0.21281	0.06719	0.07782	0.12082	0.13512	0.157519	0.188048	0.178885	0.403727	0.100728	0.138878
Fuping Xian of Shaanxi Province	-0.663071	-0.5481	-0.30652	-0.1538	-0.37217	-0.32794	-0.28697	-0.350868	-0.136703	-0.28623	0.262369	-0.575017	-0.350614
Fuqing Shi	0.250035	0.23833	-0.10867	-0.05208	0.31893	0.22883	0.26411	0.029813	0.0181576	0.143457	-0.238101	0.525539	0.116085
Fuquan Shi	0.128099	0.17699	-0.12349	-0.06642	0.19489	-0.02616	0.02539	-0.311375	-0.171042	-0.155278	-0.252517	0.00362318	-0.305301
Fushan Xian	-0.282108	-0.18319	-0.14922	0.00245	-0.28237	-0.07329	-0.29641	-0.213336	-0.108073	-0.166305	0.117764	-0.42775	-0.246309
Fushun Shi	-0.281519	-0.12423	0.06041	0.03489	-0.00813	-0.18308	-0.3062	-0.20828	0.0976853	-0.229492	0.326481	-0.934739	-0.235529
Fushun Xian of Liaoning Province	-0.250535	-0.13546	-0.00636	-0.09448	-0.05199	-0.1805	-0.26717	-0.124323	-0.0206084	-0.208776	0.0202958	-0.514614	-0.185571
Fushun Xian of Sichuan Province	-0.216892	-0.20853	-0.11672	0.03704	-0.08165	-0.1232	-0.27761	0.294117	0.0110391	0.171032	-0.24593	0.106737	0.261377
Fusong Xian	0.268932	0.29388	0.23122	0.03107	0.20921	0.12287	0.37034	0.133661	-0.00310624	-0.0808177	-0.0978581	-0.230357	0.0182247
Fusui Xian	0.389392	0.35297	-0.28562	-0.25446	0.3261	0.20555	0.55632	0.514907	-0.0526536	0.428859	-0.315976	0.538838	0.488852
Fuxin Shi	-0.360172	-0.15378	0.10161	0.07475	-0.08177	-0.18387	-0.31823	-0.260063	-0.342985	-0.235875	0.190477	-0.971437	-0.308637
Fuxin Xian	-0.198618	-0.1838	0.02568	-0.03725	-0.13368	-0.12014	-0.23131	-0.129044	-0.30539	-0.189743	-0.0992369	-0.706216	-0.229348
Fuyang Shi of Anhui Province	-0.284326	-0.21373	-0.12992	-0.07265	-0.18289	-0.12294	-0.09767	-0.661124	-0.000646041	-0.45531	-0.258781	-0.835741	-0.711824
Fuyang Shi of Zhejiang Province	0.352467	0.35026	0.17037	0.02355	0.3909	0.3164	0.37967	0.293396	0.123643	0.340684	-0.259496	0.369033	0.311767
Fuyu Xian of Heilongjiang Province	-0.0077787	0.0486	0.15192	-0.07091	-0.07685	0.01726	-0.06895	-0.16531	-0.0876717	-0.0878879	-0.354487	-0.447096	-0.236384
Fuyu Xian of Jilin Province	-0.0921889	-0.25832	0.09916	0.06073	-0.12316	0.01755	-0.24067	-0.0300185	0.0240224	-0.136721	-0.0680232	-0.433761	-0.130605
Fuyuan Xian of Heilongjiang Province	0.156015	0.2198	0.19628	-0.3436	0.14327	0.09082	0.07133	0.12629	-0.00922175	-0.0797468	-0.104584	-0.2242	0.00971307
Fuyuan Xian of Yunnan Province	-0.288183	-0.24196	-0.42354	-0.44311	-0.15528	-0.42259	-0.07672	-0.25834	-0.240224	-0.143163	-0.3286	0.0732736	-0.208178
Fuyun Xian	0.102468	-0.18797	0.0068	0.31818	-0.19763	0.02193	0.0017	-0.156817	-0.000757213	-0.159537	0.255136	-0.532559	-0.183803
Fuzhou Shi of Fujian Province	0.41678	0.44078	0.08981	-0.00143	0.41528	0.38752	0.54985	0.20036	0.189411	0.292954	-0.187167	0.545857	0.296055
Fuzhou Shi of Jiangxi Province	0.351665	0.32948	0.10578	0.00533	0.32258	0.29656	0.54487	0.34627	0.106983	0.422782	0.0232132	0.412135	0.349696
Gaize Xian	-0.371122	-0.87469	-0.18216	-0.04755	-0.46107	-0.5399	-0.43841	-0.308463	0.284992	-0.286018	0.432783	0.182453	-0.0910534
Gaizhou Shi	-0.162505	-0.19196	0.01321	-0.03474	-0.0268	-0.12177	-0.25596	-0.126195	-0.230687	-0.348953	-0.0170815	-0.480396	-0.19455
Gan Xian	0.235372	0.10869	-0.11269	-0.03567	0.19473	0.15125	0.48469	0.1752	-0.23154	0.156347	-0.31905	0.395524	0.175705
Gande Xian	-0.0550917	-0.27801	0.21184	0.12146	-0.23648	-0.17778	-0.5271	-1.50247	0.155844	-0.554937	0.184321	-0.389191	-0.641636
Gangba Xian	-0.41507	-0.50685	-0.14694	-0.0688	-0.33938	-0.72315	-0.54671	-0.323741	0.551076	-0.264316	0.601873	-0.449035	-0.120204
Gangcha Xian	0.0488925	-0.20232	0.32103	0.21823	-0.24603	-0.11923	-0.5186	-0.287344	0.465874	-0.0275471	0.700057	0.180813	0.015931
Gan'gu Xian	-0.216735	-0.11957	-0.03294	-0.05542	-0.30199	-0.24823	-0.10286	0.0918154	0.140043	-0.105886	0.0595705	-0.249538	0.0388414
Ganluo Xian	0.298371	0.39212	0.19189	0.15045	0.35442	0.15046	-0.26774	0.425847	0.202968	0.0597664	-0.278835	0.22401	0.386234
Gannan Xian	0.0756337	0.08627	0.28265	0.05535	-0.01104	0.12239	0.06198	-0.15755	-0.105837	-0.0847067	-0.374465	-0.428807	-0.233313
Ganquan Xian	-0.188628	-0.13742	0.09778	0.14372	-0.09502	-0.24735	-0.26571	-0.155855	-0.201128	-0.0988565	0.0154259	-0.334064	-0.184823
Ganyu Xian	-0.131946	-0.11374	0.10682	0.05583	-0.12104	0.01473	-0.10719	-0.0713944	0.250066	-0.0210321	0.375022	-0.0866492	-0.0581614
Ganzhou Shi	0.18388	0.19243	0.10013	0.17023	0.21878	0.11718	0.33542	0.0777388	-0.0432664	0.123376	-0.111995	0.205974	0.130917
Ganzi Xian	0.213592	0.18231	0.40463	0.24541	0.11537	-0.06862	-0.22577	0.268772	0.655536	0.172221	0.695203	0.0888468	0.298037
Gao Xian	0.193992	0.26099	0.10974	0.13784	0.32362	0.14937	-0.28413	0.261201	0.030802	0.238153	-0.224195	0.132597	0.258037
Gao'an Shi	0.0820418	0.04857	-0.08609	-0.00993	0.13288	0.08859	0.28063	0.061928	0.093022	0.0272871	-0.293171	0.341869	0.0634947
Gaobeidian Shi	-0.319209	-0.21854	-0.01215	0.0413	-0.2692	-0.07406	-0.13205	-0.0524221	0.228487	-0.121374	0.156837	-0.0955437	-0.0604287
Gaocheng Shi	-0.281758	-0.28496	0.04561	0.11748	-0.27623	-0.07365	-0.12579	-0.0565589	0.0845923	-0.169207	0.135991	-0.0764595	-0.0676902
Gaochun Xian	0.230145	0.23211	0.22283	0.11857	0.22475	0.27312	0.39676	0.154822	-0.0905013	0.206282	-0.163942	0.281558	0.170616
Gaolan Xian	-0.365076	-0.70445	-0.26141	-0.00919	-0.39835	-0.18027	-0.26367	-0.019668	0.190613	0.0271678	0.552677	-0.503915	-0.0274279
Gaoling Xian	-0.660658	-0.47984	-0.13303	0.01405	-0.31526	-0.33128	-0.33761	-0.345853	0.192872	-0.246161	0.431163	-0.428512	-0.283803
Gaomi Shi	-0.0206285	-0.04918	0.02852	0.03618	-0.08194	0.08767	0.32471	-0.12171	-0.165843	-0.105036	0.0542307	-0.14774	-0.162758
Gaoming Qu	-0.0603884	-0.02594	-0.15545	-0.00358	0.14155	-0.12432	-0.29459	0.400035	0.0625038	0.393969	-0.189331	0.462409	0.413165
Gaoping Shi	-0.320013	-0.18539	-0.27977	-0.12792	-0.36339	-0.12433	-0.11868	-0.229698	-0.113038	-0.223427	0.112303	-0.598842	-0.278893
Gaoqing Xian	-0.13071	-0.05564	0.10045	0.00887	-0.15526	-0.02766	0.17877	-0.198114	-0.102204	-0.0704225	0.124218	-0.30872	-0.216267
Gaotai Xian	-0.0271422	-0.20693	0.07209	0.30868	-0.27336	0.01727	0.05618	-0.146582	0.548578	0.104098	0.849003	-0.0485796	0.0477095
Gaotang Xian	-0.130846	-0.05837	0.09352	0.00215	-0.15753	-0.02752	0.1808	-0.195492	-0.108341	-0.0693478	0.117469	-0.302541	-0.215229
Gaoyang Xian	-0.280938	-0.26095	0.10662	0.17651	-0.25622	-0.07483	-0.1436	-0.0673819	0.138568	-0.127507	0.19535	-0.130801	-0.0663479
Gaoyao Shi	0.112448	0.07682	-0.15656	-0.09841	0.2855	0.05366	-0.26598	0.475234	-0.0242064	0.438117	-0.284691	0.56819	0.46502
Gaoyi Xian	-0.318072	-0.22485	0.1192	0.16838	-0.22612	-0.0766	-0.17038	-0.0901603	0.219744	-0.141722	0.284625	-0.212528	-0.0698496
Gaoyou Shi	-0.108587	-0.13	0.0655	0.01585	-0.04744	0.01553	-0.09513	-0.129563	-0.00834128	0.0231586	0.0337866	-0.0498426	-0.133287
Gaozhou Shi	-0.0251611	-0.05127	-0.30162	-0.145	0.14476	-0.1215	-0.25193	0.517127	-0.0668056	0.416614	-0.33154	0.611078	0.488131
Geer Xian	-0.200013	-0.57497	0.04793	0.01898	-0.32921	-0.54372	-0.49618	-0.120015	0.430112	-0.0614057	0.655295	-0.118756	0.017656
Ge'ermu Shi	-0.066813	-0.32176	0.05527	0.16759	-0.24868	-0.01646	0.04713	-0.172627	0.0833907	-0.135422	0.372544	0.0831969	-0.012108
Gegenhe Shi	0.220972	0.22335	0.16056	-0.05151	0.12016	0.09349	0.20863	0.0502672	-0.131641	-0.167453	-0.540245	-0.578072	-0.0913286
Geji Xian	-0.331903	-0.84171	-0.1709	-0.0914	-0.51276	-0.54152	-0.46287	-0.11829	0.296994	-0.152875	0.482146	-0.0171383	-0.0289529
Gejiu Shi	0.327171	0.38124	-0.03768	0.11609	0.29852	0.14981	0.37564	0.0219126	0.0109127	0.144726	-0.246069	0.106864	0.0562555
Gengma Xian	0.506451	0.56827	-0.21788	-0.06083	0.40368	0.27669	0.14986	0.689135	0.289517	0.487735	-0.344356	0.657573	0.656716
Gong Xian	0.156675	0.21466	0.12733	0.07567	0.31166	0.14903	-0.28927	0.248216	0.046357	0.235429	-0.207089	0.116937	0.250268
Gongan Xian	-0.160539	-0.27524	-0.15626	-0.22306	-0.24952	0.05366	0.21105	0.126979	-0.200033	0.122801	-0.2844	0.363804	0.123201
Gongbujiangda Xian	-0.0115503	-0.00385	-0.01916	-0.29677	-0.01583	-0.24341	-0.50717	-0.246217	0.317291	-0.118391	0.418924	-0.0273502	-0.112913
Gongcheng Xian	0.434916	0.42566	-0.07217	-0.09337	0.4633	0.25313	0.38571	0.330373	-0.0195998	0.393107	-0.279625	0.438614	0.345737
Gongga Xian	-0.586578	-0.87786	-0.15769	-0.40054	-0.61796	-1.0255	-0.56668	-0.553722	0.400762	-0.451009	0.413178	-0.509984	-0.319493
Gonghe Xian	0.118706	-0.15533	0.23586	0.11759	-0.12903	-0.02107	-0.02251	-0.12449	0.47055	0.0239101	0.666815	0.0925469	0.0714027
Gongjue Xian	0.0723775	0.11702	0.10433	-0.11695	0.01228	-0.17812	-0.53218	-0.362927	0.434503	-0.18966	0.377368	-0.404713	-0.181844
Gongliu Xian	0.121953	0.0242	0.35258	0.4353	-0.11789	0.05502	-0.06927	-0.248697	0.0382323	-0.139209	0.491672	-0.271976	-0.189122
Gongshan Xian	0.56425	0.6227	0.10616	-0.17553	0.47021	0.20647	0.15522	0.714019	0.273257	0.301527	-0.362239	0.435062	0.639869
Gongyi Shi	-0.106185	-0.02665	0.01884	-0.13027	-0.02177	0.01402	0.00696	-0.0223076	-0.115183	-0.0267569	0.109944	0.0053773	-0.0232583
Gongzhuling Shi	-0.0271401	-0.09298	0.07211	0.00767	-0.07706	0.05506	-0.24486	0.0413991	0.133626	-0.0877913	-0.0540637	-0.446541	-0.0601994
Gu Xian	-0.0397116	0.08195	0.22058	0.32741	0.04419	0.1491	-0.11211	-0.120515	-0.132966	-0.0650355	0.0903872	-0.402688	-0.168315
Guan Xian	-0.131359	-0.06739	0.07058	-0.02003	-0.16505	-0.02708	0.18749	-0.186825	-0.12863	-0.0657948	0.0951558	-0.282115	-0.2118
Gu'an Xian	-0.246708	-0.21988	0.06362	0.13491	-0.27032	-0.02824	-0.13105	-0.0392343	0.100532	-0.120846	0.15352	-0.0925069	-0.0496997
Guang'an Shi	0.318309	0.26959	0.08994	0.11868	0.28091	0.3716	0.53456	0.0830485	-0.16281	0.0863188	-0.243463	-0.0716122	0.0558551
Guangchang Xian	0.377318	0.36843	0.13784	0.03635	0.38052	0.31615	0.53551	0.334153	0.135347	0.403092	0.0544066	0.383578	0.344902
Guangde Xian	0.279225	0.28769	0.05706	0.00768	0.32337	0.25305	0.43021	-0.516345	-0.492928	-0.753685	-0.275454	-0.218418	-0.584323
Guangfeng Xian	-0.408201	-0.25268	-0.49685	-0.6447	-0.37684	-0.42457	-0.10672	0.230245	0.151729	0.280248	-0.228608	0.340757	0.248374
Guanghan Shi	-0.12989	-0.11378	0.08697	0.06059	0.03837	-0.02869	-0.31396	0.30282	0.422212	0.0973865	0.352322	-0.00415297	0.286469
Guanghe Xian	-0.318828	-0.33164	0.0971	0.24648	-0.25934	-0.1258	-0.31691	-0.172929	0.607267	-0.0388818	0.584029	-0.490299	-0.119972
Guangling Xian	-0.282755	-0.14858	-0.08064	0.07195	-0.22472	-0.07274	-0.28814	-0.221112	-0.133136	-0.219908	0.0901999	-0.578608	-0.275496
Guangnan Xian	-0.100563	-0.09093	-0.4024	-0.24251	-0.06438	-0.24449	0.07852	-0.24259	-0.33206	-0.0759278	-0.429597	0.274877	-0.177415
Guangning Xian	0.11185	0.09573	-0.2651	-0.10967	0.24389	-0.12221	-0.0865	0.48367	-0.0344968	0.439919	-0.296008	0.57855	0.473194
Guangping Xian	-0.359794	-0.24642	0.06438	0.11534	-0.32328	-0.07554	-0.15438	-0.0813421	0.171247	-0.184382	0.23129	-0.163702	-0.0718715
Guangrao Xian	-0.185669	-0.1458	0.07253	0.15794	-0.16441	-0.02712	0.01083	-0.223774	-0.126905	-0.163007	0.0970531	-0.40879	-0.243126
Guangshan Xian	-0.187502	-0.12743	-0.05292	-0.07475	-0.13245	0.0154	0.02791	0.126805	-0.00257249	0.0569105	-0.260899	0.444952	0.147172
Guangshui Shi	-0.023139	-0.009	-0.09426	-0.11475	0.04588	0.08875	-0.08497	0.124328	-0.215233	0.125462	-0.301116	0.349143	0.111292
Guangyuan Shi	0.0448424	-0.00521	-0.45689	-0.47537	0.13482	0.01739	0.05796	0.165707	0.0313002	0.135006	0.116072	0.337063	0.134981
Guangze Xian	0.316502	0.33954	-0.07871	-0.0997	0.38197	0.20496	0.13234	0.321415	-0.201477	0.269181	-0.285988	0.46792	0.324887
Guangzhou Shi	0.202885	0.0954	-0.56696	-0.4115	0.01514	0.22999	0.47802	0.414347	-0.0352292	0.38005	-0.296814	0.61405	0.41896
Guangzong Xian	-0.318794	-0.26345	0.10026	0.17036	-0.33748	-0.0747	-0.14175	-0.0898035	0.132945	-0.235667	0.189167	-0.12514	-0.0865868
Guanling Xian	0.142415	0.18298	-0.10827	-0.05169	0.22215	-0.02645	0.02095	-0.293646	-0.157577	-0.215628	-0.237709	0.0480584	-0.271365
Guannan Xian	-0.106242	-0.10024	0.14112	0.08902	-0.06403	0.01407	-0.1172	-0.0843579	0.280412	-0.0263464	0.408396	-0.117201	-0.0632907
Guantao Xian	-0.318634	-0.25728	0.11596	0.08864	-0.33233	-0.07501	-0.14633	-0.059013	0.146832	-0.180106	0.204439	-0.139121	-0.0575255
Guanyang Xian	0.376643	0.37401	0.01089	0.01912	0.44376	0.22934	0.32985	0.329889	-0.00534724	0.374817	-0.263951	0.31512	0.334728
Guanyun Xian	-0.133117	-0.12717	0.0727	0.02281	-0.13223	0.01539	-0.09723	-0.0584976	0.219876	-0.0157452	0.34182	-0.0562544	-0.0530586
Guazhou Xian	0.113557	-0.20709	0.07457	0.39614	-0.23035	0.09371	0.11503	-0.108167	0.297642	0.0683898	0.624795	0.0341049	0.00214028
Gucheng Xian of Hebei Province	-0.282111	-0.29238	0.02674	0.09923	-0.28241	-0.07329	-0.12028	-0.0252949	0.067901	-0.115132	0.117634	-0.059655	-0.0441843
Gucheng Xian of Hubei Province	0.297436	0.37291	-0.02299	0.06553	0.29911	0.23	0.13562	0.337088	-0.0353186	0.291124	0.00411816	0.500196	0.326566
Guide Xian	0.163364	-0.02406	0.48726	0.36011	-0.03362	-0.02446	-0.24988	-0.688208	0.228031	-0.74367	0.13877	-0.461868	-0.507709
Guiding Xian	0.280327	0.31317	0.02642	-0.06276	0.36453	0.14986	0.1212	0.195354	0.133328	0.242077	0.0521861	0.196555	0.189739
Guidong Xian	0.369789	0.39847	0.09995	0.12836	0.39959	0.20392	0.32078	0.306865	0.0221401	0.318851	-0.233721	0.255261	0.284324
Guigang Shi	-0.326865	-0.35577	-0.61147	-0.45456	-0.15916	-0.24627	-0.07326	0.130138	-0.0746058	0.210854	-0.340118	0.384848	0.124586
Guinan Xian	0.0871479	-0.18536	0.32275	0.2947	-0.23189	-0.12006	-0.53118	-0.185538	0.431464	0.0449549	0.637268	-0.100624	-0.0102598
Guiping Shi	0.121632	0.0228	-0.32766	-0.29514	0.24268	0.05509	0.15361	0.244743	-0.0898477	0.213523	-0.35688	0.430156	0.218242
Guixi Shi	-0.0430326	0.11815	-0.16782	-0.10931	0.01553	-0.1802	-0.2627	0.0411716	-0.0341708	0.17895	-0.29565	0.311954	0.0638757
Guiyang Shi	0.37535	0.35038	-0.01716	-0.00801	0.31805	0.29683	0.54889	0.346021	0.0947789	0.424919	-0.291238	0.370064	0.347522
Guiyang Xian	-0.0655704	-0.15042	-0.11135	-0.25622	-0.02668	-0.02486	0.04496	0.303788	-0.0542634	0.33223	-0.317746	0.297421	0.267275
Gujiao Shi	-0.186597	-0.11748	-0.20373	-0.05029	-0.2333	0.01491	0.02053	-0.211219	-0.156294	-0.215852	0.0647319	-0.379202	-0.254549
Gulang Xian	-0.0929472	-0.31231	0.00481	0.25006	-0.42655	0.12242	0.15937	-0.0562617	0.494775	0.0404855	0.737886	-0.12632	0.0331991
Gulin Xian	0.176948	0.25231	-0.11906	0.03735	0.19264	0.01668	-0.07773	0.465924	0.0638578	0.314941	-0.325244	0.225103	0.408606
Guoyang Xian	-0.461174	-0.39688	-0.36972	-0.39104	-0.31372	-0.24754	-0.09243	-0.411303	-0.493646	-0.577468	-0.276243	-0.217695	-0.459263
Gushi Xian	0.16513	0.15214	0.0175	-0.03059	0.17418	0.20551	0.28686	0.0482768	-0.0508032	-0.0485867	-0.313941	0.117846	0.014509
Gutian Xian	0.214755	0.23375	-0.1636	-0.10523	0.33434	0.15071	0.13401	0.101725	-0.507559	0.151967	-0.291544	0.449525	0.124299
Guyang Xian	-0.196047	-0.37186	0.0466	0.31878	-0.6497	-0.12054	-0.53844	-0.614071	-0.286885	-0.339111	-0.0788857	-0.724847	-0.693207
Guyuan Shi	0.162886	0.13993	0.31381	0.41649	0.06133	0.23093	-0.07205	0.0921967	0.289702	0.102352	0.558937	0.0205645	0.110482
Guyuan Xian	0.0469698	0.00453	0.39178	0.2018	-0.11233	0.12164	-0.07421	0.0343539	-0.0717309	-0.00352922	-0.0359264	-0.0652045	-0.0308023
Guzhang Xian	0.290967	0.3093	-0.09213	-0.03608	0.32436	0.11937	0.36842	0.254013	0.0327867	0.298503	-0.222013	0.276727	0.267802
Guzhen Xian	-0.408318	-0.31217	-0.19965	-0.17128	-0.29891	-0.24841	-0.1056	-1.27346	-0.453718	-1.06158	-0.232332	-0.859954	-1.3691
Habahe Xian	0.360242	0.20831	0.40596	0.58239	0.1337	-0.02256	-0.52221	-0.153721	0.0618559	-0.184367	0.411075	-0.374284	-0.147771
Hai'an Xian	-0.106516	-0.10487	0.12937	0.07764	-0.06788	0.0143	-0.11377	-0.122667	-0.127929	0.0132637	-0.205103	0.156512	-0.0832518
Haicheng Shi	-0.365857	-0.23286	-0.09938	-0.1197	-0.14769	-0.18	-0.25956	-0.203411	-0.219764	-0.350865	-0.00506907	-0.792423	-0.278583
Haifeng Xian	-0.00172865	-0.02132	-0.22552	-0.07137	0.16972	-0.12297	-0.27414	0.452322	0.125455	0.389584	-0.257502	0.610246	0.470457
Haikou Shi	0.0153303	-0.18009	-0.55866	-0.40347	-0.25098	0.05374	0.54814	0.163427	0.0970497	0.0613439	-0.288741	0.446959	0.195871
Hailin Shi	0.231247	0.26331	0.1295	-0.15737	0.19487	0.12372	0.32511	0.0978	-0.0417933	-0.0282854	-0.140404	-0.367499	-0.0147448
Hailun Shi	-0.00941159	0.08771	0.1698	-0.18415	-0.00984	-0.02381	-0.06402	-0.140446	-0.102608	-0.0852722	-0.370913	-0.733088	-0.250893
Haimen Shi	-0.0825561	-0.09644	0.15079	0.09837	-0.06086	0.01388	-0.12003	-0.146004	-0.410003	-0.069237	-0.184257	0.175217	-0.0977368
Haining Shi	-0.515645	-0.52328	-0.41952	-0.26886	-0.35147	-0.18303	-0.12929	-0.190185	0.0952009	-0.119912	-0.153372	0.146943	-0.125965
Haixing Xian	-0.281754	-0.28487	0.04583	0.1177	-0.27615	-0.07365	-0.12586	0.00134815	0.0847911	-0.0309393	0.136209	0.0324849	-0.00840975
Haiyan Xian of Qinghai Province	0.0745822	-0.17707	0.4045	0.28031	-0.17383	-0.06931	-0.53733	-0.339622	0.554826	-0.037488	0.762487	-0.244315	-0.0448164
Haiyan Xian of Zhejiang Province	-0.515093	-0.50668	-0.37733	-0.22804	-0.33764	-0.18384	-0.14161	-0.223164	-0.043565	-0.126449	-0.112324	0.0301836	-0.157097
haiyang Shi	0.11366	0.11125	0.21368	0.22953	0.06054	0.22922	0.42487	-0.0875408	-0.175689	-0.0575538	0.0434022	-0.137827	-0.134765
Haiyuan Xian	0.171338	0.01146	0.27189	0.4303	-0.01456	0.20692	0.06512	-0.100239	0.252623	0.0418986	0.39322	-0.118196	-0.10261
Hami Shi	-0.070656	-0.38932	-0.27515	0.23597	-0.23235	0.09652	0.15753	-0.281622	-0.270497	-0.143137	0.0851988	-0.438275	-0.320584
Hancheng Shi	-0.283709	-0.31619	-0.11293	0.11988	-0.23531	-0.02636	-0.27872	-0.248416	-0.161706	-0.281851	0.234871	-0.248814	-0.237243
Hanchuan Shi	-0.158974	-0.26051	-0.11882	-0.18684	-0.30419	0.0877	0.20012	0.121787	-0.166917	0.14503	-0.24798	0.330463	0.124665
Handan Shi	-0.40578	-0.32401	0.03731	0.08915	-0.33216	-0.12617	-0.32257	-0.0711132	0.147302	-0.180189	0.381047	-0.139594	-0.0576051
Handan Xian	-0.360265	-0.26624	0.01401	0.06661	-0.3398	-0.07457	-0.13968	-0.016549	0.251625	-0.000487418	0.483314	-0.0608471	0.00260711
Hanggin Qi	-0.0444301	-0.49782	0.01058	0.2902	-0.57394	-0.11765	-0.19364	-0.858427	-0.720581	-0.713819	-0.0486951	-0.11416	-0.721935
Hangginhou Qi	-0.66445	-0.68996	-0.22457	-0.07045	-0.60812	-0.42402	-0.27442	-0.96301	-0.475764	-0.756691	-0.256577	-0.536729	-0.967435
Hangzhou Shi	0.418115	0.3844	0.05568	-0.26498	0.38253	0.37325	0.62164	0.365203	0.159573	0.384786	-0.326558	0.527337	0.36554
Hanshan Xian	-0.247632	-0.2976	-0.28755	-0.31154	-0.28677	-0.18217	0.25156	-0.743386	-0.420955	-0.590198	-0.1963	-0.415818	-0.830571
Hanshou Xian	-0.109144	-0.22209	-0.072	-0.21815	-0.05156	-0.02562	0.13039	0.134017	-0.0194555	0.150044	-0.279466	0.359287	0.129504
Hanyin Xian	0.423045	0.47984	0.16178	0.1387	0.38837	0.40463	0.49376	0.285339	0.0315865	0.279408	0.0776973	0.307899	0.282728
Hanyuan Xian	0.461568	0.52189	0.32403	0.25713	0.51921	0.31684	-0.09091	0.358354	0.346838	0.268438	-0.281318	0.226283	0.333032
Hanzhong Shi	0.273131	0.41775	0.21204	0.15762	0.33944	0.22658	0.16313	0.307972	0.246237	0.319215	0.176358	0.245608	0.321922
Harbin Shi	0.0839416	0.15728	0.25799	0.03172	0.06268	0.08776	0.02502	-0.104729	0.13111	-0.104322	0.0497468	-0.541575	-0.175857
Harqin Qi	-0.412489	-0.49363	-0.28943	-0.25815	-0.32836	-0.32586	-0.25549	-0.0220439	0.0689153	0.0984554	0.282378	-0.779988	-0.0885048
He Xian	-0.186758	-0.1608	-0.20863	-0.17997	-0.17692	-0.12329	0.02196	-0.792944	-0.461659	-0.58307	-0.241066	-0.550928	-0.890638
Hebi Shi	-0.104793	0.00999	0.23689	0.08476	-0.12953	-0.02917	-0.02022	-0.194336	-0.0328049	-0.179486	0.376631	-0.202498	-0.171881
Hebukesai'er Xian	0.0281676	-0.25619	0.04582	0.30763	-0.29093	-0.11659	-0.17761	-0.209278	-0.16712	-0.0520957	0.265835	-0.542353	-0.2366
Hechi Shi	0.166488	0.09782	-0.25978	-0.22946	0.10733	0.05378	0.47622	0.10145	-0.0297954	0.269954	-0.290838	0.0966956	0.0870483
Hechuan Qu	-0.364864	-0.40181	-0.2573	-0.10212	-0.397	-0.24729	-0.26486	0.225452	0.0973378	0.226104	-0.288424	0.270578	0.219303
Hefei Shi	-0.104994	-0.11139	-0.08305	-0.05848	-0.08458	-0.02881	0.22834	0.129636	0.251492	0.175627	0.182138	0.182325	0.138508
Hefeng Xian	0.349766	0.43367	0.15759	0.11727	0.38737	0.2303	0.14021	0.489962	0.172624	0.382501	-0.0111751	0.468439	0.452734
Hegang Shi	0.185471	0.25026	0.1728	-0.08433	0.17823	0.05531	0.15695	0.0345089	0.0249902	-0.0857379	-0.0669589	-0.434736	-0.0694985
Heihe Shi	0.182557	0.25226	0.17659	-0.13822	0.11085	0.05797	0.10018	0.192943	-0.0966865	-0.06443	-0.0246822	-0.312234	0.0525255
Heishan Xian	-0.285994	-0.22807	-0.02026	-0.01101	-0.09794	-0.18023	-0.26312	-0.170224	-0.510022	-0.449662	0.00677748	-0.803268	-0.262675
Heishui Xian	0.346744	0.3742	0.33079	0.01096	0.34507	0.08975	-0.24586	0.352724	0.51685	0.13353	0.250279	-0.0516337	0.31671
Hejian Shi	-0.283079	-0.3082	-0.01346	0.06034	-0.2956	-0.07251	-0.10855	0.00147853	0.0323391	-0.108904	0.078525	-0.0238519	-0.0281893
Hejiang Xian	-0.0428341	-0.03528	-0.16407	-0.10569	-0.018	-0.07113	-0.0877	0.430963	0.0940816	0.27014	-0.292005	0.194675	0.384363
Hejin Shi	-0.24645	-0.27043	0.00335	0.23239	-0.3433	-0.12551	-0.01163	-0.234371	-0.0588306	-0.174928	0.171918	-0.477326	-0.254632
Hejing Xian	0.0823647	-0.02719	0.09922	0.2165	-0.05486	0.05991	0.12962	-0.152945	-0.00982095	-0.0999573	0.245168	-0.0463122	-0.182271
Hekou Xian	0.529783	0.60943	-0.19133	-0.16324	0.43081	0.14937	0.36909	0.479274	-0.14533	0.279552	-0.224241	0.387911	0.462164
Helan Xian	0.1565	-0.00362	0.44785	0.62536	-0.2257	0.17719	0.01376	-0.351262	0.408288	-0.161453	0.485232	-0.274916	-0.275049
Helong Shi	0.241054	0.28965	0.25442	-0.01343	0.19662	0.12243	0.23863	0.144198	0.11433	0.0405264	-0.0752838	-0.0291745	0.0680007
Henan Xian	0.0390049	-0.22875	0.31768	0.1301	-0.1824	-0.06881	-0.22867	-0.551599	0.163739	-0.431381	0.494034	-0.0961101	-0.300548
Heng Xian	-0.137585	-0.15835	-0.43251	-0.2757	0.03367	-0.17938	-0.0741	0.311398	0.149773	0.353079	-0.337336	0.698571	0.341642
Hengdong Xian	-0.0214671	-0.09249	-0.06015	-0.20669	0.08703	0.08809	0.12693	0.129538	-0.00897008	0.120179	-0.267935	0.318767	0.127732
Hengfeng Xian	-0.582432	-0.34295	-0.40876	-0.55947	-0.44485	-0.7273	-0.30852	0.183165	0.229662	0.2666	-0.1429	0.234266	0.224608
Hengnan Xian	-0.0436125	-0.14554	-0.09895	-0.24422	0.04434	0.05408	0.13825	0.224854	-0.0432895	0.20537	-0.305678	0.462464	0.221955
Hengshan Xian of Hunan Province	0.194851	0.22124	0.01909	-0.13002	0.25914	0.08656	0.1038	0.0906352	0.0611343	0.107902	-0.190837	0.248188	0.108821
Hengshan Xian of Shaanxi Province	-0.114317	-0.36194	-0.08309	0.30841	-0.21546	-0.17902	-0.24477	-0.164961	-0.26458	0.0371939	0.343585	-0.270182	-0.174098
Hengshui Shi	-0.31901	-0.2707	0.00265	0.05562	-0.26434	-0.07435	-0.13637	-0.0345334	0.116639	-0.123667	0.171235	-0.0507319	-0.0424381
Hengyang Shi	-0.0178194	-0.03136	0.09521	-0.05637	0.13798	0.05033	0.08158	0.2067	0.128479	0.17529	-0.116775	0.180386	0.215198
Hengyang Xian	-0.0646427	-0.14447	-0.09621	-0.24157	0.01305	0.01624	0.13745	0.143163	-0.0408666	0.125764	-0.303013	0.35088	0.133123
Heping Xian	0.191315	0.19931	-0.1628	-0.10445	0.31821	0.08854	0.03687	0.520092	-0.0297308	0.439085	-0.290767	0.640699	0.506167
Hepu Xian	0.123548	0.12361	-0.3047	-0.27292	0.26869	0.1216	0.05	0.322547	-0.0695357	0.352634	-0.334542	0.738765	0.370883
Heqing Xian	0.0974494	0.14161	-0.25896	-0.22866	0.2257	-0.12232	-0.08829	0.0499855	0.0958747	0.151726	-0.290033	0.272051	0.0711304
Hequ Xian	-0.362242	-0.30794	-0.18889	-0.03594	-0.47147	-0.18167	-0.28483	-0.216826	0.0329207	-0.160158	0.0791647	-0.568506	-0.256767
Heshan Shi of Guangdong Province	-0.320362	-0.36757	-0.47132	-0.31897	-0.11319	-0.32815	-0.29026	0.378204	0.0493781	0.365233	-0.203766	0.475623	0.393664
Heshan Shi of Guangxi Province	-0.405615	-0.31659	-0.34175	-0.19361	-0.17984	-0.33065	-0.32808	-0.1294	0.164003	0.0898878	-0.0777071	0.0776748	-0.0311385
Heshui Xian	-0.324826	-0.4113	-0.0384	-0.02856	-0.50183	-0.32601	-0.25782	-0.0664574	-0.0489519	-0.00751826	0.165216	-0.309987	-0.101599
Heshun Xian	0.0669386	0.14581	0.26361	0.25879	0.05312	0.15047	-0.09141	-0.0647495	-0.195706	-0.099806	0.0213888	-0.214584	-0.131382
Heshuo Xian	-0.0114051	-0.17974	0.05391	0.21561	-0.31669	-0.11848	0.09474	-0.300772	-0.0801875	-0.176464	0.294493	-0.629875	-0.309285
Hetian Shi	0.0798866	-0.3131	0.12449	0.29066	-0.25271	-0.01892	0.23185	-0.38343	0.150173	-0.15513	0.382367	-0.206197	-0.230702
Hexigten qi	-0.103375	-0.27422	0.07718	0.06406	-0.39639	0.02057	-0.19494	0.0429794	0.128457	0.0636425	0.432759	-0.118127	-0.00244182
Heyang Xian	-0.407972	-0.3745	-0.18791	0.06192	-0.29506	-0.12369	-0.28512	-0.180983	-0.142305	-0.0634	0.256207	-0.268347	-0.180525
Heyuan Shi	-0.213738	-0.19207	-0.16674	-0.19466	-0.07105	-0.07536	-0.32777	0.290137	-0.0130425	0.311904	-0.0787564	0.341877	0.339689
Heze Shi	-0.0837503	-0.04261	0.04522	-0.04458	-0.17337	-0.02659	0.31983	-0.177239	-0.15107	-0.061865	0.0704769	-0.259522	-0.208007
Hezhang Xian	0.176796	0.20224	-0.12121	-0.14083	0.16966	0.05451	0.04784	-0.106219	-0.0629889	0.0327284	-0.327342	0.181267	-0.0873275
Hezheng Xian	0.018943	0.03907	0.42585	0.40139	0.019	0.01384	-0.29672	-0.146781	0.546059	-0.028163	0.516715	-0.428676	-0.109626
Hezhou Shi	0.229692	0.2294	-0.35337	-0.32	0.28749	-0.06935	-0.06073	0.413023	-0.112585	0.453594	-0.381886	0.55571	0.394246
Hezou Shi	-0.0420197	-0.17481	0.23289	0.15356	-0.13744	-0.07146	-0.09259	-0.1597	0.409933	-0.151585	0.423265	-0.343126	-0.158315
Hohhot Shi	0.0508349	0.00216	0.30208	0.35203	-0.04956	0.0882	-0.09324	0.0325764	0.28698	0.149097	0.571576	-0.220186	0.0437691
Hong Kong	0.328482	0.21669	-0.07166	-0.01627	0.25535	0.33457	0.68696	0.474464	0.35193	0.410724	-0.202092	0.656431	0.523878
Hongan Xian	0.083774	0.06374	-0.04754	-0.06954	0.14552	0.17802	0.32737	0.142144	0.00219097	0.146253	0.0453695	0.337494	0.139634
Hongdong Xian	-0.283459	-0.25519	-0.20221	-0.04883	-0.47584	-0.12342	-0.10485	-0.193307	-0.154957	-0.158094	0.0662028	-0.380548	-0.238384
Honghe Xian	0.46182	0.50629	-0.14767	0.00709	0.3706	0.12044	0.47179	-0.215083	-0.192441	-0.15153	-0.276051	0.25925	-0.119344
Honghu Shi	-0.161171	-0.28007	-0.16854	-0.23494	-0.32049	0.05389	0.21463	0.157948	-0.210896	0.152732	-0.296346	0.402769	0.15262
Hongjiang Shi	-0.0425779	-0.06549	-0.15905	-0.22577	0.08056	-0.07123	0.13269	0.279304	-0.0264173	0.151263	-0.287123	0.269386	0.235916
Hongya Xian	0.428504	0.48156	0.27569	0.21933	0.47915	0.2529	-0.27103	0.452159	0.359053	0.305807	0.0331462	0.126835	0.414514
Hongyuan Xian	0.097045	0.01653	0.31345	0.10551	0.08547	-0.06832	-0.52228	0.361097	0.618375	0.200946	0.607608	0.227558	0.356465
Hongze Xian	-0.106791	-0.1091	0.11861	0.06723	-0.03002	0.0145	-0.11063	-0.238576	-0.137446	-0.219153	0.261552	-0.176329	-0.195587
Horin Ger Xian	-0.326129	-0.41891	0.00026	0.15685	-0.41126	-0.17951	-0.25218	-0.691174	-0.0660568	-0.443856	-0.330716	-0.769887	-0.751921
Horqin Youqi	0.0978212	0.04512	0.1242	-0.16489	-0.03082	0.0585	-0.1928	-0.760428	-0.422102	-0.713372	-0.528622	-0.588713	-0.925624
Horqin Zhongqi	-0.277279	-0.35527	-0.21351	-0.29489	-0.31623	-0.11851	-0.20671	-0.632304	-0.0789252	-0.544662	-0.18124	-0.631146	-0.728628
Horqin Zuoyi Houqi	-0.543451	-0.65229	-0.44637	-0.28505	-0.45902	-0.41974	-0.20968	-0.225975	-0.0699252	-0.324389	-0.171342	-0.640207	-0.354485
Horqin Zuoyi Zhongqi	-0.304141	-0.54639	-0.12249	0.03809	-0.45152	-0.24409	-0.21635	-0.711733	-0.174646	-0.424839	-0.450138	-0.660562	-0.858505
Houma Shi	-0.183383	-0.07066	0.11738	0.26353	-0.3059	0.01059	0.052	-0.277463	0.0420429	-0.192593	0.282854	-0.578883	-0.271682
Hsinchu Shi	0.239282	0.33141	-0.10956	-0.17788	0.19945	0.17769	0.26437	0.43241	-0.15872	0.261694	-0.238966	0.637481	0.467609
Hu Xian	0.0850309	0.191	0.21317	0.21109	0.18309	0.2036	-0.10994	0.168077	0.0365661	0.166562	0.259265	0.126794	0.160152
Hua Xian of Henan Province	-0.0845862	-0.0523	0.07857	-0.06841	-0.18145	-0.02612	0.1229	-0.134505	-0.172865	-0.154958	0.222599	-0.0614886	-0.148207
Hua Xian of Shaanxi Province	-0.185697	-0.19202	0.07138	0.15682	-0.06788	-0.07286	-0.28986	0.0870333	0.0481624	0.138202	0.396957	0.0182094	0.0965355
Hua'an Xian	0.100046	0.10072	-0.09582	-0.03965	0.20396	0.05249	0.11423	0.248973	-0.146569	0.238377	-0.225602	0.456105	0.268353
Huachi Xian	-0.289336	-0.35704	-0.07062	-0.05974	-0.41549	-0.32539	-0.24841	-0.116427	-0.0774602	-0.0896761	0.133864	-0.281285	-0.147933
Huachuan Xian	0.0975283	0.20021	0.21971	-0.10223	0.08008	0.05374	-0.08874	-0.0902621	0.0972455	-0.0983913	0.0125042	-0.507481	-0.170133
Huade Xian	-0.411271	-0.88372	0.03154	0.06218	-0.79894	-0.42315	-0.26131	-1.07097	-0.515502	-0.749732	-0.30028	-0.79775	-1.18257
Huadian Shi	0.155989	0.18755	0.19609	-0.12193	0.14321	0.01827	-0.05356	0.126359	-0.0093846	-0.0797182	-0.104763	-0.224037	0.00974059
Huadu Qu	0.157076	0.20219	0.01973	0.09245	0.23817	0.11874	0.18279	0.421988	0.0617035	0.378869	-0.190211	0.463214	0.433984
Huai'an Shi	-0.107662	-0.1204	0.08988	0.03944	-0.03944	0.01506	-0.10225	-0.22772	-0.162859	-0.214703	0.233603	-0.150744	-0.191291
Huai'an Xian	-0.107916	-0.05069	0.13382	0.23658	-0.04181	0.0152	-0.10014	0.0558334	0.00684852	0.171766	0.351522	0.0018114	0.0650603
Huaibei Shi	-0.31835	-0.18568	0.07134	0.12208	-0.24182	-0.18482	-0.03148	-0.862125	-0.299715	-1.08855	-0.0629667	-1.015	-0.918011
Huaibin Xian	-0.185875	-0.10765	-0.00265	-0.02612	-0.11596	0.01443	0.01324	0.00867672	0.0418965	-0.0648203	-0.211994	0.0245178	-0.00115953
Huaihua Shi	0.230514	0.27773	-0.00854	-0.08015	0.29626	0.01302	0.34402	0.247245	0.106738	0.154274	-0.140684	0.232238	0.250281
Huaiji Xian	0.199852	0.17889	-0.21468	-0.05774	0.24795	-0.07016	0.14892	0.50921	-0.0756294	0.460911	-0.341244	0.654724	0.492735
Huailai Xian	-0.0411864	0.03719	0.07683	0.17294	-0.04372	0.0531	0.0265	0.124985	0.302717	0.146341	0.521936	0.065	0.118869
Huainan Shi	-0.282204	-0.23617	-0.05695	-0.00205	-0.15896	-0.12435	-0.11897	-0.892821	-0.413212	-1.06868	-0.187786	-0.900734	-0.978008
Huaining Xian	-0.186944	-0.08376	-0.11715	-0.06028	-0.12755	-0.07204	-0.1014	-0.790892	-0.466462	-0.582229	-0.246348	-0.370002	-0.822879
Huairen Xian	-0.282906	-0.24775	-0.00722	0.14556	-0.37273	-0.12378	-0.28646	-0.182723	-0.138232	-0.219015	0.0845961	-0.397387	-0.225417
Huairou Qu	0.0506933	0.18656	0.10705	0.00656	0.05415	0.17844	0.2087	0.141671	0.205014	0.121556	0.422386	0.134799	0.13601
Huaiyang Xian	-0.13217	-0.07883	0.0995	-0.04816	-0.17459	-0.07228	0.01989	-0.175837	-0.154351	-0.283139	0.0668687	-0.0801279	-0.192729
Huaiyuan Xian	-0.41075	-0.33585	-0.25981	-0.22949	-0.31865	-0.24725	-0.08804	-1.25072	-0.506945	-1.05226	-0.290868	-0.806366	-1.3601
Hualien Xian	0.160455	0.20209	-0.16488	-0.30801	0.05268	0.23144	0.1575	0.516345	-0.101617	0.302734	-0.369823	0.771064	0.509362
Hualong Xian	-0.0438338	-0.147	0.34964	0.22931	-0.19992	-0.07079	-0.25861	-0.845626	0.25446	-0.748298	0.389685	-0.312385	-0.512176
Huan Xian	-0.0397418	-0.20172	0.12628	0.09479	-0.30351	-0.11926	-0.21802	-0.169828	-0.169582	-0.249635	0.157492	-0.36463	-0.222539
Huanan Xian	0.209469	0.26704	0.2102	-0.07929	0.20113	0.15212	0.23461	0.0203027	0.0296057	-0.0407887	-0.0618829	-0.439382	-0.0818605
Huangchuan Xian	-0.186939	-0.1215	-0.03784	-0.06016	-0.1275	0.01511	0.02351	0.0219735	0.01077	-0.0593694	-0.246226	0.0558553	0.00410161
Huangdao Qu	0.117841	0.22761	0.50939	0.51563	0.15753	0.22351	0.33855	-0.185054	0.262007	-0.103366	0.507195	-0.401205	-0.166393
HuanggangShi	-0.0588217	0.01949	0.05691	0.10811	0.05448	0.08431	0.14883	0.0279364	-0.011453	0.0897765	-0.0770084	0.111797	0.0694243
Huanghua Shi	-0.285142	-0.33044	-0.06999	0.00565	-0.31414	-0.07142	-0.09205	0.045118	-0.0176699	-0.0129964	0.0235275	0.13564	0.00890865
Huangling Xian	-0.218498	-0.17806	-0.07639	0.07863	-0.09439	-0.0713	-0.26627	0.0136817	0.1016	0.0927318	0.318323	-0.210834	-0.0187783
Huanglong Xian	0.0143842	0.09185	0.02607	0.12383	0.12869	0.08884	-0.25971	0.0450364	-0.219309	0.096213	0.171522	0.0522173	0.0132269
Huangmei Xian	0.0991519	0.06519	-0.04385	-0.06597	0.06241	0.22911	0.37744	0.181368	0.227303	0.263781	0.0489578	0.334209	0.184161
Huangpi Qu	0.0503499	-0.0641	-0.0094	-0.09742	-0.0152	0.12059	0.38693	0.201336	0.101644	0.247626	-0.283689	0.363153	0.195094
Huangping Xian	0.128186	0.17792	-0.1211	-0.06411	0.19567	-0.0262	0.0247	-0.288794	-0.168934	-0.155647	-0.250199	0.0594924	-0.287174
Huangshan Qu	0.407469	0.44609	0.12859	0.0274	0.45915	0.33563	0.37851	0.348376	0.00221725	0.389286	-0.255632	0.391825	0.358755
Huangshan Shi	0.195857	0.29786	0.14544	0.1493	0.27863	0.25023	0.16564	-0.613057	-0.363432	-0.776363	-0.13304	-0.47373	-0.643999
Huangshi Shi	-0.245546	-0.11771	0.11408	0.16343	-0.0517	-0.0765	-0.16889	0.0156679	0.0391304	0.108947	-0.021379	0.060871	0.0682984
Huangyuan Xian	-0.0404499	-0.07946	0.42527	0.30248	-0.30005	-0.1234	-0.28068	-0.459233	0.242183	-0.157954	0.463263	-0.379743	-0.289402
Huangzhong Xian	-0.00324118	-0.10158	0.41734	0.24807	-0.19356	-0.12232	-0.5653	-0.706826	0.271615	-0.353362	0.31164	-0.329656	-0.457084
Huaning Xian	-0.106954	-0.0067	-0.3133	-0.33645	0.07277	-0.42472	-0.1089	-0.323483	-0.142697	-0.160241	-0.221345	-0.0249139	-0.240456
Huanjiang Xian	0.385112	0.41138	-0.09537	-0.0045	0.44563	0.23139	0.23593	0.511374	-0.0993496	0.478429	-0.36733	0.625359	0.487337
Huanren Xian	0.211849	0.24793	0.2056	-0.05261	0.16671	0.15159	0.22656	0.0221151	-0.0709359	-0.141971	-0.0350521	-0.287854	-0.052126
Huantai Xian	-0.129759	-0.03015	0.16523	0.07153	-0.13401	-0.02891	0.15986	-0.222593	-0.0448998	-0.0804576	0.187238	-0.366413	-0.225952
Huaping Xian	-0.0856561	-0.03015	-0.37288	-0.09307	-0.01372	-0.32666	0.03343	-0.255206	-0.195413	-0.0998572	-0.279319	0.0861511	-0.171548
Huarong Xian	-0.0841717	-0.1203	-0.11397	-0.18215	-0.08075	-0.02634	0.26565	0.101855	0.013466	0.241188	-0.243261	0.229232	0.1024
Huating Xian	-0.185815	-0.14811	0.06666	0.07308	-0.16634	-0.07276	-0.28849	-0.0919215	0.168931	-0.0651873	0.267432	-0.278622	-0.10541
Huayin Shi	-0.130164	-0.12193	0.1332	0.28359	-0.0476	-0.02829	-0.30791	0.0636666	0.102862	0.128624	0.332174	-0.0368606	0.079866
Huaying Shi	0.312126	0.31495	0.24687	0.27051	0.33238	0.36858	0.45399	0.0865315	-0.023976	0.146327	-0.0907806	-0.0864482	0.0934428
Huayuan Xian	0.115368	0.10958	-0.07331	-0.14281	0.16304	0.05206	0.25378	0.246898	0.0494422	0.276281	-0.203696	0.259959	0.259966
Huazhou Shi	-0.323788	-0.33726	-0.56442	-0.40905	-0.14373	-0.32636	-0.26309	0.436374	-0.0329891	0.379657	-0.29435	0.558549	0.42576
Huguan Xian	-0.361466	-0.29566	-0.15767	-0.00573	-0.46123	-0.18227	-0.29395	-0.15899	-0.115549	-0.222988	0.109542	-0.295285	-0.199288
Hui Xian of Gansu Province	0.111276	0.1747	-0.03224	-0.0226	-0.06048	0.05408	0.28445	0.346187	0.324478	0.0640775	-0.0048784	0.286584	0.300218
Hui Xian of Henan Province	-0.130796	-0.05738	0.15402	0.00459	-0.15671	-0.07333	0.00397	-0.196443	-0.106115	-0.291586	0.119916	-0.128691	-0.200882
Hui'an Xian	0.101796	0.13366	-0.10903	-0.08361	0.23141	0.05088	0.08979	0.0347177	-0.0725188	0.00356031	-0.144166	0.381553	0.115658
Huichang Xian	0.190333	0.13437	-0.10126	-0.02462	0.19848	0.05412	0.34305	0.247271	-0.221433	0.205729	-0.307934	0.288438	0.233583
Huidong Xian of Guangdong Province	0.108973	0.1219	-0.13296	-0.05528	0.22948	-0.0702	-0.24976	0.453628	0.0515597	0.402525	-0.338769	0.668849	0.453437
Huidong Xian of Sichuan Province	0.212602	0.25197	0.10192	0.16145	0.23375	0.17942	0.29051	0.635119	0.306124	0.43047	-0.025063	0.456329	0.589791
Huilai Xian	-0.0399682	-0.00615	-0.18696	-0.03407	0.15755	-0.12371	-0.2854	0.437751	0.159565	0.383611	-0.219989	0.560111	0.46151
Huili Xian	0.0444536	0.04436	-0.03493	-0.08132	0.10868	0.1222	-0.2419	0.64138	0.270789	0.421934	-0.0639231	0.491904	0.588297
Huimin Xian	-0.24846	-0.201	-0.09758	-0.04135	-0.23027	-0.07241	0.11474	-0.196226	-0.148125	-0.108138	0.0737158	-0.262487	-0.223745
Huinan Xian	0.0154646	0.09972	0.22217	-0.09985	0.08089	-0.1224	-0.08946	0.06966	0.0994205	-0.0987721	0.0148962	-0.333579	-0.01841
Huining Xian	-0.0943795	-0.26608	0.11724	0.19657	-0.28452	-0.06922	0.16302	-0.283485	0.103502	-0.133669	0.0888991	-0.416213	-0.30375
Huishui Xian	0.178751	0.21459	-0.16902	-0.11047	0.24362	0.01611	0.03868	0.113319	-0.0352329	0.0278678	-0.296818	0.19908	0.0879674
Huitong Xian	0.153794	0.12221	-0.1575	-0.22427	0.18373	0.05368	0.33635	0.291307	-0.0250451	0.151022	-0.285613	0.268004	0.246542
Huixian Shi	0.205042	0.28283	0.22175	0.1124	0.12118	0.17791	0.26761	0.11353	0.00754099	0.0203773	0.449193	0.0591062	0.0959775
Huiyang Qu	-0.410474	-0.47982	-0.55536	-0.40028	-0.2499	-0.32653	-0.26573	0.395567	0.0999674	0.378253	-0.285532	0.603722	0.413592
Huize Xian	0.0731026	0.1385	-0.19119	-0.11162	0.19017	-0.12023	-0.05667	0.0799276	4.42e-05	0.194837	-0.395423	0.243592	0.0625046
Huizhou Shi	-0.456906	-0.40208	-0.35779	-0.20913	-0.25205	-0.42725	-0.3234	0.320902	0.149811	0.347645	-0.0933142	0.335001	0.35772
Hukou Xian	0.252179	0.32546	0.24294	0.13803	0.41499	0.20215	-0.00705	0.236444	0.325231	0.339386	0.156655	0.314798	0.260833
Hulan Qu	-0.0435004	-0.04005	0.20401	-0.02051	-0.02198	0.05404	0.04078	-0.11536	0.0833497	-0.14711	-0.00277776	-0.493491	-0.196748
Hulin Shi	0.298236	0.32345	0.23124	-0.08535	0.26499	0.18185	0.18114	0.143002	-0.0483431	-0.0271384	-0.147608	-0.0598751	0.0258709
Huludao Shi	-0.323347	-0.17898	-0.01177	-0.09971	-0.14091	-0.1804	-0.26559	-0.191916	-0.502512	-0.450977	0.191127	-0.208769	-0.23052
Hulun Buir Shi	0.142861	0.18873	0.56912	0.40179	0.0051	0.20372	0.01668	-0.216199	0.156393	-0.159902	0.475492	-0.868059	-0.224334
Huma Xian	0.31607	0.34336	0.2557	0.11724	0.19118	0.18306	0.34557	0.195982	-0.1038	-0.0174268	-0.0325052	-0.606102	0.0537278
Hunchun Shi	0.318293	0.37494	0.25284	-0.01497	0.2163	0.15242	0.41518	0.163281	0.112927	0.0407722	-0.0768273	-0.0277615	0.0846284
Hunyuan Xian	0.0833675	0.13029	0.27801	0.39767	0.0878	0.20455	-0.09561	-0.130191	-0.182963	-0.15319	0.211494	-0.352352	-0.173653
Huocheng Xian	0.183541	0.05966	0.34221	0.47835	-0.04941	0.09042	-0.05974	-0.310993	0.106263	-0.0829995	0.459912	-0.117962	-0.266428
Huojia Xian	-0.104795	0.00993	0.23673	0.08461	-0.12958	-0.02917	-0.02017	-0.194277	-0.0329437	-0.179461	0.376478	-0.202358	-0.171857
Huolin Gol Shi	-0.661635	-0.64458	-0.23419	-0.08383	-0.74638	-0.42624	-0.30808	-1.13153	-0.373748	-0.774556	-0.144385	-0.940466	-1.20653
Huoqiu Xian	-0.222355	-0.20197	-0.31324	-0.28118	-0.16008	-0.12128	-0.07245	-0.929501	-0.253176	-0.742954	-0.0418143	-0.457754	-0.954177
Huoshan Xian	0.204121	0.22453	0.15727	0.09006	0.28969	0.31666	0.12822	-0.178775	-0.188975	-0.453167	0.0287912	-0.124451	-0.21684
Huozhou Shi	-0.0598073	0.15109	0.27354	0.37864	0.09374	0.20244	0.17346	-0.0977743	-0.086121	-0.0732389	0.141905	-0.324912	-0.137315
Hutubi Xian	0.136994	-0.06571	0.23873	0.44477	-0.19328	0.01898	-0.04289	-0.262849	0.134376	-0.0740565	0.461742	-0.668608	-0.240067
Huzhong Qu	0.183749	0.25769	0.17321	-0.02506	0.10303	-0.06789	-0.0387	0.155583	-0.0544233	-0.0260736	0.021797	-0.655814	0.0268986
Huzhou Shi	-0.158725	-0.16076	-0.33345	-0.35594	-0.17688	-0.18129	0.11883	-0.0659905	-0.160524	-0.0188169	-0.24095	0.0510253	-0.0777425
Huzhu Xian	0.124302	0.08425	0.42589	0.33923	-0.02892	-0.02473	-0.25407	-0.283457	0.307673	-0.268772	0.37458	-0.298557	-0.224619
Jalaid Qi	-0.387684	-0.34989	-0.26679	-0.40661	-0.45787	-0.3229	-0.21069	-0.00544413	0.0300708	-0.0238993	0.229991	-0.166192	-0.0896926
Jalantun Shi	-0.0229015	0.04934	-0.14127	-0.3306	-0.05949	0.0205	0.1051	0.179999	-0.111578	0.0978787	-0.217151	-0.297241	0.0458992
Jalut Qi	-0.322362	-0.42611	-0.13701	-0.22957	-0.39388	-0.24282	-0.19717	-0.987941	-0.709872	-0.715694	-0.514038	-0.602064	-1.14971
Jezhi Xian	-0.0615041	-0.07776	-0.10189	-0.04553	0.03716	0.11955	-0.28194	-0.00660536	-0.151941	-0.0203199	-0.23151	0.180687	-0.00750007
Ji Xian of Shanxi Province	-0.0209209	0.08899	0.17538	0.28367	0.09151	0.14998	-0.09892	-0.0887092	-0.172954	-0.0580328	0.0464101	-0.362429	-0.148192
Ji Xian of Tianjin Shi	-0.00115192	0.11759	0.14264	0.041	0.06582	0.08758	0.02222	0.082462	0.236503	0.0538937	0.360106	-0.152176	0.0473505
Jia Xian	-0.081985	0.0209	0.12483	0.03245	0.02883	0.05105	-0.00444	-0.158109	-0.0806379	-0.171109	0.324026	-0.154341	-0.150831
Jiacha Xian	-0.224287	-0.25624	0.01729	-0.30213	-0.21833	-0.72292	-0.54325	-0.620288	0.380881	-0.43857	0.335059	-0.438469	-0.348879
Jiading Qu	-0.156045	-0.15354	-0.07389	-0.2257	-0.03581	0.01241	-0.14231	-0.299797	-0.0414291	-0.126823	-0.109975	-0.0688768	-0.226539
Jiagedaqi Shi	0.180825	0.28194	0.40854	0.23514	0.17158	0.05301	-0.09971	0.086359	0.130471	-0.0584522	0.225135	-0.841961	0.00498693
Jiahe Xian	-0.0597066	-0.08378	0.05801	-0.09236	0.02887	-0.02813	-0.00447	0.239783	0.0955679	0.305992	-0.152969	0.108785	0.236749
Jiajiang Xian	0.101637	0.12948	0.18137	0.20714	0.22793	0.11803	-0.00401	0.395281	0.462148	0.287753	0.146526	0.110191	0.389789
Jiali Xian	-0.313383	-0.306	-0.36443	-0.60056	-0.3178	-0.72048	-0.50634	0.0295594	0.356166	-0.0667976	0.416155	-0.0248157	0.0591951
Jiamusi Shi	0.0986234	0.20962	0.24363	0.01783	0.08793	0.12022	0.12612	-0.0302209	0.118407	-0.0563395	0.0357762	-0.528785	-0.108769
Ji'an Shi of Jiangxi Province	0.0356215	0.18833	-0.01549	-0.03854	0.15603	-0.18162	-0.28405	0.0245225	0.155481	0.192441	-0.224481	0.21204	0.0690245
Ji'an Shi of Jilin Province	0.0640019	0.12603	0.14077	-0.04513	0.09461	-0.07041	-0.25282	0.106346	0.0608355	-0.0462576	-0.0275379	-0.294733	0.016757
Jian Xian	-0.364101	-0.2705	-0.14422	0.01044	-0.18758	-0.32679	-0.26959	-0.382721	-0.189382	-0.356186	0.204434	-0.345889	-0.362899
Ji'an Xian	0.0157668	0.14565	-0.07259	-0.09379	0.11097	-0.18051	-0.26738	0.160047	0.104962	0.288438	-0.28004	0.262902	0.163276
Jianchang Xian	-0.325611	-0.19419	-0.11737	-0.13711	-0.10783	-0.12166	-0.25431	-0.158823	-0.23568	-0.0928057	0.153518	-0.299278	-0.178983
Jianchuan Xian	0.467753	0.51987	-0.15822	-0.00311	0.43622	0.20496	0.38771	0.365556	0.196173	0.327224	-0.286307	0.419907	0.359353
Jiande Shi	0.391068	0.35197	0.14178	-0.00411	0.39576	0.35474	0.5799	0.291967	-0.0265919	0.345113	-0.287315	0.420829	0.306802
Jiang Xian	-0.130956	-0.02568	0.08823	0.24008	-0.06236	0.08652	-0.11869	-0.0599557	-0.113017	-0.0685289	0.112326	-0.200923	-0.0970533
Jiangan Xian	0.130177	0.18688	0.15712	0.10449	0.28364	0.1185	-0.29796	0.285262	0.0727113	0.230813	-0.178105	0.131797	0.290017
Jiangcheng Xian	0.451546	0.4632	-0.2102	-0.15031	0.39284	0.20596	0.29374	0.279038	-0.247757	0.185516	-0.336885	0.277153	0.254422
Jiangchuan Xian	-0.281884	-0.28775	-0.43861	-0.28732	-0.21161	-0.4257	0.00122	-0.319193	0.0783189	-0.0711986	-0.171938	-0.0121516	-0.188052
Jiangda Xian	0.220556	0.20262	0.28021	0.0538	0.15971	0.01986	-0.50668	0.115026	0.429767	-0.0212239	0.555612	0.150219	0.154151
Jiangdu Shi	-0.083486	-0.11162	0.11221	0.06104	-0.03212	0.01463	-0.10876	-0.0222774	0.0329824	0.112832	-0.221797	0.27653	0.00949055
Jian'ge Xian	0.32314	0.36181	0.21766	0.16318	0.39707	0.25402	0.04694	0.375069	0.064671	0.351011	-0.32435	0.224285	0.330783
Jianghua Xian	0.0476549	0.03449	-0.20105	-0.2664	0.03682	-0.02466	0.40022	0.301514	-0.0635674	0.12974	-0.327979	0.306788	0.242196
Jiangjin Qu	0.124273	0.03578	-0.19779	-0.0414	0.21398	0.05446	0.14399	0.457069	0.064253	0.415542	-0.324809	0.503459	0.433987
Jiangkou Xian	0.455813	0.50193	0.11976	0.09804	0.45626	0.2751	0.46823	0.401684	-0.181677	0.265714	-0.264213	0.345323	0.368192
Jiangle Xian	0.34281	0.33937	-0.01219	0.07598	0.43619	0.25327	0.21165	0.355	-0.201853	0.289451	-0.286402	0.393665	0.338179
Jiangling Xian	-0.185433	-0.29671	-0.06343	-0.13325	-0.28602	0.05187	0.18395	0.0827532	-0.11791	0.108419	-0.194085	0.281124	0.102141
Jiangmen Shi	-0.405162	-0.36561	-0.26512	-0.11947	-0.1547	-0.33213	-0.35045	0.270988	0.0557059	0.316898	-0.00315006	0.252459	0.332071
Jiangning Qu	0.238389	0.19214	0.12123	0.02028	0.19142	0.29627	0.46781	0.169736	-0.180381	0.19854	-0.262788	0.344018	0.160624
Jiangshan Shi	0.298682	0.27379	0.06046	0.01098	0.32449	0.27526	0.38346	-0.0275455	-0.489916	0.0239385	-0.272141	0.352581	0.0172281
Jiangxia Qu	-0.00215271	-0.0924	0.00701	-0.08154	-0.13475	0.12027	0.38214	0.187447	-0.00877763	0.245084	-0.267723	0.318573	0.180406
Jiangyan Qu	-0.131143	-0.14299	0.13768	0.08569	-0.06516	0.01413	-0.1162	-0.173233	-0.421603	-0.112963	-0.197014	0.149107	-0.131492
Jiangyin Shi	0.240683	0.25883	0.19869	0.1744	0.23911	0.29477	0.4038	-0.176957	-0.412886	-0.223634	-0.187427	0.0989373	-0.145554
Jiangyong Xian	0.0518012	0.06599	-0.121	-0.18895	0.06307	-0.02621	0.37685	0.295737	0.00724729	0.145367	-0.2501	0.235493	0.256878
Jiangyou Shi	0.247	0.29051	0.02681	0.0576	0.34564	0.15097	-0.25993	0.407935	0.559496	0.251	0.29718	-0.015388	0.382411
Jiangzi Xian	-0.414197	-0.5997	-0.01168	-0.15573	-0.51209	-0.72335	-0.54972	-0.385634	0.446264	-0.566945	0.560763	-0.0602878	-0.161864
Jianhe Xian	0.435173	0.48857	-0.06655	0.00897	0.48862	0.2753	0.1288	0.293019	0.207217	0.223833	-0.274161	0.292283	0.28078
Jianhu Xian	-0.157683	-0.14649	0.07078	-0.01984	-0.11384	-0.02709	-0.1136	-0.0663269	-0.128453	0.110265	-0.205679	-0.0392553	-0.0614441
Jianli Xian	-0.190784	-0.34835	-0.19467	-0.26023	-0.32906	0.0544	0.22226	0.159224	-0.234016	0.128752	-0.321773	0.398017	0.142955
Jianning Xian	0.204752	0.26399	-0.04924	0.02572	0.27624	0.12007	0.12374	0.379701	0.125621	0.404795	-0.25732	0.485141	0.382927
Jian'ou Shi	0.329193	0.32363	-0.15209	-0.07379	0.38593	0.29814	0.05685	0.349147	-0.266393	0.28055	-0.35738	0.533276	0.335859
Jianping Xian	-0.225191	-0.214	0.05413	-0.00973	-0.1701	-0.12069	-0.23961	-0.122067	0.0208075	-0.039248	0.229471	-0.254433	-0.157213
Jianshan Qu	-0.184268	-0.21137	-0.09084	-0.2421	-0.13828	0.01274	-0.13736	-0.253882	-0.0564259	-0.124197	-0.126468	-0.00262576	-0.181252
Jianshi Xian	0.333302	0.39396	0.12573	0.05954	0.37626	0.27587	0.21661	0.34503	-0.040791	0.292083	-0.00190014	0.435125	0.32299
Jianshui Xian	0.274494	0.25818	-0.22204	-0.06486	0.33096	0.05493	0.2972	-0.186979	-0.258229	-0.0430994	-0.348402	0.149393	-0.147143
Jianwei Xian	0.0688999	0.04809	0.10453	0.05361	0.17924	0.08732	0.01842	0.419958	0.394165	0.299658	0.0717609	0.178635	0.397584
Jianyang Shi of Fujian Province	0.388289	0.38238	-0.00061	-0.04811	0.42096	0.37335	0.29215	0.350548	-0.242918	0.276439	-0.331563	0.509642	0.336346
Jianyang Shi of Sichuan Province	-0.0423268	-0.09823	-0.15392	-0.09586	0.08224	0.12056	-0.26675	0.00115651	-0.197965	-0.0122601	-0.282126	0.227023	-0.00926609
Jianzha Xian	0.0350267	-0.12016	0.46616	0.34107	-0.23553	-0.12326	-0.27852	-0.339927	0.381755	-0.281745	0.602181	-0.248204	-0.191384
Jiaocheng Xian	0.155037	0.21255	0.25107	0.2803	0.1184	0.2044	0.20313	0.0036899	5.05e-05	-0.0160995	0.344045	-0.137472	-0.0227317
Jiaohe Shi	0.142899	0.1872	0.16525	-0.12278	0.11944	0.01829	-0.0533	0.136678	-0.0101675	-0.0338236	-0.105624	-0.223248	0.0194182
Jiaokou Xian	-0.362045	-0.30513	-0.18174	-0.02902	-0.46913	-0.12381	-0.28692	-0.219528	-0.136845	-0.219258	0.0861214	-0.574874	-0.274869
Jiaoling Xian	0.0857207	0.1608	-0.05943	-0.00444	0.23817	-0.1243	-0.29434	0.473602	0.0617193	0.42307	-0.190194	0.548629	0.48476
Jiaonan Shi	0.113702	0.11169	0.21479	0.2306	0.0609	0.2292	0.42454	-0.0737186	0.00138114	-0.0577252	0.22057	-0.138812	-0.122341
Jiaozhou Shi	0.114953	0.12675	0.25307	0.26764	0.07346	0.22846	0.41337	-0.102427	-0.140841	-0.0636563	0.081726	-0.17291	-0.140655
Jiaozuo Shi	-0.0588186	0.08179	0.31257	0.2054	-0.07033	0.01175	-0.02738	-0.203605	-0.0111082	-0.183285	0.400492	-0.224342	-0.175548
Jiashan Xian	-0.515117	-0.50752	-0.37947	-0.2301	-0.33834	-0.1838	-0.14098	-0.319266	-0.0454549	-0.235262	-0.114402	-0.0136712	-0.256893
Jiashi Xian	-0.172586	-0.45256	0.01166	0.17103	-0.43931	-0.24481	-0.05112	-0.390013	-0.0167654	-0.18757	0.364241	-0.693727	-0.363471
Jiawang Qu	-0.0594416	-0.03873	0.25257	0.14735	-0.04425	0.08546	-0.1348	-0.165135	-0.0641888	-0.122837	0.342116	-0.170902	-0.116888
Jiaxiang Xian	-0.247431	-0.18481	-0.05645	-0.00156	-0.21678	-0.07321	0.10273	-0.211771	-0.111734	-0.114511	0.113737	-0.299125	-0.229896
Jiaxing Shi	-0.319959	-0.29354	-0.27723	-0.12546	-0.10729	-0.12438	-0.11943	-0.270168	-0.110788	-0.223821	-0.186252	0.0978619	-0.214816
Jiayin Xian	0.235878	0.30025	0.21447	-0.13127	0.18351	0.1232	0.0742	0.149752	-0.0179263	-0.0782224	-0.114156	-0.391528	0.0207297
Jiayu Xian	-0.131097	-0.14219	-0.0644	-0.13419	-0.21939	0.11883	0.18424	0.109992	0.057324	0.162927	-0.195028	0.281987	0.130315
Jiayuguan Shi	-0.158138	-0.30817	0.05357	0.26453	-0.37475	0.01464	0.01637	-0.277305	0.59668	-0.108916	0.856753	-0.391899	-0.127586
Jidong Xian	0.266148	0.2954	0.30408	-0.04457	0.25241	0.17946	0.04804	0.0859238	0.0613488	-0.092105	-0.0269733	-0.471341	-0.0119749
Jiedong Qu	-0.319791	-0.35718	-0.44492	-0.29343	-0.10453	-0.32866	-0.29797	0.363482	0.0727305	0.361144	-0.178084	0.452113	0.385989
Jieshou Shi	-0.40631	-0.27515	-0.2305	-0.25635	-0.20111	-0.18327	-0.13307	-1.13292	-0.370484	-0.775128	-0.140795	-0.943752	-1.20708
Jiexi Xian	-0.019957	-0.00879	-0.19368	-0.04056	0.18017	-0.12358	-0.28344	0.452638	0.0286886	0.384651	-0.22652	0.496453	0.449549
Jiexiu Shi	0.019451	0.1295	0.23259	0.33214	0.09532	0.20235	0.23901	-0.0995921	-0.0818657	-0.119742	0.146585	-0.329196	-0.138034
Jieyang Shi	-0.359378	-0.36305	-0.2586	-0.11316	-0.15257	-0.25308	-0.35236	0.263444	0.237564	0.315888	0.00319241	0.246653	0.327094
Jilin Shi	0.168123	0.24855	0.28899	0.02808	0.19407	0.01528	-0.09882	0.067765	0.127779	-0.0579807	0.0460832	-0.36213	-0.0134434
Jilong Xian	0.230349	0.18772	0.12491	0.09347	0.10621	-0.02232	-0.21762	0.0136178	0.431273	-0.124485	0.457196	0.0345236	0.0616614
Jimo Shi	0.127966	0.13421	0.21541	0.2312	0.0611	0.25266	0.42436	-0.0881923	-0.174164	-0.0578209	0.0450794	-0.139362	-0.135023
Jimunai Xian	0.141257	-0.05603	0.28682	0.44631	-0.13946	-0.06865	-0.05008	-0.27215	-0.0199435	-0.129022	0.427693	-0.690527	-0.261476
Jimusa'er Xian	0.0689046	-0.15539	0.17793	0.4168	-0.23841	-0.02277	-0.04826	-0.296125	0.150639	-0.128057	0.421634	-0.684981	-0.279028
Jinan Shi	0.192093	0.22338	0.23354	0.26333	0.08462	0.3545	0.47149	-0.066522	-0.191557	-0.0547751	0.202043	-0.121852	-0.0953601
Jinchang Shi	-0.252822	-0.3477	-0.0469	0.16733	-0.50462	-0.02482	0.04569	-0.178638	0.507798	-0.0062011	0.679823	-0.302414	-0.0768469
Jincheng Shi	-0.245222	-0.03381	-0.01081	0.13229	-0.196	-0.12952	-0.37328	-0.295131	0.300994	-0.265095	0.55007	-0.662305	-0.269893
Jinchuan Xian	0.132427	0.08207	0.27196	0.103	0.15027	-0.06929	-0.23593	0.376857	0.361826	0.263737	0.217193	0.0578367	0.340084
Jing shan Xian	0.012372	-0.02265	-0.00401	-0.0514	0.06446	0.15157	0.14701	0.146582	-0.245922	0.130837	-0.334867	0.38004	0.123778
Jing Xian of Anhui Province	0.343551	0.33229	0.00377	-0.08468	0.37234	0.27524	0.54278	-0.445572	-0.488767	-0.754414	-0.270877	-0.347546	-0.518079
Jing Xian of Hebei Province	-0.320521	-0.30313	-0.07976	-0.02412	-0.29138	-0.07276	-0.11231	-0.0149687	0.0437285	-0.110899	0.0910505	-0.0353185	-0.0400986
Jingan Xian	0.0999075	0.20535	0.04566	0.05276	0.22471	-0.0266	-0.10626	0.269753	0.150348	0.336007	-0.230126	0.368475	0.293317
Jingchuan Xian	-0.216511	-0.25518	0.09886	0.12731	-0.29974	-0.12342	-0.10487	-0.0821727	0.14611	-0.0611909	0.367273	-0.255647	-0.0899707
Jingde Xian	0.195091	0.31127	0.09773	0.00623	0.32097	0.11852	-0.12146	-0.515843	-0.405644	-0.76897	-0.179463	-0.431232	-0.564314
Jingdezhen Shi	-0.104796	0.12639	-0.0644	-0.04043	-0.07846	-0.42711	-0.32117	-0.283178	-0.0330368	-0.179445	-0.100745	-0.0261734	-0.198994
Jingdong Xian	0.662893	0.68668	-0.09303	-0.08142	0.52164	0.43847	0.60323	0.769325	0.027654	0.582802	-0.365059	0.62328	0.717624
Jinggangshan Shi	0.129145	0.27867	-0.09111	-0.03509	0.18202	-0.07254	0.01594	0.169305	0.0336919	0.167065	-0.221017	0.305779	0.197361
Jinggu Xian	0.311448	0.37704	-0.30217	-0.14238	0.23774	0.01868	0.17446	0.216883	-0.329116	0.115442	-0.426359	0.396851	0.185764
Jinghai Xian	-0.283507	-0.25578	-0.02763	-0.17522	-0.30025	-0.18138	-0.10441	-0.426821	0.0198006	-0.458891	-0.236294	-0.157356	-0.439074
Jinghe Xian	0.142896	-0.05029	0.20671	0.39152	-0.11664	0.0196	0.09139	-0.180167	0.172995	0.090605	0.481741	-0.339058	-0.141857
Jinghoug Shi	0.50325	0.52299	-0.29491	-0.35721	0.30706	0.18127	0.6195	0.820358	0.279362	0.57025	-0.419302	0.890993	0.775245
Jingjiang Shi	-0.0818444	-0.08013	0.19225	0.13848	-0.04726	0.01308	-0.13213	-0.193855	-0.373331	-0.121417	-0.143926	0.138296	-0.127416
Jingle Xian	-0.284893	-0.27027	-0.06445	0.011	-0.39151	-0.12268	-0.26976	-0.081913	-0.0127719	-0.0138541	0.028914	-0.221473	-0.119949
Jingmen Shi	-0.00284663	0.02648	-0.07533	-0.09643	0.11008	0.12057	0.13136	0.126319	-0.198489	0.12253	-0.282702	0.332286	0.115761
Jingning Xian of Gansu Province	-0.285669	-0.33475	0.044	0.07424	-0.39691	-0.2473	-0.26495	-0.191076	0.0975829	-0.274542	0.0128753	-0.331729	-0.230188
Jingning Xian of Zhejiang Province	0.308166	0.372	0.06379	0.01419	0.38773	0.2752	0.12722	0.331814	0.211994	0.30597	0.0321224	0.452283	0.33549
Jingtai Xian	-0.226351	-0.61608	-0.17824	0.04704	-0.52574	-0.17848	0.06449	-0.0536312	0.187588	0.108511	0.520261	-0.42115	-0.0449413
Jingxi Xian	0.524377	0.55009	-0.12732	-0.04983	0.50169	0.29766	0.40181	0.585302	-0.244487	0.431615	-0.333289	0.533498	0.535716
Jingxing Xian	-0.000757369	0.14472	0.24213	0.13211	0.03768	0.11952	0.01862	0.114785	0.150504	0.114131	0.372105	-0.0170323	0.092931
Jingyan Xian	0.000678216	-0.01857	0.16431	0.11145	0.1477	0.08617	0.00097	0.401729	0.447054	0.290396	0.129926	0.125387	0.39234
Jingyang Xian	-0.661895	-0.52627	-0.25103	-0.10011	-0.35397	-0.32901	-0.30317	-0.323535	-0.0876091	-0.294827	0.31636	-0.448352	-0.319404
Jingyu Xian	0.138448	0.23894	0.2229	-0.13278	0.14891	0.01656	0.04541	0.102728	0.0693067	-0.0934986	-0.0182216	-0.303261	0.00598515
Jingyuan Xian of Gansu Province	-0.294045	-0.61856	-0.26374	-0.20211	-0.52781	-0.2453	0.24242	0.0426597	0.182001	0.167481	0.514117	-0.114496	0.0260408
Jingyuan Xian of Ningxia Hui Autonomous Region	0.23026	0.32028	0.50597	0.5055	0.17872	0.22722	-0.00321	0.144513	0.459705	0.156902	0.745898	0.0712583	0.199133
Jingzhou Shi	-0.186793	-0.31612	-0.11276	-0.18098	-0.3022	0.05282	0.19835	0.101396	-0.161552	0.116062	-0.24208	0.295098	0.109518
Jingzhou Xian	-0.0635624	-0.09861	-0.15488	-0.22173	0.08192	-0.07131	0.13147	0.277728	-0.0227278	0.150617	-0.283065	0.265671	0.235293
Jinhu Xian	-0.158116	-0.15296	0.05434	-0.03575	-0.07347	-0.02677	-0.1088	-0.2169	-0.142997	-0.109036	-0.221675	-0.17074	-0.209372
Jinhua Shi	0.376194	0.31716	0.15528	0.00895	0.37123	0.35448	0.57596	0.157771	-0.19074	0.200354	-0.27418	0.408805	0.187558
Jining Shi	-0.215126	-0.13675	-0.05058	0.00412	-0.21486	-0.07332	0.1802	-0.213989	-0.106544	-0.11542	0.295536	-0.30435	-0.215533
Jinjiang Shi	0.070765	0.08258	-0.10883	-0.08342	0.15684	0.08563	0.16892	-0.0902955	-0.0723446	0.0382919	-0.143974	0.289607	0.0238586
Jinmen Xian	-1.35931	-1.05505	-0.54193	-0.39707	-0.99186	-1.03157	-0.65855	-1.67267	-0.223894	-1.10183	0.0204173	-1.09134	-1.70898
Jinnan Qu	-0.581776	-0.39905	-0.17399	-0.5027	-0.42561	-0.25131	-0.32565	-0.485273	0.156631	-0.482853	0.215216	-0.295115	-0.413897
Jinning Xian	-0.362404	-0.45628	-0.49554	-0.3424	-0.37641	-0.32769	0.19393	-0.114034	-0.148137	-0.0623787	-0.227328	0.135465	-0.0798361
Jinping Xian of Guizhou Province	0.20514	0.26813	-0.03872	-0.06101	0.24018	0.01513	0.02376	-0.313485	-0.166101	-0.156143	-0.247083	-0.00135139	-0.306137
Jinping Xian of Yunnan Province	0.581006	0.61806	-0.2151	-0.05815	0.43015	0.27664	0.49147	0.646954	0.048936	0.353766	-0.341654	0.562346	0.599524
Jinsha Xian	0.214413	0.23124	-0.17	-0.11142	0.2231	0.08868	0.28201	0.0843986	-0.0360975	0.094966	-0.297768	0.279132	0.0881135
Jinshi Shi	-0.184273	-0.21152	0.00569	-0.06638	-0.0415	-0.07441	0.0846	0.0657771	0.119325	0.0977118	-0.126842	0.157418	0.0989852
Jinta Xian	0.104179	-0.22918	0.05647	0.39522	-0.26842	0.05818	0.10339	-0.261545	0.194628	0.0622101	0.566693	0.0954873	-0.0830056
Jintan Shi	0.218391	0.24082	0.14681	0.09452	0.23887	0.2736	0.40401	-0.176685	-0.413524	-0.223523	-0.188128	0.053822	-0.158411
Jintang Xian	0.053128	0.02892	0.06907	0.07541	0.13548	0.17707	0.01184	0.248317	0.171058	0.164889	-0.20735	0.158569	0.229119
Jinxi Xian	0.377981	0.37653	0.15844	0.05628	0.38727	0.29555	0.5295	0.32637	0.153568	0.399901	0.0744453	0.365234	0.341822
Jinxian Xian	0.0511298	0.12979	0.00789	-0.08069	0.14174	0.05331	-0.27133	0.284025	0.21385	0.358891	0.0341633	0.426934	0.279659
Jinxiang Xian	-0.247179	-0.17982	-0.04376	0.01071	-0.21262	-0.07345	0.09903	-0.216564	-0.100514	-0.116476	0.126076	-0.310421	-0.231792
Jinxiu Xian	0.43381	0.42791	-0.17289	-0.11421	0.444	0.23007	0.51693	0.559233	0.0862824	0.426407	-0.300583	0.600467	0.53069
Jinyang Xian	0.216811	0.30016	0.08877	0.11754	0.21983	0.14978	0.32405	0.403407	0.137184	0.241402	0.0564269	0.15128	0.365178
Jinyun Xian	0.250053	0.31773	0.09599	0.04535	0.38357	0.2523	-0.10403	-0.0673007	-0.458487	0.0184346	-0.237577	0.290976	-0.016113
Jinzhai Xian	0.162617	0.17645	0.03437	-0.06375	0.2064	0.27675	0.05383	0.160363	-0.25722	0.0706672	-0.046262	0.19953	0.095725
Jinzhong Shi	0.0691547	0.10269	0.21021	0.26621	0.00603	0.17733	0.11277	0.000792994	-0.142147	0.0157536	0.0802898	-0.171596	-0.0187007
Jinzhou Shi of Hebei Province	-0.281281	-0.27252	0.14416	0.14806	-0.26586	-0.12541	-0.13502	-0.0685025	0.112551	-0.174103	0.166739	-0.104608	-0.0724159
Jinzhou Shi of Liaoning Province	-0.21368	-0.05086	0.20863	0.21043	0.01853	-0.0755	-0.15383	-0.174536	-0.00650699	-0.30903	0.229461	-1.00713	-0.217718
Jishan Xian	-0.406373	-0.27689	-0.23492	-0.08453	-0.44559	-0.18319	-0.30787	-0.228163	-0.0733631	-0.172383	0.155936	-0.462695	-0.252176
Jishishan Xian	-0.319849	-0.35834	0.02927	0.18085	-0.28159	-0.12449	-0.29711	-0.147294	0.547258	-0.0283729	0.518033	-0.429882	-0.109829
Jishou Shi	0.0363181	0.03259	-0.06774	-0.13742	0.13854	0.01416	0.18521	0.257382	0.179309	0.294723	0.102754	0.254998	0.274024
Jishui Xian	0.014826	0.13837	-0.09109	-0.11168	0.10491	-0.18016	-0.26198	0.150003	0.0885994	0.291303	-0.298034	0.279375	0.15951
Jiujiang Shi	0.230298	0.30544	0.18106	0.12765	0.3108	0.17603	-0.00392	0.324819	0.315742	0.388472	-0.154811	0.324351	0.351378
Jiujiang Xian	-0.281716	-0.12908	-0.12801	-0.10197	-0.20847	-0.42588	-0.12651	-0.259141	0.0867843	-0.169591	0.138401	0.0304782	-0.189483
Jiulong Xian	0.475098	0.4783	0.41327	0.21597	0.45399	0.35718	0.16965	0.429156	0.38442	0.288983	0.191719	0.148104	0.390651
Jiuquan Shi	0.123521	-0.19875	0.297	0.45373	-0.15739	-0.02452	0.05011	-0.119678	0.494421	0.100877	0.81124	-0.164008	0.0177284
Jiutai Shi	-0.00578505	0.03343	0.05153	-0.04715	0.0659	0.01678	-0.25221	0.0434661	0.058989	-0.0916918	-0.0295685	-0.468965	-0.0529687
Jiuzhaigou Xian	0.427105	0.44546	0.40747	0.20401	0.4292	0.18051	-0.06107	0.53238	0.49051	0.304474	0.318222	0.0540659	0.466622
Jixi Shi	0.179497	0.22033	0.29273	-0.09636	0.20701	0.12057	0.03443	-0.0635912	0.102613	-0.0993311	0.0184067	-0.512884	-0.143888
Jixi Xian	0.251082	0.33228	0.13298	-0.01578	0.36466	0.22811	-0.11482	0.145966	0.0513546	0.0796515	-0.201593	-0.0429964	0.103295
Jixian Xian	0.0503066	0.14383	0.25856	-0.09828	0.10945	0.01587	0.035	-0.0227238	0.100857	-0.0990236	0.0164755	-0.511116	-0.105803
Jiyang Xian	-0.247748	-0.19042	-0.0707	-0.01535	-0.22146	-0.07293	0.10689	-0.206386	-0.124342	-0.112303	0.0998714	-0.286432	-0.227765
Jiyuan Shi	0.216075	0.29244	0.20745	0.09856	0.14281	0.17818	0.27179	0.0711639	-0.00511647	0.0895406	0.338363	0.0718494	0.082877
Jize Xian	-0.359772	-0.24526	0.06731	0.11818	-0.32232	-0.0756	-0.15524	-0.082451	0.173843	-0.184837	0.234144	-0.166315	-0.0723102
Jizhou Shi	-0.28206	-0.2914	0.02925	0.10165	-0.28159	-0.07333	-0.12102	-0.0146607	0.0701193	-0.11552	0.120074	-0.0038964	-0.0345751
Ju Xian	0.180294	0.22736	0.20587	0.22197	0.08794	0.35431	0.46854	-0.146734	-0.182605	-0.0563427	0.0357963	-0.227774	-0.187954
Juancheng Xian	-0.215397	-0.18757	-0.06344	-0.00832	-0.21908	-0.07307	0.18396	-0.209129	-0.11792	-0.113428	0.106934	-0.292897	-0.22885
Julu Xian	-0.360455	-0.27231	-0.00143	0.05167	-0.34486	-0.07427	-0.13517	-0.0812966	0.113031	-0.232179	0.167266	-0.105091	-0.0832208
Junan Xian	-0.0209523	-0.05267	0.01965	0.0276	-0.08485	0.08784	0.3273	-0.118359	-0.173689	-0.103662	0.045602	-0.13984	-0.161432
Jung gar qi	-0.201764	-0.27936	-0.15061	0.1639	-0.2956	-0.11973	-0.22507	-0.387229	-0.324312	-0.253376	-0.120047	-0.687166	-0.465032
Jurong Shi	0.281064	0.25994	0.20397	0.13524	0.24702	0.33506	0.4948	0.014431	-0.448695	0.0167199	-0.226808	0.176382	0.0192155
Juye Xian	-0.13176	-0.07341	0.05529	-0.03483	-0.17007	-0.02679	0.19195	-0.181047	-0.142157	-0.063426	0.0802796	-0.268496	-0.209514
Juzhi Xian	0.243743	0.16046	0.37466	0.15438	0.0602	-0.02263	-0.52322	-0.719301	0.1441	-0.728972	0.347497	-0.201276	-0.384378
Kai Xian	0.321263	0.32738	0.12068	0.1907	0.3463	0.31816	0.15098	0.410005	0.219154	0.337066	-0.0470833	0.392167	0.377047
Kaifeng Shi	-0.129501	-0.01987	0.24933	0.0968	-0.12545	-0.07517	-0.02385	-0.13904	-0.021799	-0.084503	0.212644	-0.0886399	-0.124053
Kaifeng Xian	-0.107264	-0.07779	0.10214	-0.04561	-0.17373	-0.02657	0.01912	-0.176834	-0.152019	-0.283548	0.069434	-0.0824763	-0.193123
Kaihua Xian	0.398799	0.36598	0.04848	-0.00061	0.4241	0.35467	0.54666	0.302836	-0.199486	0.289036	-0.283799	0.391282	0.29682
Kaijiang Xian	0.0186815	0.0342	-0.06366	-0.00854	0.19103	0.08663	-0.11701	0.285804	0.057976	0.187636	-0.194311	0.00832926	0.258523
Kaili Shi	0.129103	0.18915	-0.09258	-0.03651	0.20502	-0.02675	0.01637	-0.374208	-0.143699	-0.160066	-0.222446	-0.023906	-0.349432
Kailu Xian	-0.466745	-0.73097	-0.15271	-0.07439	-0.51736	-0.3251	-0.24399	-0.923618	-0.266946	-0.740543	-0.357988	-0.744921	-1.04876
Kaiping Shi	-0.3219	-0.3876	-0.52223	-0.36822	-0.12989	-0.32717	-0.2754	0.392697	0.00434059	0.37312	-0.253296	0.520966	0.397548
Kaiyang Xian	0.179912	0.16834	-0.14547	-0.08768	0.18768	-0.02573	0.33284	-0.0398268	-0.190487	-0.0135698	-0.273902	0.0811913	-0.0509588
Kaiyuan Shi of Liaoning Province	-0.286923	-0.23448	0.02145	-0.02677	-0.10328	-0.17992	-0.25836	-0.129307	-0.223399	-0.350229	-0.00906748	-0.788763	-0.226816
Kaiyuan Shi of Yunnan Province	-0.217904	-0.17298	-0.5406	-0.38599	-0.09016	-0.54867	-0.09395	-0.21698	-0.188001	-0.101155	-0.271167	0.0786884	-0.159013
Kalaqinzouyi Xian	-0.36457	-0.22336	-0.07523	-0.09634	-0.13977	-0.18046	-0.26661	-0.212538	-0.0223086	-0.150487	0.194517	-0.211872	-0.200007
Kang Xian	0.296494	0.31541	0.11577	0.11685	0.29381	0.25379	0.28646	0.26288	0.0753352	0.0303844	-0.0115917	0.213548	0.21727
Kangbao Xian	0.0474891	-0.05073	0.39871	0.29565	-0.20697	0.1795	-0.07623	0.0317357	-0.0656019	-0.00460252	-0.029186	-0.071375	-0.0318382
Kangding Xian	0.424867	0.46244	0.35152	-0.04006	0.38674	0.20861	-0.03417	0.559384	0.560246	0.318752	0.48383	0.357999	0.521796
Kangle Xian	0.0857257	0.13861	0.41792	0.43512	0.11331	0.08655	-0.2944	0.108026	0.584804	0.0108536	0.588183	-0.296676	0.101509
Kangma Xian	-0.373872	-0.74555	-0.06482	-0.11023	-0.65445	-1.02335	-0.53421	-0.470286	0.353494	-0.433774	0.304941	-0.109867	-0.24734
Kangping Xian	-0.16033	-0.09744	0.19052	0.08218	-0.09319	-0.12252	-0.26734	-0.233689	-0.196181	-0.354995	0.0208662	-0.515136	-0.282569
Kaohsiung Shi	0.256485	0.31235	-0.19302	-0.25863	0.17208	0.23046	0.39787	0.48082	-0.232556	0.332616	-0.320167	0.725606	0.501731
Kashi Shi	-0.0803557	-0.1193	0.54108	0.76243	-0.18648	-0.07893	-0.08072	-0.323825	0.69464	-0.0355072	1.14257	-0.563209	-0.11933
Kedong Xian	-0.0219221	0.05472	0.23058	0.00519	0.0215	-0.07141	-0.09191	-0.214342	-0.0180842	-0.100074	-0.277958	-0.517155	-0.265179
Keelung Shi	-0.0582983	0.08932	0.05567	0.07574	0.04807	0.08246	-0.35622	0.292808	0.0731897	0.177616	0.0160779	0.417787	0.402279
Kelan Xian	0.0339804	0.20789	0.274	0.3146	0.11452	0.1783	-0.09444	-0.0415237	-0.186514	-0.101416	0.0314971	-0.524868	-0.120346
Kenli Xian	-0.158321	-0.11435	0.10528	0.13352	-0.1727	-0.02663	0.0182	-0.178021	0.0268515	-0.107943	0.0724901	-0.261365	-0.193593
Keping Xian	0.0167094	-0.16203	0.16107	0.34933	-0.24394	-0.02244	0.0816	-0.347744	-0.0403716	-0.183436	0.33828	-0.669961	-0.337204
Keshan Xian	0.0130053	0.08342	0.21551	-0.04301	0.00516	-0.02469	-0.07737	-0.195512	-0.0621637	-0.0923548	-0.326435	-0.472777	-0.257729
Kuancheng Xian	-0.062802	0.03299	0.00817	0.01649	-0.04722	0.0533	0.12653	0.179185	0.293276	0.199147	0.432373	0.0165125	0.16121
Kuandian Xian	-0.0130137	-0.02117	-0.02032	-0.21358	0.07036	0.01817	-0.23124	0.0590372	-0.129512	-0.0348033	-0.0994713	-0.103942	-0.0210359
Kuche Xian	-0.0161526	-0.22381	0.07013	0.29034	-0.32193	-0.06702	0.0994	-0.266709	0.0817785	-0.17399	0.345905	-0.314624	-0.267389
Ku'erli Shi	0.0537445	-0.27879	0.11971	0.36945	-0.29511	-0.0686	0.07553	-0.355601	0.0749311	-0.0775127	0.358508	-0.211357	-0.261132
Kuitun Shi	0.110652	-0.12617	0.21821	0.47012	-0.24303	-0.0225	-0.04415	-0.264474	0.138179	-0.0747225	0.517077	-0.672437	-0.223677
Kunming Shi	0.316529	0.3126	-0.07817	-0.00227	0.30297	0.22977	0.5124	0.479573	0.276123	0.409276	0.0155687	0.467437	0.471573
Kunshan Shi	0.261944	0.27724	0.15104	0.09861	0.26144	0.2947	0.44418	0.105716	-0.108759	0.0768535	-0.184021	0.271911	0.114835
Kure Qi	-0.671834	-0.73491	-0.33881	-0.18098	-0.64559	-0.3249	-0.24107	-0.919836	-0.275799	-0.738993	-0.367724	-0.736008	-1.04726
Lai'an Xian	-0.321292	-0.31373	-0.32855	-0.35121	-0.23327	-0.12339	-0.10444	-0.87402	-0.457225	-1.06097	-0.236189	-0.379302	-0.970569
Laibin Shi	-0.256611	-0.30796	-0.46125	-0.47959	-0.12189	-0.32495	-0.06571	0.120611	0.0274444	0.238343	-0.36529	0.437855	0.142695
Laifeng Xian	-1.06122	-0.85217	-0.79135	-0.63838	-1.07366	-0.72573	-0.28472	0.370986	0.0325702	0.279236	0.0787792	0.361266	0.357703
Laishui Xian	0.155496	0.26862	0.22577	0.11628	0.14882	0.22898	0.32443	0.171135	0.312121	0.171023	0.356187	0.0555322	0.144863
Laiwu Shi	0.0335405	0.02793	-0.07163	0.00405	-0.09283	0.20482	0.38555	-0.158379	-0.195219	-0.0998912	0.0219237	-0.215074	-0.200545
Laixi Shi	0.114226	0.11741	0.22934	0.24468	0.06567	0.22891	0.4203	-0.0934583	-0.161837	-0.0599796	0.0586362	-0.151773	-0.137106
Laiyang Shi	0.113933	0.11412	0.22097	0.23658	0.06293	0.22908	0.42274	-0.0902938	-0.169245	-0.0586824	0.0504896	-0.144315	-0.135854
Laiyuan Xian	0.153468	0.25001	0.17849	0.07054	0.10699	0.15071	0.33823	0.181032	0.191115	0.178348	0.407101	0.0976399	0.158563
Laizhou Shi	0.127939	0.13393	0.2147	0.23051	0.06087	0.25268	0.42457	-0.0879245	-0.174791	-0.0577111	0.0443901	-0.138731	-0.134917
Lan Xian	-0.186574	-0.15859	-0.02691	0.1265	-0.17507	0.05269	-0.10462	-0.175279	-0.155657	-0.157972	0.0654325	-0.555934	-0.238266
Lancang Xian	0.342588	0.37064	-0.31844	-0.25504	0.25013	-0.0224	-0.21873	0.668398	-0.0424836	0.314258	-0.442193	0.562615	0.590009
Lang Xian	0.107953	0.15655	0.22268	-0.28906	0.0591	-0.06997	-0.54719	-0.0660835	0.438586	-0.0884795	0.552318	-0.450497	0.00128423
Langao Xian	0.127436	0.25936	0.06393	0.09351	0.1411	0.08811	0.12718	0.210517	-0.185818	0.199492	0.0322629	0.287344	0.192801
Langfang Shi	-0.319925	-0.29289	-0.05373	0.00108	-0.28284	-0.07326	-0.11991	-0.0248092	0.066764	-0.114933	0.116384	-0.0585102	-0.0439921
Langkazi Xian	-0.149296	-0.39292	0.16918	-0.00184	-0.36622	-0.72157	-0.52283	-0.496939	0.267837	-0.55267	0.266994	-0.0751278	-0.27772
Langxi Xian	0.0854139	0.17668	0.00625	-0.0175	0.25493	0.119	-0.1143	-0.585755	-0.427343	-0.765171	-0.203326	-0.187537	-0.595408
Langzhong Shi	0.2161	0.19201	-0.05518	0.01997	0.21359	0.35426	0.3296	0.0809163	-0.180665	0.119409	-0.2631	0.282157	0.0827853
Lankao Xian	-0.131157	-0.06404	0.13709	-0.0118	-0.16226	-0.073	0.00891	-0.190044	-0.121096	-0.288963	0.103441	-0.113609	-0.19835
Lanping Xian	0.468582	0.49768	-0.15728	-0.30066	0.37044	0.15211	0.30141	0.488885	0.273081	0.237888	-0.0614021	0.259147	0.410562
Lanshan Xian	0.0677858	0.06177	-0.13172	-0.19932	0.05956	0.01539	0.42574	0.235804	-0.0022318	0.0890355	-0.260524	0.245036	0.197524
Lantian Xian	-0.409745	-0.26948	-0.23852	-0.20889	-0.18672	-0.32684	-0.27035	0.0934163	-0.0109882	0.120532	0.206967	-0.0471777	0.0680752
Lanxi Shi	-0.186171	-0.11194	-0.01354	-0.16159	-0.03239	-0.02675	0.01641	-0.0597598	-0.444855	0.0508096	-0.222586	0.277252	-0.00887173
Lanxi Xian	0.0148727	0.07176	0.27774	0.13218	0.01501	-0.02527	-0.08614	-0.206866	-0.0355861	-0.0970091	-0.297206	-0.800564	-0.298433
Lanzhou Shi	0.0992914	0.11501	0.38598	0.41488	-0.04106	0.17788	0.02413	0.130693	0.230713	0.219718	0.654768	0.154684	0.183584
Laohekou Shi	0.0534063	0.1362	0.0808	0.08676	0.16566	0.14881	0.10533	0.203764	-0.119588	0.233652	-0.19593	0.385476	0.232759
Laoshan Qu	-0.0178173	0.00348	0.16235	0.16566	-0.03805	0.08509	0.28564	-0.157047	-0.0474475	-0.125769	0.485467	-0.266938	-0.143852
Laoting Xian	-0.362199	-0.30734	-0.09045	-0.03445	-0.29488	-0.1237	-0.10919	0.0119318	0.0342767	-0.0634859	0.0806559	0.0833418	-0.00921161
Lasha Shi	0.0376958	-0.03143	0.49297	0.31143	-0.13508	-0.55172	-0.61734	-0.127943	0.730375	-0.0799539	0.837288	-0.120479	0.0364116
Lazi Xian	-0.467056	-0.73227	-0.15601	-0.1745	-0.64339	-1.024	-0.54406	-0.746279	0.332192	-0.740031	0.337769	-0.264858	-0.395053
Lean Xian	0.375224	0.34944	0.08958	-0.01034	0.36469	0.29688	0.5496	0.352394	0.0926486	0.410569	0.00744872	0.426566	0.352119
Lechang Shi	0.398108	0.43988	0.03505	-0.01361	0.40633	0.27575	0.43664	0.547492	0.0896571	0.504998	-0.296871	0.57934	0.524479
Ledong Xian	0.357762	0.28583	-0.58713	-0.73205	0.237	0.1512	0.72127	0.568774	0.0718601	0.31354	-0.316444	0.559469	0.521773
Ledu Xian	-0.00387871	-0.10622	0.40555	0.28243	-0.19742	-0.12209	-0.26083	-0.64438	0.261188	-0.351536	0.300173	-0.319158	-0.455322
Leibo Xian	0.49743	0.52866	0.23581	0.18075	0.45417	0.27595	0.58571	0.578245	0.323773	0.348198	-0.306684	0.412232	0.53442
Leishan Xian	0.470489	0.55772	-0.0047	0.06881	0.50891	0.35329	0.31486	0.347804	0.261936	0.257716	-0.213983	0.29934	0.348238
Leiwuqi Xian	-0.0317831	-0.0476	0.10868	-0.11274	-0.05325	-0.1782	-0.53345	-0.209667	0.396955	-0.132342	0.448543	-0.232493	-0.0885891
Leiyang Shi	-0.00412241	-0.07312	-0.09926	-0.24452	0.0742	0.08885	0.13834	0.144317	-0.0435675	0.126237	-0.305984	0.353599	0.13358
Leizhou Shi	-0.112839	-0.35503	-0.6096	-0.45275	-0.03361	0.01694	-0.2499	0.411158	-0.0729554	0.402451	-0.338303	0.668422	0.421702
Leling Shi	-0.131404	-0.0681	0.06877	-0.02179	-0.16565	-0.02705	0.18802	-0.18614	-0.130233	-0.065514	0.0933922	-0.2805	-0.211529
Lengshuijiang Shi	-0.104725	-0.05976	0.03989	-0.03329	0.01111	-0.02931	0.1538	-0.02633	0.149583	-0.00449699	-0.0935658	-0.0838985	-0.00126291
Lenhu Zhen	-0.908882	-1.25019	-0.73682	-0.57584	-1.15452	-1.022	-0.51379	-1.18422	-0.0605646	-0.723968	0.139982	-0.17251	-0.680579
Leping Shi	-0.108707	0.05795	-0.23834	-0.20872	-0.13551	-0.42375	-0.2704	-0.198136	-0.18692	-0.152497	-0.269979	0.128753	-0.159195
Leshan Shi	0.247388	0.23105	0.13056	0.13117	0.34788	0.15084	0.13602	0.468142	0.331462	0.363884	0.00280278	0.241763	0.426356
Leye Xian	0.350232	0.36977	-0.27401	-0.11829	0.36095	0.08882	0.39322	0.560824	0.179469	0.468452	-0.00364751	0.285457	0.508305
Li Xian of Gansu Province	-0.0686651	-0.09355	-0.32728	-0.16983	-0.27383	0.0173	0.29963	-0.0211029	0.0354289	-0.19671	-0.0554789	0.098823	-0.0489865
Li Xian of Hebei Province	-0.281382	-0.27545	0.06976	0.14085	-0.2683	-0.07412	-0.13284	-0.0534528	0.105961	-0.121797	0.159491	-0.0979728	-0.0608365
Li Xian of Hunan Province	-0.188082	-0.27115	-0.14586	-0.21301	-0.09121	-0.07148	0.12883	0.14938	-0.0147475	0.12119	-0.274289	0.324584	0.142497
Li Xian of Sichuan Province	0.311373	0.32325	0.27291	0.12939	0.34286	0.12207	-0.24389	0.527533	0.510893	0.32021	0.340639	0.209636	0.473085
Liancheng Xian	0.190535	0.15592	-0.27394	-0.24316	0.2603	0.121	0.13793	0.362073	-0.218411	0.330139	-0.304611	0.382306	0.332203
Liangcheng Xian	-0.253678	-0.41944	0.05005	0.09755	-0.33252	-0.17948	-0.25178	-0.632669	-0.544378	-0.346735	-0.0310064	-0.768679	-0.613415
Liangdang Xian	0.0525941	0.12384	-0.09675	-0.04055	-0.12086	0.01472	0.26063	0.315344	0.396677	0.051434	0.0745231	0.213895	0.288015
Lianghe Xian	0.444273	0.54206	-0.07952	0.07303	0.44907	0.22827	0.18865	-0.136106	-0.132145	-0.0651793	-0.209739	0.160756	-0.0503546
Liangping Xian	-0.518635	-0.47122	-0.35741	-0.37913	-0.48577	-0.42386	-0.27211	0.170308	-0.00562934	0.173951	-0.264261	0.248457	0.167285
Liangshan Xian	-0.247333	-0.18294	-0.05167	0.00306	-0.21522	-0.0733	0.10134	-0.213576	-0.107511	-0.115251	0.118382	-0.303377	-0.23061
Lianhua Xian	-0.247668	-0.02938	-0.1642	-0.13698	-0.36647	-0.42518	-0.29204	0.263372	-0.121323	0.233956	-0.197839	0.18765	0.253986
Lianjiang Shi	-0.162114	-0.34446	-0.58272	-0.42675	-0.06258	-0.07073	-0.25774	0.434242	0.0757598	0.398287	-0.312155	0.644484	0.442507
Lianjiang Xian	0.115329	0.15471	-0.0749	-0.01941	0.25429	-0.02709	0.01121	-0.0798599	0.172973	0.138225	-0.205244	0.319368	-0.00219696
Liannan Xian	0.25073	0.28101	-0.08516	0.06757	0.30891	-0.0269	0.11112	0.483328	0.16389	0.491998	-0.215233	0.446612	0.479529
Lianping Xian	0.237223	0.25162	-0.08068	-0.10161	0.35136	0.12067	0.03601	0.52628	-0.027128	0.438629	-0.287904	0.638078	0.511596
Lianshan Xian	0.100361	0.15093	-0.30635	-0.15364	0.13304	-0.18181	-0.11092	0.422943	0.164473	0.454107	-0.214592	0.379079	0.420564
Lianshui Xian	-0.107879	-0.12284	0.08369	0.03345	-0.04147	0.01518	-0.10044	-0.225378	-0.168342	-0.213742	0.227573	-0.145223	-0.190364
Lianyuan Shi	-0.0850335	-0.09152	-0.13688	-0.20431	-0.04687	-0.0259	0.20539	0.0616639	-0.0068	0.0576508	-0.265548	0.0735444	0.0425437
Lianyungang Shi	-0.130548	-0.08997	0.16724	0.11428	-0.10122	0.01356	-0.12483	-0.0942271	0.303515	-0.0303921	0.433803	-0.14046	-0.0671956
Lianzhou Shi	0.324279	0.31765	-0.10039	-0.02377	0.37486	0.17904	0.04176	0.52643	0.0803719	0.506624	-0.307083	0.530697	0.49972
Liaocheng Shi	-0.131615	-0.07131	0.06061	-0.02968	-0.16833	-0.02689	0.1904	-0.133838	-0.137453	-0.0642498	0.0854531	-0.176322	-0.154193
Liaoyang Shi	-0.318972	-0.11463	0.15175	0.05849	-0.08728	-0.12556	-0.31332	-0.253711	-0.357856	-0.476309	0.174123	-0.479344	-0.271361
Liaoyang Xian	-0.365974	-0.23363	-0.10134	-0.1216	-0.14833	-0.17996	-0.25899	-0.183366	-0.0454062	-0.271381	-0.00697574	-0.313556	-0.227137
Liaoyuan Shi	-0.183388	-0.02969	0.26243	0.26248	-0.00522	-0.12769	-0.34563	-0.125788	0.34212	-0.192426	-0.019224	-0.754015	-0.146582
Liaozhong Xian	-0.363067	-0.20906	-0.03889	-0.06117	-0.12785	-0.18116	-0.27722	-0.267665	-0.166248	-0.360237	0.0537851	-0.846302	-0.325417
Libo Xian	0.178863	0.21541	-0.16694	-0.10846	0.2443	0.01607	0.03808	0.479159	0.0915457	0.363338	-0.294794	0.401348	0.453412
Licheng Xian	6.95899e-06	0.13359	0.18331	0.28447	0.10912	0.17697	-0.11459	-0.0947592	-0.125456	-0.112108	0.0986463	-0.28531	-0.143256
Lichuan Shi	0.328293	0.36825	0.0604	-0.00367	0.35483	0.27713	0.23568	0.407044	-0.0985879	0.302204	-0.0654625	0.518137	0.371677
Lichuan Xian	0.352685	0.32534	0.07915	0.02906	0.33062	0.2749	0.53771	0.337004	0.128674	0.40426	0.0470679	0.390297	0.34603
Lijiang Shi	0.251435	0.29279	0.02397	-0.1253	0.26074	0.11865	0.4448	0.632861	0.588325	0.436206	-0.186095	0.352991	0.623792
Lijin Xian	-0.185744	-0.147	0.06948	0.15499	-0.16542	-0.02706	0.01172	-0.204138	0.0464877	-0.111382	0.094085	-0.406073	-0.226875
Liling Shi	-0.00267706	-0.03011	-0.15093	-0.21791	0.11125	0.05355	0.2095	0.124966	-0.0192301	0.121975	-0.279218	0.296912	0.122404
Lin Xian	-0.0653491	-0.01437	0.15533	0.22423	-0.02555	0.1212	-0.08098	-0.162398	-0.227313	-0.203415	-0.0133714	-0.307701	-0.226154
Lin'an Shi	0.446098	0.39797	0.10725	-0.03752	0.41159	0.42236	0.61994	0.368405	0.0677976	0.367496	-0.320911	0.49989	0.368788
Lincang Shi	0.473116	0.52974	-0.0303	0.05845	0.39013	0.27589	0.28388	0.134602	-0.217879	0.0637778	-0.304026	0.159922	0.119039
Lincheng Xian	-0.0820806	0.07653	0.35291	0.26968	-0.05232	0.05117	-0.00268	0.0304714	0.215079	0.00591251	0.540032	-0.0820452	0.0428641
Lindian Xian	-0.0458128	-0.02364	0.16957	0.02535	-0.07106	-0.02448	-0.0741	-0.171981	-0.0720567	-0.0906223	-0.337315	-0.286725	-0.239023
Linfen Shi	-0.186127	-0.15272	-0.09117	-0.03515	-0.3743	0.01461	0.01596	-0.10174	0.033642	-0.160285	0.256049	-0.171292	-0.127794
Ling Xian	-0.24804	-0.19506	-0.08248	-0.02674	-0.22532	-0.07271	0.11033	-0.184204	-0.134766	-0.110478	0.0884078	-0.275937	-0.210763
Lingao Xian	-0.0836581	-0.25226	-0.49579	-0.64367	-0.29731	-0.02665	0.45724	0.171852	0.0277308	-0.0209469	-0.227573	0.281818	0.167986
Lingbao Shi	0.314717	0.32716	0.15307	0.04594	0.29247	0.29733	0.34565	0.148443	-0.0532248	0.0310186	0.382366	0.217194	0.120972
Lingbi Xian	-0.322846	-0.22057	-0.24423	-0.21441	-0.24659	-0.1806	-0.09259	-1.25661	-0.493154	-1.05468	-0.275702	-0.82025	-1.36244
Lingchuan Xian of Guangxi Province	0.467663	0.39997	-0.0139	-0.10177	0.44822	0.33628	0.68927	0.371441	0.0976626	0.394451	0.0129629	0.446342	0.375861
Lingchuan Xian of Shanxi Province	0.0170516	0.13671	0.13462	0.23735	0.06319	0.11992	-0.10037	-0.0763552	-0.168538	-0.104564	0.0512666	-0.241936	-0.135974
Linghai Shi	-0.365902	-0.23316	-0.10013	-0.12043	-0.14794	-0.17998	-0.25934	-0.165339	-0.521458	-0.447659	-0.00579914	-0.791755	-0.260742
Lingqiu Xian	0.0655962	0.11453	0.23794	0.32111	0.07466	0.20532	-0.08392	-0.131439	-0.21841	-0.146983	-0.00357978	-0.492757	-0.211865
Lingshan Xian	0.244478	0.17911	-0.21413	-0.15412	0.37776	0.27662	0.05185	0.200004	-0.251235	0.210948	-0.34071	0.415353	0.1726
Lingshi Xian	0.0359896	0.15223	0.21982	0.32667	0.10609	0.17715	-0.11189	-0.0774753	-0.133639	-0.0649176	0.089647	-0.277072	-0.117049
Lingshou Xian	0.000106709	0.15754	0.27472	0.16365	0.04837	0.11889	0.00911	0.11984	0.17934	0.163439	0.403818	0.0119281	0.117021
Lingshui Xian	0.353953	0.31211	-0.30685	-0.33021	0.22978	0.08704	0.69085	0.497989	0.164036	0.214424	-0.215073	0.425276	0.479504
Lingtai Xian	-0.322442	-0.393	-0.05884	0.01643	-0.38967	-0.24773	-0.27139	-0.199426	0.11713	-0.277965	0.210463	-0.351408	-0.217698
Lingui Xian	0.366262	0.28822	-0.18312	-0.24905	0.27678	0.20544	0.69601	0.419678	0.174139	0.39803	-0.310539	0.512671	0.417435
Lingwu Shi	0.10894	-0.20048	0.23461	0.54638	-0.33493	0.12169	-0.07355	-0.254233	0.051193	-0.0903266	0.359798	-0.160086	-0.206553
Lingyuan Shi	-0.3258	-0.19526	-0.1201	-0.13975	-0.10873	-0.12161	-0.25351	-0.176276	-0.238094	-0.143536	0.150863	-0.171909	-0.193298
Lingyun Xian	0.325975	0.38165	-0.06774	0.087	0.37084	0.08824	0.03223	0.572542	-0.191772	0.476742	-0.275316	0.293339	0.532374
Linhai Shi	-0.32297	-0.39773	-0.37187	-0.21703	-0.3936	-0.18055	-0.0918	-0.141645	-0.495548	-0.209158	-0.278335	0.18216	-0.144547
Linjiang Shi	0.256714	0.29994	0.25762	-0.03341	0.21669	0.08906	0.28771	0.101767	0.0715566	-0.0938926	-0.0157473	-0.305526	0.00560487
Linkou Xian	0.265914	0.32348	0.26155	0.06891	0.27493	0.2076	0.07539	0.0891432	-0.0215286	0.00955858	-0.118118	-0.688931	-0.0286354
Linli Xian	-0.185862	-0.24575	-0.08131	-0.15055	-0.07004	-0.07273	0.10999	0.098656	0.167297	0.0812268	0.089544	0.162355	0.0975165
Linqing Shi	-0.130879	-0.05899	0.09192	0.00061	-0.15805	-0.02749	0.18126	-0.194891	-0.109749	-0.0691012	0.11592	-0.301124	-0.214991
Linqu Xian	0.0342278	0.03413	-0.05588	0.0193	-0.08766	0.20451	0.38095	-0.164335	-0.181278	-0.102333	0.0372557	-0.22911	-0.202901
Linquan Xian	-0.363524	-0.26504	-0.22726	-0.19799	-0.24102	-0.18093	-0.09754	-1.26303	-0.47814	-1.05731	-0.25919	-0.835366	-1.36497
Linshu Xian	-0.019124	-0.02825	0.08171	0.08764	-0.0645	0.08665	0.30918	-0.141811	-0.118788	-0.113276	0.10598	-0.195114	-0.170712
Linshui Xian	0.30829	0.24407	0.06675	0.09624	0.2733	0.35432	0.50657	0.170995	-0.183329	0.174233	-0.26603	0.073985	0.134388
Lintang Xian	0.29057	0.31881	0.51788	0.463	0.2645	0.14958	-0.10483	0.0175701	0.58535	-0.158085	0.543262	-0.255553	0.0462648
Lintao Xian	-0.00442763	-0.14766	0.26365	0.22769	-0.14931	-0.025	0.04291	-0.0388127	0.319924	0.064875	0.534181	-0.00986162	0.0231875
Linwu Xian	-0.083725	-0.15622	-0.02089	-0.16871	0.00299	-0.02661	0.01856	0.281838	0.0257594	0.318217	-0.229741	0.179067	0.258889
Linxi Xian of Hebei Province	-0.31891	-0.26752	0.08994	0.16037	-0.34087	-0.0745	-0.13873	-0.0610775	0.12381	-0.176075	0.17912	-0.115943	-0.0638534
Linxi Xian of Inner Mongolia Autonomous Region	-0.254801	-0.50425	0.03577	0.01678	-0.5133	-0.12122	-0.24761	-0.416418	-0.0798923	-0.198395	-0.044902	-0.454928	-0.476581
Linxia Xian	-0.106454	-0.06607	0.13192	0.22624	-0.1128	-0.02715	-0.29061	-0.138872	0.573302	0.0128678	0.575534	-0.410035	-0.094915
Linxian Shi	0.15931	0.32125	0.75037	0.68015	0.22441	0.0469	-0.36833	-0.239501	0.808863	-0.0283836	0.834594	-0.647194	-0.134731
Linyang Shi	-0.0409808	-0.01863	0.02436	-0.1897	-0.04191	0.05299	0.26793	0.113946	0.006566	0.196639	-0.250849	0.361118	0.125106
Linyi Shi	0.0346447	0.03834	-0.04518	0.02965	-0.08415	0.20431	0.37783	-0.168378	-0.171813	-0.10399	0.0476648	-0.238639	-0.204501
Linyi Xian of Shandong Province	-0.131035	-0.0619	0.08455	-0.00652	-0.16047	-0.02735	0.18341	-0.175069	-0.116276	-0.0679581	0.108742	-0.294552	-0.199165
Linyi Xian of Shanxi Province	-0.248405	-0.3094	-0.19259	0.05739	-0.47269	-0.1816	-0.10766	-0.196944	-0.146444	-0.159585	0.0755641	-0.389118	-0.239823
Linying Xian	-0.130456	-0.05008	0.17256	0.02252	-0.15063	-0.07369	-0.00144	-0.203447	-0.0897189	-0.294458	0.137948	-0.145198	-0.203654
Linyou Xian	-0.585086	-0.46619	-0.21969	-0.06574	-0.30549	-0.24802	-0.27584	-0.288159	-0.170421	-0.280325	0.225288	-0.541071	-0.305406
Linze Xian	-0.0647177	-0.23213	0.07859	0.28005	-0.32317	-0.07089	0.04092	-0.0841436	0.626991	0.125966	0.899843	-0.0159396	0.0891139
Linzhang Xian	-0.360723	-0.27973	-0.0203	0.03342	-0.35105	-0.07391	-0.12967	-0.0258617	0.0963398	-0.120112	0.14891	-0.0882866	-0.039007
Linzhi Xian	0.175346	0.19073	0.10037	-0.15441	0.15448	-0.02247	-0.52088	0.496805	0.534945	0.249994	0.515785	0.282988	0.465352
Linzhou Shi	0.192249	0.25819	0.19928	0.09065	0.1138	0.17834	0.27417	0.122024	-0.0123432	0.0238594	0.427325	0.0791252	0.0993384
Linzhou Xian	-0.256498	-0.30751	0.01702	-0.17746	-0.21842	-0.54682	-0.54317	-0.161545	0.505575	-0.195489	0.590063	-0.137193	-0.0478076
Liping Xian	0.310715	0.30758	-0.15994	-0.17829	0.36957	0.20652	0.23524	0.0791133	0.0276893	0.00093957	-0.0639905	0.106615	0.0130195
Lipu Xian	0.227524	0.24667	-0.13076	-0.1984	0.32872	0.12011	0.02752	0.316916	-0.17748	0.357733	-0.259597	0.341097	0.307187
Liquan Xian	-0.458363	-0.36236	-0.06015	0.09177	-0.28494	-0.18228	-0.29412	-0.33531	-0.115012	-0.290028	0.286223	-0.596855	-0.334077
Lishu Xian	-0.090872	-0.1658	-0.02549	-0.07218	-0.07728	-0.06987	-0.24466	0.00493838	0.133012	-0.0876839	-0.0547384	-0.445923	-0.0948578
Lishui Shi	0.300013	0.37192	0.09557	0.04494	0.38343	0.25231	0.02103	0.19856	0.0182642	0.218072	-0.237984	0.375669	0.217228
Lishui Xian	0.240454	0.21849	0.18821	0.08508	0.21339	0.29497	0.44826	0.144423	-0.121125	0.188163	-0.19762	0.28436	0.150608
Litang Xian	0.368397	0.34926	0.35964	0.16954	0.32573	0.18277	-0.20288	0.505281	0.649827	0.360462	0.546354	0.225641	0.484188
Liu'an Shi	0.0470294	0.05599	0.04577	0.02646	0.09204	0.17962	-0.07444	-0.0156266	0.0538931	-0.0907994	-0.0351728	0.276528	-0.0413835
Liuba Xian	0.259375	0.37254	0.06514	0.01551	0.30899	0.15023	0.12682	0.398248	-0.184745	0.341972	0.0334426	0.251502	0.348124
Liucheng Xian	0.140734	0.14589	-0.24807	-0.21813	0.16233	0.05356	0.43141	0.192	0.105503	0.307648	-0.279444	0.137418	0.182207
Liuhe Qu	-0.0613696	-0.07601	0.04869	-0.04122	-0.03393	0.05252	-0.10715	0.13108	-0.148001	0.216351	-0.227177	0.339447	0.14862
Liuhe Xian	-0.00569605	0.05874	0.1777	-0.04597	0.0663	-0.12154	-0.25257	0.0864688	0.0600728	-0.0918816	-0.0283766	-0.293965	-0.0117592
Liujiang Xian	0.0951927	0.05995	-0.29636	-0.26485	0.06731	0.08925	0.44551	0.391481	0.159693	0.566185	-0.326426	0.641158	0.434235
Liulin Xian	-0.216031	-0.11048	0.11511	0.26797	-0.16947	0.05236	-0.2857	-0.181736	-0.140543	-0.21861	0.082054	-0.395059	-0.225026
Liupanshui Shi	0.144853	0.24933	0.0113	0.06399	0.23909	0.01264	0.08296	-0.237375	0.124291	-0.0792492	-0.12138	-0.116428	-0.195822
Liuyang Shi	-0.0100892	-0.06969	-0.25153	-0.31524	0.07825	0.09026	0.23886	0.267073	-0.108228	0.283689	-0.377094	0.47669	0.255207
Lixin Xian	-0.461008	-0.39542	-0.36601	-0.38745	-0.3125	-0.24761	-0.09351	-1.2578	-0.490361	-1.05516	-0.272631	-0.823062	-1.36291
Liyang Shi	0.24995	0.25435	0.09287	0.04233	0.24236	0.29583	0.41976	-0.0527567	-0.461249	-0.0188702	-0.240614	0.147628	-0.0456094
Long Xian	0.342898	0.44482	0.29064	0.34096	0.35246	0.20493	-0.0899	-0.192436	-0.200265	-0.275099	0.192466	-0.334932	-0.214932
Long'an Xian	0.316306	0.35097	-0.2587	-0.22841	0.31854	-0.07118	0.21266	0.447827	-0.204925	0.362539	-0.28978	0.554366	0.435608
Longchang Xian	0.000768924	0.01563	0.11142	0.11639	0.1757	0.05131	-0.30155	0.313614	0.208532	0.325818	-0.166138	0.120841	0.310921
Longchuan Xian of Guangdong Province	0.110049	0.08418	-0.19754	-0.13807	0.25357	-0.07049	-0.25402	0.529527	-0.0604684	0.444468	-0.32457	0.65585	0.505413
Longchuan Xian of Yunnan Province	0.442346	0.51009	-0.13801	0.01644	0.41652	0.2294	0.02963	0.421113	-0.183892	0.148003	-0.266649	0.493681	0.41069
Longde Xian	0.240633	0.29132	0.5431	0.6244	0.19257	0.31502	0.00656	0.133245	0.36316	0.162085	0.655356	0.101057	0.180655
Longhai Shi	0.217609	0.22812	-0.0104	0.0633	0.30746	0.17731	0.11241	0.0832966	0.0350456	0.0825075	-0.219529	0.559689	0.172999
Longhua Xian	0.0586142	0.12337	0.18741	0.04479	0.07556	0.15256	-0.05977	0.192419	0.106351	0.166863	0.31388	-0.0211405	0.131497
Longhui Xian	0.0317486	-0.01319	-0.18409	-0.42608	0.07234	-0.02499	0.21918	0.275801	-0.0485685	0.293445	-0.311483	0.291687	0.250518
Longjiang Xian	0.0567945	0.09744	0.23085	0.03071	-0.01939	0.12288	0.06942	-0.147924	-0.128372	-0.0350029	-0.0982177	-0.230028	-0.19732
Longjing Shi	0.214292	0.29252	0.24279	-0.11353	0.20119	0.08873	0.34064	0.123855	0.183816	0.0283582	0.00113317	-0.099131	0.0645285
Longkou Shi	0.11596	0.14388	0.2966	0.30975	0.08773	0.22762	0.40066	-0.118876	-0.102337	-0.0703992	0.124072	-0.211676	-0.147163
Longli Xian	0.193409	0.23661	-0.03387	-0.05632	0.22059	0.08758	0.11926	0.169771	0.139223	0.262235	-0.242361	0.228409	0.188742
Longlin Xian	0.387773	0.39098	-0.00742	0.02448	0.37861	0.20599	0.52822	0.639818	0.148996	0.588743	-0.0371598	0.467403	0.591651
Longling Xian	0.411984	0.43412	-0.10452	-0.12468	0.31135	0.1511	0.04297	0.611446	0.0767163	0.365935	-0.311103	0.490911	0.562083
Longmen Xian	0.203311	0.09859	-0.16091	-0.00571	0.26559	0.08851	0.51344	0.476879	-0.0280565	0.409828	-0.288925	0.572066	0.465671
Longnan Shi	0.345198	0.34427	0.1383	0.12004	0.30865	0.25488	0.303	0.478109	0.326249	0.238733	0.109384	0.440095	0.418865
Longnan Xian	0.361128	0.34095	-0.04116	0.17966	0.40852	0.27481	0.26751	0.477488	0.132769	0.446295	-0.249458	0.434478	0.462834
Longquan Shi	0.396651	0.3982	0.10782	-0.03696	0.42474	0.3554	0.28878	0.285776	-0.0566295	0.253464	-0.320349	0.451071	0.282915
Longshan Xian	0.245836	0.2375	-0.19574	-0.26126	0.27264	0.08918	0.28952	0.293168	-0.0588732	0.314554	-0.322816	0.369009	0.283294
Longsheng Xian	0.297468	0.264	-0.26544	-0.23493	0.33272	0.12084	0.33957	0.369452	-0.0347956	0.379974	-0.296337	0.374731	0.369089
Longxi Xian	-0.285807	-0.33581	-0.01668	0.13858	-0.31861	-0.1803	-0.26416	-0.171575	0.0951996	-0.207177	0.186346	-0.32933	-0.198751
Longyan Shi	0.333103	0.30419	-0.09954	-0.02294	0.37514	0.25366	0.3937	0.378506	-0.219905	0.348129	-0.306254	0.462992	0.362419
Longyao Xian	-0.360848	-0.28283	-0.02816	0.02581	-0.35363	-0.07375	-0.12737	-0.0711943	0.0893824	-0.170046	0.31735	-0.0812819	-0.0580344
Longyou Xian	-0.131373	-0.03286	-0.07613	-0.14554	0.04561	0.01432	-0.11337	-0.0793924	-0.430181	0.0134778	-0.206448	0.262478	-0.0208973
Longzhou Xian	0.569437	0.5261	-0.08505	-0.00893	0.45907	0.3896	0.73626	0.689302	0.0939378	0.492014	-0.292163	0.626183	0.655034
Longzi Xian	-0.00456456	-0.07195	0.1437	0.08266	-0.19848	-0.54499	-0.51539	0.114751	0.421387	-0.122754	0.321385	0.044476	0.11255
Loudi Shi	-0.246078	-0.25703	-0.0595	-0.03569	-0.186	-0.02926	0.15452	-0.0146677	0.147386	-0.00411231	-0.0959815	0.0152231	0.0078823
Loufan Xian	0.0527871	0.16996	0.25241	0.31815	0.13123	0.17732	-0.10932	-0.102178	-0.141425	-0.109312	0.0810842	-0.394172	-0.153521
Loujiang Xian	-0.156005	-0.15202	0.10607	0.07907	0.00685	-0.07482	-0.31953	0.290337	0.439112	0.094427	0.370908	-0.0211676	0.278968
Lu Xian	-0.132414	-0.11958	-0.11214	-0.05544	-0.08015	-0.07213	-0.27895	0.298297	0.0150854	0.170324	-0.24148	0.102663	0.265773
Luan Xian	-0.361364	-0.29376	-0.05594	-0.00107	-0.28356	-0.12437	-0.11926	-0.00110816	0.064802	-0.114589	0.114226	0.00145703	-0.0239165
Luancheng Xian	-0.359929	-0.253	0.04765	0.09915	-0.24959	-0.12637	-0.1495	-0.087254	0.156447	-0.18179	0.215013	-0.148801	-0.0798353
Luanchuan Xian	0.30694	0.34929	0.13498	-0.01069	0.31714	0.31709	0.33885	0.22759	-0.0326067	0.0943547	0.183192	0.342564	0.190594
Luannan Xian	-0.362699	-0.3139	-0.10713	-0.0506	-0.30035	-0.12338	-0.10432	0.0182374	0.019516	-0.106658	0.0644227	0.04705	-0.016262
Luanping Xian	0.0132062	0.08456	0.14585	0.10591	0.06825	0.12138	-0.07821	0.176977	0.241422	0.208228	0.454527	0.0687188	0.156813
Lucheng Shi	-0.406204	-0.27207	-0.22268	-0.07268	-0.44158	-0.18343	-0.31144	-0.198029	-0.0625291	-0.232272	0.16785	-0.348664	-0.222973
Luchuan Xian	-0.186934	-0.12144	-0.51482	-0.36106	-0.04031	-0.18119	-0.10147	-0.0250753	-0.165199	0.0867372	-0.246091	0.231823	0.00408092
Ludian Xian	-0.107501	0.07054	-0.10943	-0.17776	0.12486	-0.18133	-0.58077	-0.229536	0.0174836	-0.0191524	0.0621876	-0.00889574	-0.150617
Luding Xian	0.288814	0.36789	0.40552	0.08326	0.28739	-0.02563	-0.5687	0.430441	0.58296	0.326073	0.322984	0.085928	0.416234
Lueyang Xian	-0.0649764	-0.012	-0.40291	-0.24706	0.01119	-0.02505	0.13911	0.324344	-0.221978	0.251582	-0.00750429	0.355934	0.286063
Lufeng Shi	-0.217241	-0.32145	-0.52425	-0.37018	-0.0434	-0.24795	-0.27481	0.373939	0.12749	0.373434	-0.255264	0.592404	0.40894
Lufeng Xian	0.188142	0.19756	-0.21229	-0.05543	0.22943	-0.0702	0.35235	-0.0706877	-0.0735149	0.0693339	-0.338918	0.0827196	-0.0626854
Luhe Xian	-0.0191233	0.00395	-0.1613	-0.00924	0.19079	-0.12421	-0.29289	0.440403	0.0573295	0.379635	-0.195022	0.467618	0.444708
Luhuo Xian	0.197847	0.22112	0.38588	0.12443	0.2212	-0.02396	-0.54343	0.247243	0.72821	0.163395	0.750628	0.105054	0.29939
Luizhi Tequ	0.127815	0.17406	-0.13093	-0.07362	0.19244	-0.02601	0.02756	-0.417707	-0.177625	-0.279064	-0.259756	0.0102502	-0.387163
Lujiang Xian	-0.188784	-0.33494	-0.25752	-0.22727	-0.25095	-0.18034	0.21232	-0.210196	-0.0277891	-0.149527	-0.288631	0.0366838	-0.230115
Luliang Xian	-0.0853341	-0.02735	-0.06474	0.01072	0.08552	-0.07152	0.03136	-0.280169	-0.189124	-0.152111	-0.272402	0.021827	-0.216815
Lulong Xian	-0.282145	-0.1839	0.02506	0.0976	-0.15803	-0.0275	-0.11979	0.0792368	0.191352	0.0770144	0.513938	-0.000165208	0.0784735
Luntai Xian	-0.0337063	-0.26404	0.04091	0.26518	-0.38791	-0.06708	0.09854	-0.295857	-0.0916933	-0.174449	0.348786	-0.317261	-0.267832
Luobei Xian	0.141863	0.16738	0.15816	-0.22655	0.16287	0.05622	-0.05123	0.0273836	-0.0164398	-0.0784827	-0.112522	-0.393025	-0.0859769
Luocheng Xian	0.358453	0.38133	-0.17797	-0.11913	0.44233	0.20534	0.21739	0.458264	-0.0431489	0.397231	-0.305523	0.50808	0.438027
Luochuan Xian	-0.0624394	0.00851	0.17209	0.28049	-0.00648	0.01534	-0.27404	-0.133221	-0.175869	-0.10328	0.043204	-0.359494	-0.161063
Luodian Xian	0.314593	0.27029	-0.11208	-0.13199	0.29184	0.2056	0.44312	0.278509	-0.0549075	0.31386	-0.318455	0.365016	0.282624
Luoding Shi	0.140059	0.14053	-0.1648	-0.10639	0.28279	0.05382	-0.26358	0.520847	-0.031497	0.439394	-0.292709	0.57553	0.49751
Luohe Shi	-0.131241	-0.06546	0.13348	-0.01529	-0.16345	-0.07293	0.00997	-0.188678	-0.124293	-0.288403	0.0999257	-0.11039	-0.19781
Luolong Xian	0.000800489	-0.03315	-0.00501	-0.06694	-0.06456	-0.17754	-0.52338	-0.65256	0.269522	-0.552965	0.268846	-0.377854	-0.360979
Luonan Xian	0.13908	0.19171	-0.03598	0.11991	0.10102	0.1211	-0.25853	0.203695	-0.0468113	0.229468	0.16757	0.055835	0.174245
Luoning Xian	0.179417	0.25309	0.14493	-0.00106	0.16071	0.20492	0.27795	0.117776	-0.0238037	0.0258664	0.414722	0.141816	0.101276
Luoping Xian	0.189548	0.12948	-0.19287	-0.13355	0.27358	0.01657	0.22174	-0.261671	-0.232428	-0.144528	-0.320026	0.0654246	-0.209496
Luopu Xian	-0.0509526	-0.3071	0.01298	0.20964	-0.38566	-0.06721	0.09654	-0.360588	0.0112635	-0.175508	0.355436	-0.624379	-0.329552
Luoshan Xian	0.279292	0.27303	0.05855	0.00912	0.27062	0.29649	0.42978	0.305023	0.110449	0.267273	0.203116	0.500416	0.309401
Luotian Xian	0.0980605	0.07961	-0.0703	-0.09156	0.16288	0.17846	0.33401	0.150745	-0.0179442	0.149779	0.0232257	0.357765	0.143037
Luoyang Shi	-0.0592329	0.03487	0.16034	0.0668	0.04048	0.08513	-0.0148	-0.0746165	-0.049228	-0.0383069	0.182478	-0.119017	-0.0441662
Luoyuan Xian	0.206647	0.27263	0.01439	0.08728	0.35036	0.05189	0.18435	-0.0703143	0.278822	0.13666	0.105616	0.310369	0.00543558
Luozha Xian	-0.195094	-0.3104	0.00965	-0.18458	-0.16968	-1.0238	-0.54102	-0.344399	0.41988	-0.194348	0.327627	-0.255573	-0.171645
Luqu Xian	0.253496	0.1902	0.39224	0.34144	0.20309	0.23119	-0.06816	0.155228	0.711562	-0.000317555	0.642874	-0.0467403	0.187897
Luquan Shi	-0.130058	-0.00501	0.14078	0.14479	-0.00373	0.05074	-0.13403	0.00149054	0.2345	0.0694583	0.46448	-0.0436057	0.031309
Luquan Xian	0.186309	0.20622	-0.08746	-0.07603	0.29499	0.05515	0.15444	0.137719	-0.0923508	0.104817	-0.359633	0.210828	0.0897964
Lushan Xian of Henan Province	0.297826	0.33804	0.13932	-0.00649	0.30153	0.2968	0.33758	0.110556	-0.0287654	-0.052446	0.409265	0.192569	0.0868742
Lushan Xian of Sichuan Province	0.444132	0.53098	0.44655	0.32307	0.50856	0.29532	-0.1108	0.452206	0.516278	0.297387	0.0860223	0.078429	0.420627
Lushi Xian	0.303981	0.33132	0.0893	-0.05488	0.30216	0.31797	0.35218	0.244853	-0.0730176	0.101431	0.13875	0.383249	0.197424
Lushui Xian	0.628792	0.6818	0.10684	-0.03791	0.59191	0.37315	0.28907	0.69812	0.50677	0.429707	0.155814	0.476772	0.653173
Luxi Shi	0.432763	0.48956	-0.28709	-0.13095	0.32562	0.17925	0.04486	0.662679	0.372013	0.429086	-0.317408	0.615869	0.632979
Luxi Xian of Hunan Province	0.114208	0.09371	-0.11363	-0.18182	0.14981	0.05283	0.26555	0.262138	0.0137669	0.282528	-0.24293	0.295876	0.265996
Luxi Xian of Jiangxi Province	-0.458343	-0.23707	-0.45719	-0.60633	-0.58568	-0.72637	-0.29439	0.247925	-0.114212	0.23271	-0.190018	0.215253	0.247644
Luxi Xian of Yunnan Province	0.344341	0.36641	-0.12256	0.03139	0.3478	0.11995	0.26816	-0.244778	-0.170224	-0.104268	-0.251617	0.0607909	-0.175806
Luyi Xian	-0.131641	-0.0717	0.11763	-0.03063	-0.16864	-0.07263	0.01459	-0.182688	-0.138316	-0.285947	0.084504	-0.0962723	-0.19544
Luzhai Xian	-0.00598907	0.00602	-0.30341	-0.27167	0.09302	-0.07031	-0.2514	0.212914	0.0565463	0.334705	-0.333285	0.232464	0.202717
Luzhou Shi	0.0335902	0.0795	-0.07056	-0.09182	0.11164	-0.02565	-0.26797	0.312508	-0.0181795	0.176149	-0.278063	0.136154	0.271395
Lvchun Xian	0.5871	0.64388	-0.19855	-0.13904	0.47129	0.20574	0.52443	0.61094	-0.0613577	0.368235	-0.325548	0.455831	0.561679
Lvliang Shi	0.0526979	0.14752	0.20786	0.26394	0.0722	0.22853	0.11345	0.0129612	-0.144224	0.0161173	0.0780058	-0.0903235	0.00053571
Ma'anshan Shi	-0.213544	-0.1304	-0.01506	-0.16879	-0.11343	-0.18502	-0.15948	-0.440127	0.0106114	-0.488119	-0.0527429	-0.4223	-0.41898
Mabian Xian	0.297776	0.39892	0.17974	0.13869	0.2457	0.01599	-0.26419	0.638499	0.271399	0.379069	0.010373	0.147683	0.581871
Macau	-1.35898	-0.97194	-0.33071	-0.19272	-0.92258	-1.03564	-0.72021	-1.75249	-0.037039	-1.13455	0.225912	-1.27946	-1.74056
Macheng Shi	0.0791104	0.03064	-0.13166	-0.15094	0.11793	0.17965	0.35192	0.129125	-0.248325	0.131257	-0.33751	0.38246	0.116885
Maduo Xian	0.0556646	-0.20979	0.18582	0.06917	-0.34174	-0.24195	-0.184	-0.406607	0.204429	-0.7087	0.287134	0.0402091	-0.18872
Maerkang Xian	0.226421	0.20352	0.2977	0.08117	0.22584	0.09085	-0.22934	0.385386	0.341861	0.267233	0.195237	0.0779369	0.343458
Maguan Xian	0.397404	0.41385	-0.18135	-0.02549	0.25888	0.0889	0.34331	0.203409	-0.222234	0.0967252	-0.308816	0.113154	0.161167
Maigaiti Xian	-0.0824362	-0.34254	-0.02627	0.21352	-0.37257	-0.11914	0.08489	-0.375679	-0.0503194	-0.181694	0.32734	-0.358915	-0.335523
Majiang Xian	0.156443	0.21112	-0.0858	-0.02996	0.20725	0.01451	0.01439	-0.325616	0.0383871	-0.219108	-0.215854	0.028051	-0.310936
Malipo Xian	0.4202	0.45149	-0.16552	-0.01018	0.31732	0.15074	0.38985	-0.170549	-0.208232	-0.0976123	-0.293417	-0.0258815	-0.155593
Malong Xian	0.141948	0.19694	0.02429	0.03209	0.2784	0.05299	0.12182	-0.288518	-0.169581	-0.155533	-0.25091	0.00215178	-0.220118
Manasi Xian	0.182359	-0.0458	0.28507	0.48553	-0.20004	0.05717	-0.03688	-0.230237	0.0369625	-0.0708637	0.44169	-0.650252	-0.219952
Mancheng Xian	-0.246652	-0.16722	-0.01172	0.04171	-0.26906	-0.02831	-0.13217	-0.0178209	0.103925	-0.0342899	0.157252	-0.0959229	-0.0305292
Mangkang Xian	0.213484	0.22273	0.20674	-0.10906	0.12073	-0.11871	-0.51067	0.296945	0.474048	0.180778	0.481766	0.13804	0.275262
Mangya Zhen	-1.1208	-1.28925	-0.83608	-0.9729	-1.18707	-1.02009	-0.48482	-1.1467	-0.0514654	-0.708591	0.0434115	-0.260195	-0.665737
Manjur Shi	0.0191963	0.04434	0.46727	0.41434	-0.1527	0.05137	0.00041	-0.7539	-0.396342	-0.594508	0.131797	-0.917718	-0.776739
Mao Xian	0.409487	0.44062	0.44422	0.23956	0.45316	0.23095	-0.24789	0.451545	0.647961	0.278577	0.353978	0.0882798	0.42273
Maoming Shi	-0.214993	-0.28893	-0.44162	-0.29023	-0.0163	-0.12461	-0.29893	0.352582	0.0756527	0.344242	-0.174871	0.449171	0.374115
Maqin Xian	0.0846836	-0.18089	0.29878	0.09884	-0.12136	-0.11843	-0.50647	-0.434366	0.356561	-0.322139	0.29165	-0.326243	-0.216094
Maqu Xian	0.218751	0.16964	0.33622	0.24901	0.17175	0.20821	-0.04027	0.101157	0.578738	0.0522719	0.629106	0.0383513	0.155726
Mashan Xian	0.42727	0.40914	-0.16538	-0.10695	0.45869	0.2051	0.43556	0.498403	-0.0320126	0.328334	-0.293276	0.474592	0.459809
Mayang Xian	-0.0842488	-0.12118	-0.11621	-0.18432	0.06465	-0.07206	0.12018	0.263113	0.0114837	0.144626	-0.245441	0.231228	0.22951
Mei Xian of Guangdong Province	0.13901	0.13326	-0.18326	-0.12425	0.25825	0.05418	-0.25819	0.516641	-0.047833	0.442255	-0.310675	0.643129	0.497245
Mei Xian of Shaanxi Province	0.170456	0.28304	0.43878	0.36815	0.28648	0.20265	0.00054	0.233683	0.302226	0.207195	0.307447	0.0826861	0.234052
Meigu Xian	0.584082	0.61605	0.33629	0.19072	0.51403	0.43712	0.6407	0.414287	0.186761	0.0947892	-0.296658	0.240327	0.373179
Meihekou Shi	-0.0634699	0.02709	0.14808	-0.09492	0.0526	-0.1225	-0.26704	0.0677369	0.103922	-0.0995605	0.0198471	-0.338112	-0.0191709
Meishan Shi	-0.216214	-0.30932	-0.1924	-0.03934	-0.12044	-0.12361	-0.28381	-0.0457468	-0.447309	-0.108462	-0.225284	-0.088255	-0.0691549
Meitan Xian	0.141475	0.1921	-0.05496	-0.07673	0.19139	0.01544	0.0285	-0.307347	-0.180471	-0.153626	-0.262887	0.071108	-0.303708
Meizhou Shi	-0.359695	-0.30789	-0.14356	-0.17223	-0.17259	-0.2519	-0.33453	0.286517	0.00746197	0.308313	-0.0562066	0.321233	0.340226
Mengcheng Xian	-0.322925	-0.2724	-0.14904	-0.21608	-0.24715	-0.12257	-0.09209	-1.25596	-0.494677	-1.05441	-0.277377	-0.818717	-1.36218
Mengcun Xian	-0.280727	-0.25205	0.12925	0.1984	-0.24879	-0.07526	-0.15021	-0.0524526	0.158587	-0.131012	0.217366	-0.150955	-0.0495282
Menghai Xian	0.433061	0.46992	-0.4847	-0.50228	0.26836	0.09047	0.54319	0.679145	0.249735	0.410381	-0.388107	0.662863	0.639367
Mengjin Xian	-0.0819187	0.02261	0.12918	0.03666	0.03026	0.05097	-0.00571	0.0832853	0.224241	0.129247	0.550108	0.063633	0.109431
Mengla Xian	0.57218	0.60685	-0.21348	-0.23009	0.33776	0.23238	0.67683	0.83971	0.281354	0.536043	-0.41711	0.800565	0.776569
Menglian Xian	0.269506	0.35914	-0.36288	-0.20833	0.21141	-0.12273	-0.27051	0.359063	-0.0104759	0.148471	-0.269591	0.215548	0.33123
Mengshan Xian	0.142951	0.18998	-0.18737	-0.1594	0.22799	-0.1237	0.01575	0.334685	-0.141824	0.298244	-0.220385	0.359558	0.332354
Mengyin Xian	0.0350163	0.04245	-0.03475	0.03974	-0.08073	0.20411	0.37478	-0.155287	-0.162585	-0.105606	0.0578138	-0.24793	-0.191338
Mengzhou Shi	-0.0815493	0.03352	0.26604	0.16039	-0.08559	0.01265	-0.0138	0.0728104	0.248762	0.124953	0.577075	0.038946	0.105287
Mengzi Xian	0.427838	0.456	-0.07489	0.08008	0.38322	0.20488	0.51144	0.474297	0.199836	0.490439	-0.282278	0.464523	0.474265
Mentougou Qu	0.193795	0.29056	0.2414	0.05223	0.09959	0.20386	0.41677	0.18829	0.325956	0.193424	0.371402	0.0927561	0.186944
Menyuan Xian	0.156738	0.00517	0.45681	0.22576	-0.01981	-0.06898	-0.53227	0.124302	0.569463	0.00658847	0.502594	0.0721443	0.161894
Mian Xian	-0.188816	-0.10111	-0.38308	-0.22787	-0.09625	-0.18033	0.13332	0.322679	0.096596	0.269699	0.0117899	0.422592	0.307098
Mianchi Xian	-0.0835476	-0.00773	0.05206	-0.03796	0.00496	0.05246	0.01681	-0.130606	-0.145019	-0.159835	0.253223	-0.0895234	-0.139949
Mianning Xian	0.54368	0.56151	0.44617	0.33751	0.49232	0.35621	0.15488	0.453248	0.429209	0.281139	0.337887	0.257913	0.410354
Mianyang Shi	-0.186773	-0.20674	-0.20908	-0.18041	-0.03877	0.01502	-0.27894	-0.292169	-0.462064	-0.36115	-0.241511	0.102691	-0.253748
Mianzhu Shi	0.217717	0.31186	0.2154	0.1463	0.34352	0.11924	-0.28669	0.472125	0.339569	0.333708	0.261435	0.203989	0.444581
Miaoli Xian	0.216279	0.32342	-0.05067	-0.19751	0.16932	0.20441	0.12416	0.45279	-0.176669	0.221371	-0.258705	0.595554	0.457773
Midu Xian	0.0173106	0.01468	-0.33509	-0.18145	0.14994	-0.18126	0.11931	-0.315245	-0.161983	-0.156864	-0.242554	0.0524943	-0.221402
Mile Xian	0.37904	0.39698	-0.22424	-0.06699	0.36021	0.15188	0.49414	0.0029089	-0.260177	0.10337	-0.350544	0.151354	0.0107945
Milin Xian	0.185091	0.17002	0.05463	-0.38688	0.10512	-0.02226	-0.51768	0.354826	0.428322	0.149033	0.152921	0.116675	0.307673
Miluo Shi	-0.107783	-0.08399	-0.11773	-0.18579	-0.08198	0.01512	0.26675	0.103275	0.0101416	0.196013	-0.246917	0.299526	0.102962
Min Xian	0.163581	0.1989	0.26822	0.29028	0.16687	0.05467	-0.07461	-0.0430059	0.151335	-0.200037	0.141503	0.0796985	-0.0631926
Minfeng Xian	-0.0109826	-0.3732	0.04458	0.27561	-0.26467	0.02318	0.02063	-0.33187	-0.0581547	-0.149485	0.346915	-0.474772	-0.243737
Mingguang Shi	-0.323478	-0.27692	-0.25742	-0.22718	-0.31786	-0.24729	-0.08874	-0.230434	-0.0277086	-0.149541	0.0124873	-0.206435	-0.263552
Mingshan Xian	0.219305	0.27982	0.25205	0.29297	0.35352	0.17564	-0.31074	0.290994	0.41247	0.265424	-0.135514	0.165357	0.310623
Mingshui Xian	-0.00318105	0.07497	0.28589	0.07312	-0.01708	-0.02543	-0.08852	-0.230149	-0.028376	-0.149424	-0.289277	-0.506793	-0.299652
Mingxi Xian	0.180758	0.23201	-0.12475	-0.06764	0.25814	0.01526	0.20185	0.342315	-0.17216	0.242858	-0.253746	0.390099	0.33316
Minhang Qu	-0.213945	-0.20117	-0.06492	-0.21702	-0.12978	0.01224	-0.14493	-0.263678	0.142598	-0.00327378	-0.101248	-0.0768661	-0.185128
Minhe Xian	-0.0413629	-0.12732	0.39966	0.22655	-0.18351	-0.1809	-0.2732	-0.132133	0.298705	0.0221051	0.517524	-0.231991	-0.0425335
Minhou Xian	0.179607	0.20351	-0.07294	0.00279	0.32171	0.12052	0.03375	0.176569	-0.020286	0.288492	-0.28038	0.439304	0.206485
Minqing Xian of Gansu Province	-0.120168	-0.6662	-0.18069	0.25478	-0.56752	-0.41906	-0.02327	-0.212615	-0.101198	0.0960609	0.493235	0.169429	-0.0964743
Minqing Xian of Jiangxi Province	0.155765	0.18281	-0.10868	-0.05209	0.28271	-0.02644	0.02107	0.341572	0.143084	0.354312	-0.238114	0.487762	0.356063
Minquan Xian	-0.13157	-0.07065	0.1203	-0.02804	-0.16777	-0.07268	0.01381	-0.183698	-0.135951	-0.286361	0.0871043	-0.0986528	-0.195839
Minyue Xian	0.178916	0.0483	0.4968	0.49455	0.01615	0.15075	0.03779	0.029186	0.666449	0.027393	0.820108	-0.10468	0.131713
Mishan Shi	0.274405	0.2956	0.20263	-0.14272	0.23762	0.18142	0.17456	0.113796	-0.0283967	-0.0306314	-0.125671	-0.0799568	0.00319427
Miyi Xian	0.154149	0.20431	-0.00395	0.08395	0.18616	0.0883	-0.26788	0.601764	0.349502	0.422873	0.0226425	0.412657	0.574993
Miyun Xian	0.0504344	0.18438	0.05035	0.00119	0.02014	0.08837	0.13114	0.126039	0.103197	0.122415	0.32008	0.185497	0.11565
Mizhi Xian	-0.320433	-0.24377	0.00291	0.2223	-0.11414	-0.24892	-0.28942	-0.408399	-0.129274	-0.366712	0.270539	-0.582496	-0.395336
Mohe Xian	0.213292	0.23896	0.18856	0.09233	0.09976	0.02083	0.11005	0.196168	-0.126581	-0.0134374	-0.0575583	-0.583167	0.0484349
Mojiang Xian	0.171288	0.16106	-0.18083	-0.10159	0.21378	-0.06928	0.16215	-0.117113	-0.29182	0.0419642	-0.385343	0.234364	-0.0668313
Morin Dawa Daurzu Zizhiqi	-0.43166	-0.47187	-0.43535	-0.57541	-0.37622	-0.32304	-0.21289	-1.18438	-0.662236	-1.02507	-0.461651	-0.650022	-1.33386
Motuo Xian	0.418518	0.44004	-0.16525	-0.39807	0.36	0.25921	0.12546	0.870399	0.400754	0.250013	0.112936	0.719118	0.760807
Mouding Xian	0.0174805	0.09588	-0.10812	-0.05155	0.17644	-0.12336	-0.28012	-0.271424	-0.157448	-0.0607481	-0.237567	-0.010063	-0.192206
Moyu Xian	-0.101104	-0.33609	-0.06069	0.10361	-0.40983	-0.06579	0.11805	-0.367509	-0.0539086	-0.164095	0.283763	-0.558765	-0.340813
Mozhugongka Xian	-0.293789	-0.31669	-0.11548	-0.32499	-0.35102	-0.54637	-0.53635	-0.310328	0.484917	-0.0827268	0.391253	-0.241333	-0.127862
Muchuan Xian	0.205661	0.24092	0.15317	0.19731	0.26557	0.14952	0.01915	0.525642	0.391942	0.280742	-0.231714	0.3436	0.500035
Mudanjiang Shi	0.239022	0.32839	0.35989	0.03654	0.2606	0.14981	0.19966	-0.0776475	0.0105784	-0.105093	-0.246436	-0.546012	-0.136485
Mulan Xian	-0.00545227	0.10584	0.18112	-0.04266	-0.02949	-0.0247	0.04746	-0.176346	-0.0618382	-0.143564	-0.326077	-0.473104	-0.257784
Mulei Xian	0.0847123	-0.21863	0.11324	0.44136	-0.25963	0.01987	-0.02937	-0.299706	-0.0826829	-0.176027	0.358695	-0.627363	-0.28866
Muli Xian	0.37795	0.39251	0.25765	0.05152	0.35523	0.12464	-0.02887	0.72351	0.267977	0.484292	-0.187047	0.604619	0.643332
Muling Shi	-0.0320855	0.03067	-0.01857	-0.33682	-0.01924	-0.24511	-0.23175	-1.0327	-0.304056	-0.734044	-0.3988	-0.70756	-1.04249
Muping Qu	0.113913	0.1139	0.22042	0.23605	0.06275	0.22909	0.4229	-0.0900872	-0.169728	-0.0585977	0.0499578	-0.143828	-0.135772
Naidong Xian	-0.250618	-0.27445	0.14679	0.00074	-0.24886	-0.54844	-0.56769	-0.651936	0.454966	-0.354633	0.495715	-0.513056	-0.320008
Naiman Qi	-0.300664	-0.46009	-0.00748	-0.00239	-0.66743	-0.1195	-0.22163	-0.894664	-0.334726	-0.728673	-0.43253	-0.676681	-1.0373
Nan Xian	-0.131894	-0.11304	-0.09551	-0.16429	-0.07469	0.08725	0.01723	-0.00901737	-0.146294	0.0164798	-0.225301	0.212791	0.000885602
Nan'an Shi	0.0983289	0.08196	-0.24041	-0.21072	0.18832	0.01562	0.03124	0.00911858	-0.188749	0.0908612	-0.27199	0.538079	0.106816
Nan'ao Xian	0.00250554	0.13285	0.26624	0.33094	0.22211	-0.12906	-0.19019	0.315992	0.404718	0.34068	0.0496186	0.296906	0.403806
Nanbu Xian	0.126617	0.07626	-0.07881	-0.00289	0.20584	0.27554	0.21156	0.0798613	-0.201568	0.123069	-0.286088	0.303201	0.078493
Nanchang Shi	-0.661336	-0.41375	-0.38746	-0.23784	-0.7389	-0.42668	-0.31474	-0.0152152	0.248503	0.221908	0.17885	0.215298	0.0688137
Nanchang Xian	0.067535	0.15112	0.00825	-0.08035	0.14186	0.0533	-0.27144	0.308025	0.214162	0.375226	0.0345069	0.426619	0.298911
Nancheng Xian	0.377079	0.36583	0.13124	0.02996	0.37835	0.29607	0.53744	0.342046	0.129501	0.404116	0.0479773	0.389464	0.350086
Nanchong Shi	0.0148226	-0.06993	-0.26724	-0.11174	0.01471	0.2052	0.28211	0.343152	0.331582	0.24992	-0.298096	0.346378	0.317699
Nanchuan Qu	0.433847	0.47814	0.03189	-0.01666	0.44421	0.33651	0.13653	0.4249	0.183779	0.364157	-0.299937	0.432385	0.412141
Nandan Xian	0.355193	0.36342	-0.22349	-0.06626	0.36045	0.15186	0.40677	0.496452	-0.0834217	0.448487	-0.349813	0.423687	0.458514
Nanfeng Xian	0.37646	0.35969	0.11564	0.01488	0.37324	0.29637	0.54199	0.342543	0.115708	0.406531	0.0328085	0.40335	0.348222
Nangong Shi	-0.319633	-0.2869	0.04068	0.11272	-0.35702	-0.07355	-0.12435	-0.0672858	0.0802331	-0.226436	0.131197	-0.0720706	-0.0776772
Nangqian Xian	0.233719	0.14208	0.32795	0.18836	0.01685	-0.06748	-0.50959	-0.249349	0.169719	-1.02276	0.222866	-0.33576	-0.201302
Nanhai Qu	-0.407745	-0.45039	-0.48058	-0.32793	-0.29232	-0.24879	-0.28756	0.376958	0.0411849	0.382462	-0.212777	0.483872	0.391321
Nanhe Xian	-0.359928	-0.25295	0.04777	0.09927	-0.32873	-0.07522	-0.14954	-0.0515845	0.281493	-0.130657	0.613071	-0.148909	-0.0298795
Nanhu Xian	0.31642	0.35186	-0.08035	-0.00438	0.30225	0.15063	0.27895	-0.105867	-0.0268384	0.0263978	-0.287586	0.0357267	-0.0934378
Nanjian Xian	0.308703	0.40139	-0.12699	-0.06981	0.32996	-0.02609	-0.09852	0.447515	0.302978	0.340116	-0.255928	0.41692	0.440705
Nanjiang Xian	0.275913	0.2942	0.09692	0.20777	0.30466	0.27643	0.04893	0.39324	0.155576	0.296545	-0.0299241	0.376459	0.345026
Nanjing Shi	0.301978	0.3209	0.35629	0.206	0.24982	0.33365	0.43566	0.1516	-0.0829589	0.18148	0.145383	0.300294	0.181405
Nanjing Xian	0.0983027	0.0569	-0.1441	-0.08636	0.2104	0.01563	0.2075	0.310374	-0.189277	0.287248	-0.272571	0.519306	0.318324
Nankang Shi	0.0834613	0.17258	-0.05549	0.01967	0.14291	-0.0717	0.02866	0.0710499	-0.180941	0.147486	-0.263404	0.282434	0.0828319
Nanling Xian	-0.106853	0.0247	-0.00862	-0.03189	0.07397	-0.0726	-0.10996	-0.580135	-0.440499	-0.586775	-0.217794	-0.271203	-0.630973
Nanmulin Xian	-0.534468	-0.93659	-0.30692	-0.36883	-0.66691	-1.02262	-0.52312	-0.497323	0.365646	-0.330979	0.267983	-0.0760331	-0.259388
Nanning Shi	0.443549	0.40465	-0.28457	-0.22226	0.4196	0.29917	0.61648	0.527652	0.230523	0.397951	-0.409236	0.716968	0.490596
Nanpi Xian	-0.281803	-0.28598	0.04301	0.11497	-0.27708	-0.0736	-0.12503	-0.0198609	0.0822925	-0.117652	0.133461	-0.074144	-0.0366326
Nanping Shi	0.479265	0.47581	0.02597	-0.02239	0.45451	0.38987	0.74032	0.431733	0.0816324	0.412498	-0.305696	0.568936	0.423929
Nantong Shi	-0.0809969	-0.04779	0.27442	0.21798	-0.02031	0.0115	-0.15611	-0.208521	-0.30063	-0.0883904	-0.0639731	0.0651019	-0.127805
Nantou Xian	0.283636	0.31153	-0.14989	-0.2935	0.11195	0.2981	0.53333	0.490287	-0.264446	0.280209	-0.355239	0.667536	0.47261
Nanxi Xian	0.0865013	0.13217	0.18822	0.13458	0.27364	0.1179	-0.30704	0.231542	0.100229	0.247184	-0.147843	0.0169426	0.251381
Nanxiong Shi	0.333961	0.33745	0.04091	0.07124	0.39446	0.22988	0.03699	0.538272	0.0948416	0.50409	-0.29117	0.574121	0.517888
Nanyang Shi	-0.187804	-0.13033	-0.06029	-0.08188	-0.13487	0.01554	0.03006	-0.129242	-0.185185	-0.27774	-0.268071	0.376884	-0.0735742
Nanyue Xian	-0.105127	-0.00177	0.20699	0.05583	-0.13934	-0.02859	-0.01149	-0.183035	-0.0592609	-0.174853	0.347536	-0.175863	-0.167409
Nanzhang Xian	0.321512	0.39913	0.08225	0.08442	0.31624	0.25443	0.05321	0.344428	-0.0792559	0.278615	-0.0442021	0.544432	0.320348
Nanzhao Xian	0.296455	0.32853	0.06939	-0.12679	0.29361	0.29727	0.34464	0.205121	-0.0501506	0.0652423	0.163898	0.328042	0.161845
Nanzheng Xian	0.306012	0.3796	0.0729	0.11965	0.34398	0.2972	0.21867	0.294455	0.0778967	0.229508	-0.00877474	0.415089	0.276274
Napo Xian	0.434564	0.4542	-0.15863	-0.22536	0.43608	0.20497	0.38783	0.386154	-0.202134	0.269297	-0.286711	0.4451	0.363532
Naqu Xian	0.0627929	-0.22765	0.19298	0.22289	-0.21599	-0.06683	-0.4998	-0.387953	0.408921	-0.239422	0.336393	-0.129824	-0.180497
Nayong Xian	0.126111	0.15955	-0.16779	-0.10928	0.18035	-0.0253	0.03833	-0.345784	-0.210237	-0.273353	-0.295622	0.0430833	-0.338185
Nehe Shi	0.114952	0.16801	0.21776	0.01805	0.03846	0.09095	-0.0517	-0.328614	-0.13995	-0.187877	-0.411981	-0.695493	-0.438401
Neihuang Xian	-0.106543	-0.03276	0.12825	-0.02035	-0.16516	-0.02708	0.01149	-0.153277	-0.128921	-0.162654	0.270927	-0.105731	-0.155635
Neijiang Shi	-0.216709	-0.25757	-0.20825	-0.05467	-0.12564	-0.07215	-0.27918	0.342578	0.14073	0.337691	-0.240704	0.189103	0.322381
Neiqiu Xian	-0.0821125	0.04774	0.35097	0.2678	-0.05296	0.01342	0.09479	-0.000204418	0.0884255	-0.0315757	0.316298	-0.0803186	0.000119323
Neixiang Xian	0.316516	0.35261	0.09766	-0.09944	0.30288	0.29672	0.4333	0.194439	-0.0251439	0.0608632	0.191399	0.335051	0.164149
Nenjiang Xian	0.144794	0.19373	0.11931	-0.14415	0.08535	0.05809	-0.02296	0.185715	-0.102111	-0.06348	-0.0306479	-0.306773	0.044299
Nielamu Xian	0.311526	0.26959	0.22978	0.0042	0.2001	0.01867	-0.52465	0.473832	0.546356	0.0484236	0.574092	0.220347	0.449525
Nierong Xian	-0.428781	-0.94376	-0.17902	-0.08544	-0.67289	-0.54515	-0.5178	-0.536191	0.349519	-0.425065	0.329428	-0.184735	-0.314654
Nilike Xian	0.237888	0.11265	0.3074	0.44808	0.0225	0.09189	-0.0375	-0.231041	0.184972	-0.122346	0.385767	-0.351116	-0.188085
Nima Xian	-0.593899	-0.90218	-0.32458	-0.15293	-0.48399	-0.53855	-0.41802	-0.458152	0.0470944	-0.372104	0.172926	-0.0563519	-0.205545
Nimu Xian	-0.367188	-0.59317	-0.05308	-0.13968	-0.50665	-0.72367	-0.55456	-0.583786	0.415178	-0.347666	0.372778	-0.296907	-0.293978
Ning Xian	-0.286302	-0.33945	-0.02592	-0.01649	-0.49774	-0.32625	-0.26146	-0.0569327	-0.0379129	-0.0508441	0.177356	-0.3211	-0.103465
Ning'an Shi	0.235582	0.28653	0.21255	-0.05395	0.22239	0.12323	0.07476	0.0993258	-0.0196259	-0.0321673	-0.116026	-0.389817	-0.00827243
Ningbo Shi	0.0501354	0.12128	-0.08069	-0.10162	0.15947	0.08849	-0.08893	0.146072	-0.504257	0.269488	-0.287913	0.395048	0.17092
Ningcheng Xian	-0.290718	-0.50939	-0.1534	0.00413	-0.51759	-0.17895	-0.24379	0.0308832	0.0334775	0.162653	0.243405	-0.267189	-0.0172482
Ningde Shi	0.290874	0.30803	0.05078	0.05772	0.41672	0.25205	0.01718	0.0247788	0.0299422	0.259492	-0.225141	0.412217	0.0769512
Ningdu Xian	0.0619456	0.09474	-0.14813	-0.06995	0.13735	-0.02415	0.0557	0.196865	-0.26289	0.161837	-0.353527	0.364939	0.187344
Ninger Xian	0.17545	0.21236	-0.21798	-0.06093	0.18617	-0.07009	0.05298	-0.0837781	-0.254638	-0.0894858	-0.344452	0.242688	-0.0508395
Ningguo Shi	0.383119	0.36255	0.09091	0.07012	0.37984	0.29685	0.51445	-0.228978	-0.508239	-0.273883	-0.292292	-0.327942	-0.299188
Ninghai Xian	-0.00122547	0.09326	-0.11479	-0.18294	0.14943	0.08762	-0.10208	-0.107535	-0.46438	-0.156625	-0.244058	0.192173	-0.0885458
Ninghe Xian	-0.583979	-0.4525	-0.30984	-0.63413	-0.47017	-0.24869	-0.286	-0.433935	0.161392	-0.285716	0.08305	-0.271032	-0.393584
Ninghua Xian	0.166426	0.19881	-0.16406	-0.10568	0.24525	0.01602	0.03724	0.317919	-0.20694	0.248949	-0.291996	0.273847	0.293281
Ningjin Xian of Hebei Province	-0.320331	-0.30011	0.00711	0.08024	-0.36803	-0.07291	-0.11455	-0.0546003	0.0505375	-0.221235	0.0985387	-0.0421737	-0.0726579
Ningjin Xian of Shandong Province	-0.130522	-0.0516	0.11072	0.01879	-0.15189	-0.02786	0.17578	-0.201992	-0.0931253	-0.0720123	0.134202	-0.31786	-0.217801
Ningling Xian	-0.130454	-0.05005	0.17265	0.02261	-0.1506	-0.07369	-0.00147	-0.203483	-0.0896361	-0.294472	0.138039	-0.145282	-0.203668
Ningming Xian	0.617834	0.56673	-0.07567	0.08151	0.49667	0.39071	0.81376	0.703501	0.139928	0.500931	-0.0471329	0.790153	0.66989
Ningnan Xian	0.0517311	0.11354	0.0812	0.03104	0.14677	0.11996	-0.2758	0.406267	0.130487	0.242575	0.0490618	0.158022	0.36631
Ningqiang Xian	0.266263	0.38446	-0.05332	-0.043	0.27143	0.05449	0.22366	0.331292	-0.0621527	0.232154	-0.0253927	0.305364	0.293719
Ningshan Xian	0.590951	0.6633	0.29376	0.24648	0.52077	0.50702	0.52817	0.523478	-0.248808	0.386614	-0.0370104	0.412909	0.463386
Ningwu Xian	0.227239	0.30605	0.36735	0.39686	0.14189	0.29634	0.12648	0.0408221	0.117325	0.0230311	0.210678	-0.129757	-0.0116765
Ningxiang Xian	-0.0876413	-0.11138	-0.18734	-0.25314	-0.02563	0.05426	0.22012	0.165055	-0.0514417	0.181974	-0.314643	0.361527	0.148699
Ningyang Xian	0.0362337	0.0592	0.00784	0.08094	-0.06677	0.20329	0.36236	-0.188413	-0.124914	-0.112203	0.0992429	-0.285856	-0.212428
Ningyuan Xian	0.0495204	0.04612	-0.1715	-0.23781	0.04651	-0.02523	0.39159	0.250837	-0.037424	0.0951983	-0.299227	0.280467	0.203473
Ninlang Xian	0.169859	0.20766	-0.27156	-0.11277	0.20999	-0.12021	0.24471	0.0333805	-0.125947	0.1107	-0.396581	0.244651	0.0272101
Nong'an Xian	-0.0301335	-0.13922	0.08433	0.04639	-0.04884	0.01783	-0.23635	-0.0106275	0.010907	-0.0832717	-0.0824469	-0.420557	-0.115423
Ongnut qi	-0.275237	-0.65327	-0.14782	-0.04441	-0.45983	-0.11866	-0.20895	-0.304217	-0.0721229	-0.177876	0.12727	-0.637994	-0.354114
Ordos Shi	0.0505838	-0.13471	0.26437	0.48138	-0.24766	0.01576	0.03331	-0.234181	0.106001	0.0597764	0.566201	-0.516295	-0.157825
Orogen Zizhiqi	0.135435	0.1058	-0.01166	-0.1768	0.05159	0.02228	0.30811	-0.474352	-0.795239	-0.700745	-0.607922	-0.516117	-0.658164
Otog Qi	0.0214226	-0.37645	0.06366	0.32972	-0.40083	0.02083	-0.19099	-0.61196	-0.251487	-0.314473	-0.0575231	-0.282169	-0.582276
Otog Qianqi	-0.611094	-0.77831	-0.3522	-0.28769	-0.68176	-0.41969	-0.20888	-0.878153	-0.373376	-0.545814	-0.174005	-0.637769	-0.93386
Pan Xian	0.121959	0.1362	-0.22713	-0.1667	0.16089	-0.02416	0.05565	-0.165749	-0.262736	0.0716331	-0.353357	0.205082	-0.146381
Panan Xian	0.328132	0.4058	0.16973	0.14638	0.43373	0.31553	-0.11062	-0.0758358	-0.438507	0.0149357	-0.215604	0.27086	-0.0194901
Panjin Shi	-0.31793	-0.0562	0.2333	0.20216	-0.03857	-0.12842	-0.18058	-0.27362	-0.226483	-0.402405	0.318601	-0.787699	-0.277176
Panshan Xian	-0.363549	-0.21415	-0.05181	-0.07368	-0.13209	-0.18091	-0.27345	-0.16587	-0.478713	-0.358235	0.0412091	-0.533759	-0.234543
Panshi Shi	0.0626706	0.11925	0.16133	-0.15872	0.08896	-0.02432	-0.0717	0.102875	0.0455905	-0.043588	-0.0443036	-0.279384	0.000448454
Panzhihua Shi	-0.364176	-0.69714	-0.36776	-0.21305	-0.39225	-0.24757	-0.26909	0.410311	0.110149	0.306834	0.0266946	0.178499	0.377717
Pei Xian	-0.0610612	-0.03695	0.16873	0.06624	-0.07175	0.08707	-0.11033	-0.133452	-0.138355	-0.109849	0.260551	-0.096232	-0.104352
Peng'an Xian	0.114835	0.07679	-0.01437	0.05946	0.2047	0.25202	0.19275	0.0555071	-0.144557	0.0831223	-0.22339	0.211041	0.0608878
Penghu Xian	-0.245339	-0.20632	-0.23165	-0.08709	-0.14373	-0.03175	-0.36022	-0.472039	0.0853132	-0.258162	0.0294106	0.222651	-0.142158
Penglai Shi	0.129428	0.15248	0.26185	0.27613	0.07634	0.25177	0.41081	-0.105744	-0.133077	-0.065016	0.090265	-0.180727	-0.141967
Pengshan Xian	-0.213997	-0.26118	-0.07004	0.07905	-0.13146	-0.07482	-0.14343	0.372167	0.506039	0.280067	0.194794	0.0660029	0.378674
Pengshui Xian	-0.222738	-0.16239	-0.22095	-0.16071	-0.16159	-0.17918	-0.24719	0.327519	-0.0811758	0.278951	-0.347343	0.359278	0.296935
Pengxi Xian	-0.215919	-0.24716	-0.18181	-0.02908	-0.11697	-0.0269	-0.2869	0.327254	0.164126	0.333594	-0.214973	0.165548	0.313972
Pengyang Xian	0.0497467	0.07258	0.21286	0.28908	0.01569	0.08863	-0.08674	0.0627135	0.188093	0.124519	0.403777	0.197593	0.117681
Pengze Xian	-0.283674	-0.11949	-0.33376	-0.35625	-0.3811	-0.54926	-0.10292	0.0917365	0.0152886	0.262059	-0.241256	0.294344	0.109391
PengZhou Shi	0.260684	0.28983	0.15238	0.1296	0.26531	0.17757	0.11629	0.482474	0.245119	0.280864	-0.232478	0.219361	0.433695
Pi Xian	-0.017553	0.01375	0.04233	-0.03093	0.11665	0.11677	-0.02301	0.196761	0.276684	0.146392	-0.0911877	0.0522272	0.205803
Pianguan Xian	-0.408877	-0.31878	-0.34139	-0.18753	-0.48051	-0.18114	-0.27679	-0.206412	0.00854362	-0.15589	0.0523558	-0.543963	-0.252647
Pingan Xian	-0.130261	-0.12449	0.42774	0.21036	-0.35077	-0.25001	-0.60704	-0.651733	0.398143	-0.37552	0.5477	-0.332103	-0.38156
Pingba Xian	0.129829	0.20047	-0.06379	-0.00867	0.21446	-0.02731	0.00797	0.0128541	0.0578567	0.0785128	-0.194442	0.0084494	0.0052862
Pingbian Xian	0.481222	0.55273	-0.13901	-0.08144	0.44252	0.17826	0.33096	0.452058	-0.184779	0.174487	-0.267624	0.172355	0.399751
Pingchang Xian	0.0333857	0.05297	-0.07491	-0.09603	0.16137	0.12056	-0.2667	0.283768	0.199823	0.247404	0.0187372	0.331911	0.261826
Pingding Xian	0.0525082	0.09922	0.10449	0.13275	0.0379	0.08733	0.11534	-0.128504	-0.14994	-0.10782	0.0717197	-0.56169	-0.193475
Pingdingshan Shi	-0.0813097	0.04227	0.17914	0.085	0.04664	0.05	-0.02029	-0.178635	-0.0325882	-0.179524	0.376869	-0.202716	-0.158952
Pingdong Xian	0.152137	0.18976	-0.18706	-0.25287	0.0994	0.1212	0.28699	0.46598	-0.0511958	0.273701	-0.314373	0.706513	0.485492
Pingdu Shi	0.110307	0.08566	0.14866	0.16662	0.03921	0.23047	0.44385	-0.0629663	-0.233216	-0.0474798	-0.0198628	-0.0799101	-0.125042
Pinggu Qu	-0.10601	0.09316	0.09417	0.0997	-0.01901	-0.07329	-0.29652	-0.19574	-0.107762	-0.0280565	0.118105	-0.303124	-0.186363
Pingguo Xian	-0.00373378	0.04606	-0.17165	-0.11302	0.15561	-0.02523	-0.08549	0.150526	-0.0375619	0.250124	-0.299379	0.280606	0.153086
Pinghe Xian	0.226163	0.16218	-0.08194	-0.00592	0.35095	0.17869	0.21247	0.246917	-0.204338	0.248493	-0.289134	0.4708	0.252412
Pinghu Shi	-0.515172	-0.50944	-0.38435	-0.23483	-0.33994	-0.1837	-0.13956	-0.296231	-0.0497754	-0.176514	-0.119154	-0.00932136	-0.240368
Pingjiang Xian	0.0107999	-0.03017	-0.14805	-0.29173	0.0582	0.01724	0.29871	0.153802	-0.0867317	0.258735	-0.353454	0.397056	0.133814
Pingle Xian	0.0340881	0.0328	-0.36028	-0.20582	0.14168	-0.07163	-0.27127	0.137972	-0.184266	0.244978	-0.26706	0.171839	0.134546
Pingli Xian	0.503642	0.55508	0.16849	0.18581	0.47937	0.47997	0.69333	0.230568	-0.215669	0.20472	-0.000565557	0.106544	0.179363
Pingliang Shi	-0.0627632	-0.05682	0.2054	0.16352	-0.13407	-0.07165	-0.09559	-0.0430164	0.11801	-0.0148773	0.33637	-0.227356	-0.0522208
Pinglu Qu	-0.187901	-0.17261	-0.06255	0.09203	-0.24475	-0.07156	-0.27031	-0.179542	-0.0110885	-0.152452	0.0307653	-0.524198	-0.232938
Pinglu Xian	-0.320487	-0.24462	-0.17536	-0.02284	-0.37013	-0.12394	-0.28878	-0.152305	-0.131195	-0.162256	0.0923345	-0.404471	-0.196643
Pingluo Xian	0.0659468	-0.18407	0.27631	0.51615	-0.32125	0.12088	-0.08572	-0.469568	0.0880903	-0.35206	0.178527	-0.322172	-0.455828
Pingnan Xian of Fujian Province	0.239296	0.27157	0.03699	0.04437	0.3522	0.17769	0.02121	0.0713836	-0.45938	0.14353	-0.238559	0.321838	0.0867003
Pingnan Xian of Guangxi Province	0.0134003	-0.01698	-0.29062	-0.2593	0.19413	0.01659	-0.25514	0.184169	-0.0570794	0.182961	-0.320843	0.425195	0.182321
Pingquan Xian	0.0306994	0.05975	0.18026	0.03569	0.03718	0.08926	0.04771	0.194645	0.238432	0.208751	0.372057	0.0717292	0.163949
Pingshan Xian of Hebei Province	0.0324245	0.11626	0.16981	0.06214	0.01396	0.15088	0.13664	0.176196	0.0865228	0.204517	0.398652	0.156527	0.166392
Pingshan Xian of Sichuan Province	0.239495	0.30507	0.19814	0.19655	0.33786	0.17757	-0.28165	0.442602	0.391247	0.300169	0.068552	0.181573	0.416251
Pingshun Xian	-0.321358	-0.20539	-0.20566	-0.05216	-0.30088	-0.12335	-0.27994	-0.140853	-0.158004	-0.215553	0.0628516	-0.252542	-0.192112
Pingtan Xian	-0.24575	-0.30776	-0.31931	-0.1719	-0.23943	-0.12697	-0.0336	-0.300607	0.00776101	-0.0104983	-0.0558777	0.124638	-0.153183
Pingtang Xian	0.177905	0.20884	-0.10446	-0.12461	0.23882	-0.025	0.13986	0.0581456	-0.224257	0.0648948	-0.311041	0.291282	0.0409354
Pingwu Xian	0.51814	0.53295	0.37387	0.23157	0.53097	0.31908	-0.0569	0.605837	0.7209	0.362206	0.559585	0.330041	0.569661
Pingxiang Shi of Guangxi Province	0.355393	0.35527	-0.23457	-0.08419	0.31419	0.22698	0.47018	0.266553	-0.0730507	0.203226	-0.144751	0.23596	0.280196
Pingxiang Shi of Jiangxi Province	-0.185545	-0.10235	-0.4663	-0.61514	-0.1627	-0.72619	0.0093	0.245028	-0.122272	0.275514	-0.198882	0.255552	0.249007
Pingxiang Xian	-0.31856	-0.25407	0.12411	0.19343	-0.32966	-0.07516	-0.14871	-0.0988144	0.154038	-0.23936	0.212364	-0.146376	-0.0901521
Pingyang Xian	0.0188392	0.0651	-0.15326	-0.1264	0.19343	0.14864	-0.11914	0.0707373	0.286294	0.311442	-0.187196	0.244854	0.135845
Pingyao Xian	-0.0196947	0.07917	0.16777	0.26942	0.07406	0.14924	-0.11005	-0.088883	-0.139212	-0.0639417	0.25961	-0.271461	-0.116107
Pingyi Xian	0.0344406	0.03623	-0.05054	0.02446	-0.08591	0.20441	0.37939	-0.166352	-0.176555	-0.10316	0.0424502	-0.233865	-0.2037
Pingyin Xian	0.0372438	0.07998	0.06064	0.13203	-0.04945	0.20227	0.34694	-0.20837	-0.0781961	-0.120384	0.150621	-0.332891	-0.220325
Pingyu Xian	-0.186073	-0.11056	-0.01004	-0.03326	-0.11839	0.01457	0.01539	-0.237175	-0.140726	-0.461617	0.0818532	-0.0268988	-0.224995
Pingyuan Xian of Guangdong Province	0.084598	0.14376	-0.10273	-0.04634	0.22397	-0.12347	-0.28169	0.462937	0.148346	0.469896	-0.232327	0.418796	0.453719
Pingyuan Xian of Shandong Province	-0.131177	-0.06439	0.0782	-0.01266	-0.16255	-0.02723	0.18527	-0.172672	-0.121887	-0.0669755	0.102571	-0.288903	-0.198216
Pishan Xian	0.0172458	-0.31117	0.03764	0.25196	-0.30225	-0.01901	0.23041	-0.3475	-0.100747	-0.155893	0.341396	-0.511609	-0.28943
Pizhou Shi	-0.0631099	-0.06	0.11016	0.00957	-0.09096	0.0882	-0.09323	-0.111318	-0.19017	-0.100775	0.203568	-0.0440664	-0.0955945
Poyang Xian	0.253618	0.25518	0.02559	-0.07225	0.3437	0.20634	0.05639	0.348546	0.132953	0.389448	-0.0548035	0.508379	0.317333
Pu Xian	0.0522403	0.18301	0.27202	0.30056	0.09724	0.14964	-0.10401	-0.0953063	-0.157511	-0.0607372	0.0633939	-0.377977	-0.150802
Puan Xian	0.15586	0.22176	-0.10573	-0.04924	0.22298	0.01489	0.02021	-0.342907	-0.155337	-0.282967	-0.235246	-0.0121882	-0.327261
Pubei Xian	0.0145236	-0.00987	-0.27256	-0.24182	0.22124	-0.02515	-0.08432	0.216494	-0.217188	0.204986	-0.303267	0.351112	0.185869
Pucheng Xian of Fujian Province	0.30453	0.27981	-0.05837	-0.04788	0.38092	0.23068	0.04904	0.367058	-0.0666175	0.296605	-0.0303029	0.509431	0.357921
Pucheng Xian of Shanxi Province	-0.663916	-0.55918	-0.33468	-0.18104	-0.3814	-0.32739	-0.27875	-0.340226	-0.161613	-0.281868	0.234974	-0.549939	-0.346404
Puding Xian	0.156754	0.21593	0.00561	-0.01812	0.23353	0.01427	0.01082	-0.381392	-0.126883	-0.28795	-0.203953	-0.0408359	-0.352274
Pudong Xinqu	-0.215659	-0.30114	-0.29656	-0.32026	-0.16478	0.01429	-0.11378	-0.0536023	0.17314	0.138196	-0.20506	0.291172	0.00691819
Puer Xian	0.321021	0.3511	-0.07842	0.0119	0.29796	0.08974	0.29793	0.701995	-0.084358	0.462439	-0.350843	0.710936	0.659837
Puge Xian	0.0163958	0.10778	0.06656	0.01687	0.14196	0.01551	-0.27153	0.407155	0.117535	0.222567	0.034818	0.171062	0.364459
Pujiang Xian of Sichuan Province	0.116754	0.14057	0.08462	0.05832	0.23717	0.17548	-0.01224	0.217137	0.244048	0.152107	-0.127079	0.122872	0.222177
Pujiang Xian of Zhejiang Province	-0.185119	-0.18162	-0.04833	-0.11864	-0.01783	-0.07336	-0.12148	-0.0899002	-0.405584	0.00917024	-0.179396	0.237714	-0.0250549
Pukou Qu	-0.0597502	-0.04709	0.12218	0.02988	-0.00983	0.0511	-0.1286	0.120012	-0.0829845	0.204965	0.145355	0.300319	0.163185
Pulan Xian	0.00735243	-0.25744	0.14785	0.18449	-0.20631	-0.17655	0.09364	-0.0633126	0.467211	-0.0679025	0.633948	0.065742	0.0400304
Pulandian Shi	-0.219816	-0.14629	-0.03389	-0.12111	-0.06102	-0.12198	-0.25914	-0.0981248	-0.0449626	-0.271458	-0.00648782	-0.490094	-0.167214
Puning Shi	-0.283984	-0.38623	-0.51874	-0.36485	-0.08299	-0.32724	-0.27642	0.39138	0.00742272	0.372581	-0.249907	0.517863	0.397028
Putian Shi	0.204178	0.16952	-0.14247	-0.08479	0.30784	0.08815	0.20703	0.148098	-0.0117473	0.223327	-0.270989	0.476465	0.193142
Puyang Shi	-0.104432	0.02735	0.28101	0.12745	-0.11506	-0.03002	-0.0331	-0.21101	0.00622595	-0.186321	0.419555	-0.241794	-0.178478
Puyang Xian	-0.107115	-0.04108	0.1071	-0.04081	-0.1721	-0.02667	0.01767	-0.145286	-0.147628	-0.159378	0.250354	-0.0868971	-0.152473
Qahar Youyi Houqi	-0.192632	-0.60106	0.12317	0.31805	-0.63816	-0.17921	-0.24768	-0.928395	-0.556794	-0.742501	-0.34569	-0.756179	-1.05065
Qahar Youyi Qianqi	-0.411645	-0.71019	0.02504	0.12283	-0.62498	-0.24693	-0.25941	-0.846667	-0.521254	-0.748725	-0.00557552	-0.791959	-0.880565
Qahar youyi Zhongqi	-0.466422	-0.72958	-0.08222	0.07516	-0.64114	-0.32516	-0.24503	-0.527016	-0.263814	-0.26397	0.247516	-0.447044	-0.475257
Qi Xian of Hebi Shi	0.195935	0.31665	0.30644	0.1552	0.1345	0.14745	0.23081	0.056737	0.119083	-0.0369444	0.571862	-0.0531919	0.0618843
Qi Xian of Kaifeng Shi	-0.131614	-0.07131	0.11862	-0.02967	-0.16832	-0.07265	0.01431	-0.183062	-0.13744	-0.286101	0.0854668	-0.0971537	-0.195588
Qi Xian of Shanxi Province	0.0703004	0.18941	0.33965	0.36599	0.11942	0.20269	0.00119	-0.150827	-0.0976833	-0.0712141	0.129189	-0.43821	-0.174279
Qian Gorlos Xian	-0.0955705	-0.2698	0.06998	0.03251	-0.13272	0.01811	-0.23216	-0.00520415	-0.00178853	-0.132201	-0.0964089	-0.407775	-0.113277
Qian Xian	-0.662434	-0.53756	-0.27974	-0.12789	-0.36338	-0.32845	-0.29479	-0.336165	-0.11301	-0.290379	0.288425	-0.598871	-0.334415
Qianan Shi	-0.131569	-0.03588	0.06232	0.06888	-0.02946	-0.02692	0.01381	0.081116	0.165089	0.0494289	0.485055	0.026276	0.0674005
Qian'an Xian	-0.0894115	-0.24616	0.13007	0.09065	-0.11302	0.01695	-0.2497	-0.0859059	-0.073566	-0.141511	-0.338975	-0.461297	-0.17662
Qianjiang Qu	-0.134612	-0.03533	-0.08503	-0.00891	-0.05583	-0.18027	-0.26375	0.323806	0.0939575	0.290365	-0.292142	0.370891	0.307544
Qianjiang Shi	-0.217927	-0.32808	-0.24008	-0.2104	-0.24523	-0.02578	0.20723	0.112889	-0.188455	0.120773	-0.271667	0.322184	0.106766
Qianshan Xian	0.15528	0.23281	0.21972	0.17738	0.23861	0.2291	-0.09977	-0.663852	-0.471382	-0.757458	-0.251759	-0.365048	-0.764056
Qianxi Xian of Guizhou Province	0.202671	0.19534	-0.17289	-0.11421	0.24235	0.01619	0.2159	0.21545	-0.0386534	0.250316	-0.300579	0.105614	0.179207
Qianxi Xian of Hebei Province	-0.10727	-0.01092	0.04396	0.05112	-0.03548	0.05261	0.01917	0.141299	0.245759	0.168778	0.467195	0.0426261	0.129123
Qianyang Xian	-0.516331	-0.36192	-0.28088	-0.129	-0.21763	-0.32843	-0.29445	-0.312251	-0.114023	-0.290201	0.287311	-0.597851	-0.314939
Qiaojia Xian	-0.0661228	0.03542	-0.59664	-0.44022	-0.02936	-0.42265	-0.55471	0.274692	0.306483	0.183734	0.151423	0.339462	0.263296
Qichun Xian	0.112118	0.07424	-0.08393	-0.10476	0.07923	0.22988	0.38914	0.12957	-0.206099	0.123863	-0.291071	0.339947	0.117047
Qidong Shi	-0.0831142	-0.10613	0.12616	0.07454	-0.06894	0.01436	-0.11284	-0.136695	-0.130765	-0.0240282	-0.208223	0.197156	-0.0827724
Qidong Xian	-0.0213646	-0.09153	-0.0577	-0.20432	0.08783	0.08804	0.12621	0.110514	-0.00680378	0.119799	-0.265553	0.316586	0.113125
Qiemo Xian	-0.17412	-0.46526	-0.05938	0.19433	-0.25301	-0.11312	0.05098	-0.292581	-0.229308	-0.133379	0.148858	-0.382176	-0.288889
Qihe Xian	-0.132007	-0.07674	0.04681	-0.04303	-0.17285	-0.02662	0.19443	-0.160809	-0.149658	-0.0621123	0.0720298	-0.260944	-0.193522
Qijiang Xian	0.0142518	0.01634	-0.18028	-0.12136	0.04363	-0.07082	-0.25906	0.318139	0.0797448	0.312159	-0.307772	0.323052	0.305251
Qilian Xian	0.17464	-0.00632	0.34814	0.17427	-0.0179	-0.0672	-0.50533	0.00283094	0.590483	-0.0205071	0.509718	-0.0217513	0.132941
Qimen Xian	0.343007	0.36652	0.101	0.0007	0.38315	0.29666	0.27742	-0.408883	-0.499311	-0.752567	-0.282474	-0.33693	-0.486334
Qin Xian	-0.00050626	0.12582	0.25071	0.3165	0.10264	0.14932	-0.10882	-0.14729	-0.142936	-0.109047	0.0794231	-0.392651	-0.194659
Qin'an Xian	-0.0619264	0.01404	0.18615	0.18495	-0.1268	0.01507	0.02288	0.0833129	0.137601	-0.156611	0.0568858	-0.24708	0.0306539
Qing Xian	-0.320072	-0.29563	-0.06069	-0.00566	-0.28512	-0.07313	-0.11788	-0.010596	0.0606044	-0.113854	0.10961	-0.0523089	-0.0329668
Qing'an Xian	0.145264	0.19428	0.26755	0.04074	0.14882	0.0905	-0.05855	-0.171149	-0.119196	-0.0823673	-0.389156	-0.716388	-0.284301
Qingbian Xian	0.0910035	-0.1351	0.25754	0.53365	-0.12458	-0.02376	-0.23941	-0.218708	-0.280851	-0.0848955	0.32569	-0.253801	-0.217105
Qingcheng Xian	-0.286401	-0.40708	-0.02768	-0.01819	-0.49831	-0.32622	-0.26095	-0.132657	-0.0394663	-0.0505721	0.175648	-0.495628	-0.168143
Qingchuan Xian	0.477906	0.53714	0.38052	0.33739	0.49334	0.33703	0.14442	0.572582	0.665006	0.415771	0.275814	0.339964	0.534634
Qingdao Shi	-0.0178167	0.0035	0.1624	0.16571	-0.03803	0.08509	0.28563	-0.114315	-0.0474011	-0.125777	0.485518	-0.187803	-0.108144
Qingfeng Xian	-0.10585	-0.02012	0.16036	0.01072	-0.15463	-0.0277	0.00212	-0.165415	-0.100507	-0.16763	0.302176	-0.134337	-0.160438
Qinggang Xian	0.0143606	0.04339	0.26871	0.0565	0.01205	-0.0251	-0.0835	-0.203454	-0.0435731	-0.0956104	-0.30599	-0.792523	-0.297083
Qinghe Xian of Hebei Province	-0.318805	-0.26387	0.09921	0.16934	-0.33783	-0.07468	-0.14144	-0.0645813	0.132012	-0.177511	0.18814	-0.1242	-0.0652397
Qinghe Xian of Xinjiang Uigur Autonomous Region	0.169514	-0.0919	0.14736	0.42178	-0.16935	0.02026	-0.02347	-0.167119	0.142451	-0.172891	0.44815	-0.609337	-0.165659
Qingjian Xian	-0.284422	-0.26583	0.01378	0.16805	-0.18368	-0.24784	-0.27305	-0.332851	-0.178877	-0.358025	0.215987	-0.532557	-0.343486
Qingliu Xian	0.19266	0.24566	-0.05415	0.02096	0.31084	0.08798	0.02827	0.329169	-0.179755	0.244188	-0.262099	0.371417	0.316715
Qinglong Xian of Guizhou Province	0.142851	0.2079	-0.09399	-0.03788	0.20456	-0.02673	0.01678	-0.463851	-0.144948	-0.284786	-0.22382	-0.022648	-0.416167
Qinglong Xian of Hebei Province	-0.0668167	-0.02269	-0.00411	-0.05149	-0.03248	0.05466	0.05013	0.197771	0.151932	0.210033	0.364008	0.0790976	0.165186
Qingpu Xian	-0.156546	-0.16911	-0.11343	-0.26396	-0.1457	0.05096	-0.00583	-0.284851	-0.0764152	-0.0749386	-0.148451	0.142438	-0.16451
Qingshen Xian	-0.183827	-0.14337	-0.04802	0.10036	-0.07309	-0.12639	-0.32595	0.35498	0.525523	0.276655	0.216222	0.0463871	0.367893
Qingshui Xian	-0.108609	-0.02546	0.007	0.01536	-0.18591	-0.2477	-0.09498	0.0924777	0.116148	-0.152854	0.0332918	-0.225481	0.0342801
Qingshuihe Xian	-0.32458	-0.40972	0.02362	0.17945	-0.32442	-0.24691	-0.25899	-0.164889	-0.0453899	0.0296465	0.294072	-0.313573	-0.127025
Qingtian Xian	0.236782	0.27932	-0.02218	-0.01287	0.36383	0.22998	-0.08646	-0.00563938	-0.511726	0.0277579	-0.296127	0.344576	0.0209145
Qingtongxian Shi	0.113396	-0.12873	0.31177	0.55046	-0.24267	0.08802	0.12578	-0.200422	0.295552	-0.0151314	0.638996	-0.0527255	-0.121182
Qingxin Xian	0.111009	0.08998	-0.18281	-0.12381	0.21889	-0.07077	-0.25832	0.531318	-0.047429	0.427944	-0.31023	0.59157	0.500203
Qingxu Xian	-0.105166	-0.07551	0.07903	0.05291	-0.26527	-0.02854	0.23243	-0.215317	-0.0619343	-0.174385	0.344596	-0.474201	-0.223073
Qingyang Shi	-0.247444	-0.2942	0.14706	0.17394	-0.36311	-0.24929	-0.29503	-0.176779	0.0638179	-0.114417	0.113144	-0.599612	-0.214565
Qingyang Xian	0.310156	0.36984	0.12323	0.15089	0.3925	0.27405	0.18905	0.262353	0.0427325	0.366397	-0.211075	0.375859	0.285643
Qingyuan Shi	-0.282122	-0.35956	-0.27488	-0.29928	-0.21566	-0.12443	-0.2962	0.331005	0.0673795	0.362081	-0.183969	0.4575	0.359862
Qingyuan Xian of Hebei Province	-0.247042	-0.228	0.04298	0.11494	-0.27709	-0.02784	-0.12502	-0.0555667	0.0822696	-0.1688	0.133436	-0.074121	-0.0672976
Qingyuan Xian of Liaoning Province	0.0460558	0.097	0.12086	-0.1613	0.03009	0.05492	0.05402	-0.149373	-0.0817123	-0.198076	-0.0469035	-0.754125	-0.221001
Qingyuan Xian of Zhejiang Province	0.39967	0.42063	0.16485	0.01821	0.44345	0.3543	0.27214	0.00635142	-0.483301	0.0227801	-0.264866	0.345921	0.0424389
Qingyun Xian	-0.129732	-0.02916	0.16774	0.07397	-0.13319	-0.02896	0.15913	-0.206511	-0.0426746	-0.0808472	0.189686	-0.368653	-0.211605
Qingzhen Shi	0.216992	0.22009	-0.10999	-0.05336	0.24278	0.05276	0.37364	0.160646	0.0169894	0.16999	-0.239386	0.187896	0.163461
Qingzhou Shi	0.0351337	0.04382	-0.03125	0.04313	-0.07959	0.20404	0.37376	-0.124424	-0.159491	-0.106148	0.362246	-0.251045	-0.137503
Qinhuangdao Shi	-0.184046	-0.02757	0.02565	0.07787	-0.03495	0.01236	-0.14308	0.0104592	0.136987	-0.0814725	0.369703	-0.0712175	0.00963998
Qinshui Xian	0.225538	0.30651	0.24216	0.23804	0.20098	0.25355	0.21588	0.0954486	0.0863463	0.0284562	0.301548	-0.0985676	0.0563506
Qinyang Shi	0.219392	0.34692	0.34591	0.23252	0.18823	0.17551	0.23137	0.0666094	0.117376	0.00114299	0.569985	-0.0514737	0.0774127
Qinyuan Xian	0.0969736	0.1381	0.17144	0.23982	0.07665	0.17888	0.13617	-0.10154	-0.213059	-0.0967672	0.178396	-0.498144	-0.168566
Qinzhou Shi	0.526823	0.49554	-0.09577	0.06206	0.50054	0.35634	0.4579	0.614824	-0.099707	0.422375	-0.367723	0.832193	0.588723
Qionghai Shi	0.016714	-0.08868	-0.5276	-0.67445	-0.13165	-0.02604	0.46653	0.15169	-0.176506	0.0217705	-0.258526	0.310154	0.166403
Qiongjie Xian	-0.516471	-0.66546	0.01377	-0.31126	-0.5877	-1.02728	-0.59362	-0.685505	0.482395	-0.465305	0.502955	-0.59217	-0.353494
Qionglai Xian	0.22865	0.25959	0.10618	0.13439	0.24673	0.17747	0.01794	0.453084	0.550525	0.238705	-0.227666	0.038865	0.419056
Qiongzhong Xian	0.381914	0.32871	-0.40727	-0.42737	0.23824	0.23031	0.67186	0.498154	-0.225839	0.181677	-0.31278	0.492446	0.442603
Qiqiha'er Shi	0.0099448	0.02056	0.14376	0.06733	-0.04174	0.08997	0.05837	-0.143744	-0.0948895	-0.0866239	-0.362425	-0.263738	-0.218773
Qishan Xian	-0.662063	-0.53009	-0.26073	-0.1095	-0.35715	-0.32882	-0.30033	-0.29759	0.0798935	-0.226376	0.306914	-0.217857	-0.248316
Qitai Xian	0.164048	-0.16002	0.1805	0.46263	-0.22009	0.02056	0.1059	-0.286326	-0.0170938	-0.237489	0.32425	-0.595829	-0.283366
Qitaihe Shi	0.155048	0.26382	0.31832	0.10449	0.19313	0.08789	0.12387	-0.0461091	0.12525	-0.103295	0.0433018	-0.535675	-0.12216
Qiu Xian	-0.360071	-0.25908	0.03219	0.0842	-0.33384	-0.07492	-0.14499	-0.0691794	0.142775	-0.179396	0.199978	-0.135037	-0.0670591
Qixia Shi	0.113164	0.10646	0.20151	0.21775	0.05654	0.22945	0.42842	-0.0829397	-0.18646	-0.0556677	0.0315571	-0.126983	-0.132944
Qiyang Xian	0.0325186	0.02002	-0.17093	-0.23725	0.0467	-0.02524	0.39142	0.243673	-0.0369198	0.09511	-0.298673	0.27996	0.197397
Qu Xian	-0.0215553	-0.02636	-0.1414	-0.08375	0.1407	0.08813	-0.27041	0.348609	-0.186892	0.223162	-0.269948	0.0775719	0.294691
Quanjiao Xian	-0.248976	-0.16163	-0.11381	-0.05706	-0.12645	-0.0721	-0.10237	-0.871333	-0.463513	-1.05987	-0.243105	-0.372971	-0.969506
Quannan Xian	0.155554	0.23585	-0.03581	0.03871	0.24114	-0.07208	-0.10202	0.170506	-0.16353	0.144437	-0.244256	0.264905	0.16421
Quanzhou Shi	0.262206	0.29899	-0.03947	0.11178	0.39085	0.08617	0.09778	0.179752	-0.397744	0.250835	-0.170774	0.481633	0.239485
Quanzhou Xian	0.371131	0.36274	-0.07907	-0.16482	0.41425	0.23108	0.15199	0.32305	-0.0849332	0.404548	-0.351476	0.453237	0.325904
Qubei Xian	-0.16803	-0.17561	-0.65247	-0.49423	-0.04767	-0.42157	-0.0613	-0.238371	-0.28697	-0.0838238	-0.380009	0.120337	-0.200277
Queshan Xian	0.167494	0.16988	0.06256	0.01301	0.18896	0.20464	0.27371	0.0312479	-0.0109404	-0.0555675	-0.270102	0.0777128	0.0077712
Qufu Shi	0.0369602	0.07315	0.04328	0.11523	-0.05514	0.2026	0.35201	-0.201808	-0.0935575	-0.117694	0.133727	-0.317425	-0.217728
Qumalai Xian	0.0205432	-0.30963	0.20904	0.09093	-0.30097	-0.24094	-0.4697	-0.52507	0.245136	-0.524475	0.16911	-0.0379713	-0.214294
Quqing Shi	0.0169574	0.06511	-0.22015	-0.19112	0.14666	0.01523	0.02532	-0.287987	-0.170823	-0.104163	-0.252276	0.061394	-0.189945
Qushui Xian	-0.363121	-0.46493	0.02654	-0.06265	-0.38362	-0.7252	-0.57781	-0.454177	0.48562	-0.360002	0.450246	-0.367827	-0.236249
Qusong Xian	-0.322467	-0.47242	0.00751	-0.206	-0.48677	-1.02587	-0.57225	-0.606685	0.468781	-0.453963	0.431728	-0.526965	-0.342547
Quwo Xian	-0.36	-0.19815	-0.05726	-0.03352	-0.33139	-0.12621	-0.32326	-0.248089	-0.0267191	-0.180551	0.207233	-0.509655	-0.26006
Quyang Xian	-0.157471	-0.14297	0.01279	0.08574	-0.1109	0.01413	0.00873	0.0838716	0.277412	0.136906	0.502006	-0.047234	0.0878605
Quzhou Shi	0.214826	0.2343	-0.08303	-0.10389	0.30137	0.22986	0.0367	0.0607729	-0.205304	0.151752	-0.290197	0.448292	0.109614
Quzhou Xian	-0.360551	-0.27512	-0.00857	0.04477	-0.34721	-0.07413	-0.13309	-0.0418764	0.106717	-0.173082	0.160322	-0.0987338	-0.0507451
Rangtang Xian	0.101395	0.00237	0.31936	0.13173	0.06803	-0.17799	-0.22916	0.256949	0.729502	0.196747	0.706527	0.145427	0.296297
Raohe Xian	0.180097	0.24774	0.19111	-0.12675	0.18504	0.05616	-0.05211	0.0858379	-0.0137913	-0.0789465	-0.109609	-0.395691	-0.0299432
Raoping Xian	-0.00164647	-0.02048	-0.22337	-0.0693	0.19391	-0.12301	-0.27477	0.45151	0.127356	0.389251	-0.255411	0.592538	0.466954
Raoyang Xian	-0.246379	-0.26816	0.15524	0.15878	-0.26223	-0.07447	-0.13825	-0.0604569	0.122357	-0.124668	0.177522	-0.11448	-0.0636078
Ren Xian	-0.318674	-0.2589	0.11183	0.18155	-0.33369	-0.07493	-0.14512	-0.0941754	0.143179	-0.237459	0.200422	-0.135443	-0.0883166
Renbu Xian	-0.410073	-0.69835	-0.00286	-0.39212	-0.61511	-1.02567	-0.56922	-0.858038	0.408454	-0.753386	0.421639	-0.517729	-0.459096
Renghuai Shi	0.127866	0.17458	-0.12961	-0.07235	0.19288	-0.02604	0.02718	-0.0080286	-0.000372582	0.118673	-0.25848	0.00908146	-0.0129004
Renhua Xian	0.227896	0.26694	0.02521	0.03298	0.33195	0.01519	-0.1003	0.529291	0.132262	0.497537	-0.250016	0.536446	0.517278
Renqiu Shi	-0.282291	-0.29576	0.01815	0.09092	-0.28523	-0.07312	-0.11778	-0.0104677	0.0603039	-0.113801	0.109279	-0.0520064	-0.032916
Renshou Xian	-0.189456	-0.23075	-0.2701	-0.1145	-0.19708	-0.12211	-0.26113	0.452136	0.329055	0.31106	0.000155998	0.244186	0.412285
Rikaze Shi	-0.222207	-0.50227	0.08654	-0.05755	-0.41475	-0.54728	-0.5501	-0.532256	0.401664	-0.442209	0.357915	-0.283301	-0.310999
Ritu Xian	-0.151024	-0.49539	-0.01205	0.04724	-0.32669	-0.31861	0.03031	-0.119769	0.310457	-0.0863572	0.54511	0.0318764	0.0329608
Rizhao Shi	0.113611	0.11076	0.21243	0.22832	0.06013	0.22924	0.42523	-0.059039	0.124233	-0.0573599	0.218276	-0.136712	-0.109754
Rong Xian of Guangxi Province	-0.0861367	-0.06622	-0.38275	-0.22756	0.04999	-0.07119	-0.26472	0.0707426	-0.204144	0.151549	-0.288921	0.271032	0.0709594
Rong Xian of Sichuan Province	-0.187778	-0.21723	-0.13884	0.01564	-0.04751	-0.12277	-0.27116	0.302478	-0.00853254	0.17446	-0.267454	0.126441	0.264685
Rong'an Xian	0.224544	0.24003	-0.1893	-0.13009	0.3417	0.0165	-0.25643	0.36671	-0.0531731	0.349768	-0.316547	0.331085	0.338447
Rongchang Xian	-0.662694	-0.66709	-0.2914	-0.13918	-0.58906	-0.42514	-0.29138	0.120541	0.0527613	0.109368	-0.200046	0.189671	0.131086
Rongcheng Shi	0.128974	0.146	0.24539	0.26021	0.07094	0.25209	0.41561	-0.0995233	-0.147639	-0.0624659	0.0742501	-0.166067	-0.139506
Rongcheng Xian	-0.318295	-0.24051	0.07939	0.12987	-0.23917	-0.07583	-0.15877	-0.0870173	0.184532	-0.186709	0.2459	-0.119085	-0.074117
Rongjiang Xian	0.477634	0.51082	-0.05695	-0.04651	0.51328	0.3178	0.14553	0.459066	0.156488	0.401121	-0.329951	0.405504	0.431232
Rongshui Xian	0.384838	0.39985	-0.165	-0.08628	0.44474	0.20662	0.06062	0.504273	-0.10173	0.437453	-0.369948	0.588247	0.474871
Rucheng Xian	-0.251175	-0.27881	-0.26223	-0.23183	-0.14335	-0.07111	0.0376	0.324224	-0.0319599	0.328325	-0.293218	0.309728	0.288616
Rudong Xian	-0.108205	-0.12627	0.07496	0.02501	-0.08573	0.01534	-0.09789	-0.0873836	-0.477087	0.0216919	-0.258032	0.204967	-0.075117
Rugao Shi	-0.0841195	-0.11969	0.09169	0.04119	-0.08024	0.01502	-0.10277	-0.139461	-0.462292	-0.0600802	-0.241762	0.22786	-0.100481
Rui'an Shi	0.068991	0.12392	-0.19344	-0.16528	0.18025	0.14941	-0.10741	0.155559	0.153835	0.279879	-0.226291	0.338636	0.192263
Ruichang Shi	-0.459407	-0.25338	-0.32255	-0.3454	-0.37742	-0.54948	-0.28229	0.0479896	0.0252102	0.168551	-0.230345	0.314318	0.0854379
Ruicheng Xian	-0.215755	-0.14777	0.0006	0.07394	-0.22404	-0.07278	-0.28875	-0.152255	-0.131313	-0.0653249	0.0922052	-0.404352	-0.182383
Ruijin Shi	0.22581	0.19731	-0.08869	0.06674	0.22379	0.08864	0.28139	0.166128	-0.210304	0.178957	-0.295696	0.277235	0.165682
Ruili Shi	0.251356	0.32235	-0.28081	-0.12893	0.11339	0.08654	0.00656	0.542508	0.187068	0.21039	-0.189743	0.44348	0.532838
Runan Xian	-0.186891	-0.12096	-0.03647	-0.05883	-0.12705	0.01508	0.0231	-0.227187	-0.164106	-0.457522	0.0561405	-0.00335991	-0.221044
Ruoergai Xian	0.339552	0.30835	0.39921	0.24259	0.33871	0.20834	-0.03834	0.369934	0.597688	0.204568	0.584858	0.248385	0.359962
Ruoqiang Xian	-0.339255	-0.60706	-0.12573	0.18907	-0.31282	-0.17028	-0.1126	-0.40132	-0.489079	-0.272866	-0.0969673	-0.0429667	-0.379389
Rushan Shi	0.114266	0.11787	0.23051	0.24581	0.06606	0.22889	0.41995	-0.0939004	-0.160802	-0.0601608	0.0597744	-0.152815	-0.137281
Ruyang Xian	0.181815	0.27817	0.20866	0.0606	0.18161	0.20369	0.25935	0.0748054	0.0325779	-0.0631884	0.476728	0.085052	0.0686804
Ruyuan Xian	0.420452	0.45341	0.04346	0.07371	0.42245	0.27559	0.38843	0.547772	0.0971023	0.515593	-0.288683	0.571845	0.528861
Ruzhou Shi	0.18122	0.27058	0.18936	0.04192	0.17528	0.20406	0.26498	0.0821004	0.0155012	-0.0601979	0.457947	0.102245	0.0715668
Saga Xian	-0.545442	-0.95634	-0.27794	-0.41739	-0.68338	-1.02165	-0.50847	-0.700202	0.32124	-0.420112	0.365275	-0.332356	-0.35334
Sajia Xian	-0.259754	-0.52315	0.03348	0.03724	-0.43215	-0.54626	-0.53462	-0.734052	0.30357	-0.735019	0.306291	-0.236042	-0.390215
Sandu Xian	0.178998	0.21641	-0.1644	-0.106	0.26444	-0.02537	0.03733	-0.059825	-0.0311423	-0.0106371	-0.292319	0.0400598	-0.0811284
Sangri Xian	-0.324251	-0.34056	0.02923	-0.41718	-0.32258	-1.02517	-0.56166	-0.316773	0.436698	-0.272253	0.475626	-0.193634	-0.154193
Sangzhi Xian	0.33119	0.34564	-0.06121	0.02855	0.39378	0.20591	0.14678	0.340104	0.0558042	0.276843	-0.334101	0.37934	0.323233
Sanhe Shi	-0.319122	-0.27406	0.0733	0.14428	-0.26714	-0.12534	-0.13388	-0.0428919	0.109094	-0.122345	0.162936	-0.101127	-0.0511469
Sanjiang Xian	0.066207	0.11885	-0.16604	-0.10759	0.22439	-0.07109	-0.26322	0.288283	-0.0325958	0.346165	-0.293917	0.310368	0.278853
Sanmen Xian	-0.407128	-0.44001	-0.45419	-0.3024	-0.5847	-0.2493	-0.11917	-0.194116	-0.412593	-0.223686	-0.187104	0.0528848	-0.171933
Sanmenxia Shi	-0.0806436	0.08225	0.28073	0.18328	0.07996	0.04804	-0.04994	-0.0207311	0.358311	0.105769	0.600642	-0.117104	0.0347412
Sanming Shi	0.328298	0.35716	4e-05	0.0734	0.42204	0.25174	0.31348	0.325079	-0.131812	0.277185	-0.209373	0.232972	0.313112
Sanshui Qu	0.0701275	0.0397	-0.14657	0.00501	0.2191	0.14851	-0.29719	0.422486	0.0703605	0.407316	-0.180691	0.507744	0.442505
Sansui Xian	0.12979	0.1998	-0.06552	-0.01033	0.2139	-0.02728	0.00847	-0.333283	-0.119758	-0.164258	-0.196117	-0.0480091	-0.31397
Santai Xian	0.0322925	0.01843	-0.09577	-0.11621	0.17801	0.08878	-0.26062	-0.291926	-0.517599	-0.351425	-0.302585	0.10745	-0.261394
Sanya Shi	-0.021691	-0.17371	-0.84349	-0.68882	-0.18768	0.01564	0.38371	0.322114	0.111383	0.14901	-0.272978	0.407704	0.304598
Sanyuan Xian	-0.661392	-0.51247	-0.21597	-0.0662	-0.34247	-0.32968	-0.3134	-0.336783	-0.0565958	-0.300258	0.350467	-0.479576	-0.324646
Seda Xian	0.0663486	0.03843	0.28825	-0.00752	0.08416	-0.06824	-0.52111	0.253468	0.660583	0.226391	0.70844	0.282283	0.295929
Sha Xian	0.141554	0.19287	-0.05299	0.02209	0.21431	0.0154	0.02793	0.323126	-0.00263389	0.323189	-0.260967	0.312388	0.316541
Shache Xian	0.111617	-0.19662	0.19721	0.43182	-0.24128	-0.0226	0.07923	-0.350811	0.0637179	-0.126702	0.413123	-0.677189	-0.297025
Shahe Shi	-0.130959	-0.06051	0.14606	0.09379	-0.15932	0.01397	0.10321	0.0318775	0.187866	0.0106781	0.510104	0.0544973	0.0474638
Shan Xian of Henan Province	-0.0841959	-0.01584	0.03145	-0.0579	-0.0018	0.05285	0.02282	-0.122817	-0.163251	-0.156642	0.233172	-0.0711677	-0.136867
Shan Xian of Shandong Province	-0.132666	-0.08465	0.02672	-0.06247	-0.17944	-0.02624	0.20029	-0.170248	-0.167435	-0.0589993	0.0524802	-0.243047	-0.205241
Shandan Xian	0.160714	-0.06575	0.42125	0.51836	-0.12258	0.15221	0.05984	0.0342591	0.627635	0.106045	0.746597	0.0417971	0.143011
Shangao Xian	-0.0401046	-0.00804	-0.09486	-0.03872	0.10161	-0.07247	0.01704	0.0852908	-0.145714	0.0511403	-0.224662	0.246968	0.0845645
Shangcai Xian	-0.186606	-0.11759	-0.02789	-0.05054	-0.12424	0.01492	0.0206	-0.230427	-0.156523	-0.45885	0.0644805	-0.0109948	-0.222325
Shangcheng Xian	0.279198	0.27221	0.05645	0.0071	0.26993	0.29653	0.43039	0.305815	0.108595	0.246409	0.201077	0.481093	0.300375
Shangdu Xian	-0.114392	-0.42921	0.18493	0.22843	-0.6417	-0.06986	-0.06844	-1.04926	-0.566338	-0.74083	-0.356186	-0.74657	-1.17397
Shanghai Shi	-0.456801	-0.49428	-0.16973	-0.19755	-0.3273	-0.12646	-0.15081	-0.101533	0.285342	0.0905181	-0.0816656	0.0812987	-0.0305301
Shanghang Xian	0.314965	0.27258	-0.18545	-0.12637	0.27602	0.23031	0.55536	0.35986	-0.22586	0.273451	-0.312804	0.468987	0.337871
Shanghe Xian	-0.24787	-0.19242	-0.07577	-0.02026	-0.22312	-0.07284	0.10838	-0.204467	-0.128832	-0.111517	0.0949333	-0.281911	-0.227006
Shangli Xian	-0.184692	0.01977	-0.12108	-0.09527	-0.1482	-0.42601	-0.30463	0.265051	0.0929109	0.227276	0.145139	0.149249	0.26751
Shanglin Xian	0.40699	0.43064	-0.13868	-0.08112	0.47935	0.17826	0.12674	0.525456	-0.00839586	0.341927	-0.267303	0.514484	0.496611
Shangluo Shi	0.0493513	0.04494	-0.1745	-0.24071	0.12985	0.12095	0.13719	0.216061	-0.216175	0.204809	0.174969	0.0490618	0.173108
Shangnan Xian	0.29797	0.31201	0.14217	0.07545	0.26626	0.35474	0.47505	0.252902	-0.202339	0.225867	0.0140939	0.269215	0.224751
Shangqiu Shi	-0.132614	-0.08407	0.08618	-0.06105	-0.17896	-0.07202	0.02377	-0.170803	-0.166136	-0.281076	0.0539087	-0.0682635	-0.190737
Shangrao Shi	-0.660858	-0.39431	-0.33805	-0.49107	-0.72269	-0.55257	-0.32916	0.112241	0.292213	0.235443	-0.0741099	0.109144	0.156809
Shangrao Xian	-0.461405	-0.33189	-0.55079	-0.69688	-0.49144	-0.54847	-0.09098	0.276958	0.104013	0.307909	-0.281083	0.388796	0.27688
Shangshui Xian	-0.131751	-0.07327	0.11363	-0.03449	-0.16996	-0.07255	0.01576	-0.181177	-0.141852	-0.285328	0.0806144	-0.0927115	-0.194842
Shangsi Xian	0.531213	0.51689	-0.04151	0.11455	0.51834	0.35529	0.44206	0.647929	0.0732343	0.470085	-0.314932	0.817723	0.632598
Shangyi Xian	-0.110323	-0.14393	0.24093	0.1857	-0.19736	0.01621	-0.08479	0.0322411	-0.039673	0.0634075	-0.000670581	0.0486483	0.00328769
Shangyou Xian	0.205324	0.23681	-0.03337	0.04107	0.29993	0.01502	0.0222	0.17741	-0.161372	0.144059	-0.241883	0.294918	0.176434
Shangyu Shi	-0.131397	-0.03323	-0.17399	-0.14646	-0.11441	-0.07281	-0.11309	-0.203973	-0.431019	-0.162467	-0.207369	0.158586	-0.142489
Shangzhi Shi	0.290199	0.31373	0.18562	-0.08	0.24977	0.12375	0.32566	0.0872259	-0.0434482	-0.073753	-0.142224	-0.365833	-0.0356543
Shanshan Xian	-0.136728	-0.3565	-0.19173	0.12038	-0.3019	0.02236	0.13318	-0.280965	-0.196695	-0.156061	0.166363	-0.512578	-0.310782
Shantou Shi	-0.245776	-0.24232	-0.32315	-0.17562	-0.06459	-0.33101	-0.15742	0.266907	0.180455	0.308855	-0.0596134	0.37987	0.348646
Shanwei Shi	-0.45685	-0.39962	-0.35156	-0.2031	-0.25	-0.42737	-0.32522	0.282969	0.280268	0.330289	-0.0872455	0.422199	0.360648
Shanyang Xian	0.176243	0.27845	-0.00383	-0.14813	0.09255	0.17959	0.35108	0.264612	-0.245761	0.233471	-0.03366	0.233751	0.214832
Shanyin Xian	-0.216918	-0.20882	0.02867	0.18246	-0.30374	-0.02627	-0.2774	-0.153953	-0.165707	-0.214204	0.0543805	-0.545817	-0.220773
Shaodong Xian	0.0166955	-0.02192	-0.13013	-0.37388	0.09004	-0.02603	0.20342	0.199293	-0.000832244	0.264882	-0.258985	0.164446	0.197288
Shaoguan Shi	-0.0256299	-0.08589	-0.43276	-0.45203	0.03359	-0.07023	0.05091	0.405911	0.052648	0.432297	-0.337572	0.491662	0.38347
Shaoshan Shi	-0.0807094	-0.06976	0.19884	0.04388	0.10982	-0.03085	0.05133	-0.0564759	0.220151	-0.0168549	-0.0159576	-0.0166428	0.00418336
Shaowu Shi	0.43316	0.42357	0.0202	0.05121	0.45261	0.33674	0.39522	0.375269	-0.224504	0.312723	-0.311312	0.513379	0.367313
Shaoxing Shi	-0.405633	-0.31744	-0.16783	-0.01962	-0.32668	-0.18448	-0.15136	-0.272003	-0.315036	-0.24077	-0.0798161	-0.0964857	-0.216451
Shaoxing Xian	-0.185646	-0.10404	-0.16957	-0.01725	-0.16411	-0.0729	-0.11438	-0.224127	-0.42711	-0.221143	-0.20307	0.016348	-0.197508
Shaoyang Shi	-0.183911	-0.25625	-0.18247	-0.20988	-0.07621	-0.07506	0.07476	0.127678	0.14913	0.195155	-0.0940631	0.0134669	0.153715
Shaoyang Xian	0.141107	0.08219	0.00322	-0.08521	0.21079	0.0534	0.20715	0.240034	-0.0121339	0.287064	-0.271414	0.255006	0.22797
Shawan Xian	0.164909	-0.02815	0.24181	0.44487	-0.08235	0.09235	-0.03043	-0.221895	0.0966172	-0.0216867	0.420216	-0.630593	-0.200261
Shaya Xian	-0.262987	-0.52232	-0.2114	-0.00051	-0.49746	-0.24139	0.00063	-0.23283	-0.173621	-0.160102	0.258686	-0.234778	-0.253984
Shayang Xian	-0.218308	-0.3314	-0.1516	-0.21856	-0.31494	0.01578	0.20969	0.125218	-0.195913	0.122079	-0.279869	0.329692	0.115326
She Xian of Anhui Province	0.421018	0.39276	0.0552	0.08507	0.4263	0.31676	0.57688	-0.477855	-0.494571	-0.753398	-0.277261	-0.341702	-0.549283
She Xian of Hebei Province	-0.00102302	0.11912	0.27147	0.12394	0.03491	0.0875	0.118	0.12675	0.143034	0.143468	0.4608	0.0484804	0.123157
Shehong Xian	-0.186644	-0.20521	-0.20518	-0.0517	-0.12464	-0.02645	-0.28008	0.341418	0.143446	0.337216	-0.237717	0.186368	0.321922
Shen Xian	-0.131949	-0.07598	0.04876	-0.04115	-0.17221	-0.02666	0.19386	-0.178578	-0.147936	-0.0624139	0.073924	-0.262678	-0.208537
Shenchi Xian	-0.248734	-0.25565	-0.02728	0.19309	-0.37931	-0.07224	-0.28061	-0.141717	0.0201091	-0.106762	0.065075	-0.379516	-0.192454
Shengsi Xian	-0.456008	-0.5425	-0.15086	-0.00893	-0.48521	-0.25515	-0.08277	-0.326479	-0.144246	-0.212686	0.108011	-0.268434	-0.231078
Shengzhou Shi	0.0167076	-0.05399	-0.22673	-0.19749	-0.18286	0.08791	0.46658	-0.202524	-0.477679	-0.154296	-0.258684	0.0672601	-0.17472
Shenmu Xian	0.00230798	-0.15454	0.08317	0.3397	-0.18655	-0.06857	-0.22498	-0.139331	-0.0235488	-0.0314803	0.356781	-0.209776	-0.17868
Shennojia Linqu	0.484125	0.56095	0.144	0.16211	0.47134	0.37323	0.22336	0.592008	0.306729	0.471756	-0.024398	0.587	0.551002
Shenqiu Xian	-0.13117	-0.06427	0.1365	-0.01237	-0.16245	-0.07299	0.00909	-0.18982	-0.121619	-0.288871	0.102866	-0.113082	-0.198262
Shenyang Shi	-0.221532	-0.15641	0.04953	-0.04909	-0.06946	-0.07033	-0.25163	-0.0884019	-0.067723	-0.200526	0.144573	-0.76821	-0.177608
Shenze Xian	-0.245758	-0.24129	0.22354	0.22486	-0.23982	-0.07579	-0.15819	-0.0862677	0.182777	-0.135249	0.24397	-0.17531	-0.0738204
Shenzha Xian	-0.338349	-0.80884	-0.17452	-0.01059	-0.58228	-0.54313	-0.48726	-0.336943	0.370887	-0.311943	0.490859	0.0334066	-0.144105
Shenzhen Shi	-0.108604	-0.26845	-0.53695	-0.38247	-0.04757	-0.18076	-0.27111	0.425991	0.116255	0.375401	-0.26762	0.603714	0.445882
Shenzhou Shi	-0.282869	-0.30519	-0.00581	0.06773	-0.29309	-0.07266	-0.11078	-0.0248917	0.0391023	-0.110088	0.0859629	-0.0306611	-0.0495358
Sheqi Xian	-0.185752	-0.10574	0.0022	-0.02142	-0.11437	0.01434	0.01182	-0.152859	-0.129901	-0.287421	-0.207272	0.347553	-0.0719232
Sheyang Xian	-0.161587	-0.18609	-0.02986	-0.11721	-0.14684	-0.02514	-0.08422	-0.0153285	-0.217485	0.125857	-0.303593	0.0503806	-0.03593
Shibing Xian	0.142269	0.20055	-0.11267	-0.05595	0.19843	-0.02637	0.02223	-0.269707	-0.161469	-0.156954	-0.241989	-0.00601472	-0.270707
Shicheng Xian	0.181119	0.21825	-0.03548	0.03903	0.22006	0.05285	0.26586	0.17038	-0.163235	0.144385	-0.243932	0.296793	0.18291
Shidian Xian	-0.187952	-0.09389	-0.36475	-0.38623	0.02371	-0.42372	-0.571	-0.237091	-0.188218	-0.210262	-0.271406	0.020915	-0.201728
Shifang Shi	0.21868	0.3135	0.25829	0.1878	0.34056	0.08623	-0.29921	0.459741	0.377517	0.327062	0.303168	0.165784	0.44147
Shijiazhuang Shi	-0.245592	-0.12125	0.18427	0.15472	-0.23075	-0.03057	-0.04133	-0.0848271	0.20726	-0.190689	0.446986	-0.141967	-0.0577551
Shilin Xian	-0.108153	-0.08796	-0.22472	-0.0706	0.02866	-0.02607	0.02666	-0.0878914	0.00122291	-0.0163049	-0.256725	0.11662	-0.0753179
Shilou Xian	0.0347374	0.11397	0.22058	0.33311	0.09276	0.20426	-0.10003	-0.120111	-0.169587	-0.10438	0.0501133	-0.54191	-0.190154
Shimen Xian	0.394392	0.39749	-0.07682	0.01345	0.40202	0.23103	0.29746	0.400359	0.138909	0.212314	-0.0482535	0.502383	0.369032
Shimian Xian	0.573816	0.62685	0.40386	0.23504	0.58913	0.35507	0.34173	0.45749	0.384632	0.292178	0.29853	0.284407	0.423596
Shiping Xian	0.224317	0.23867	-0.19277	-0.03654	0.30838	-0.02482	0.14253	0.0158395	-0.232337	0.0663096	-0.319926	0.261628	0.0509012
Shiqian Xian	0.126913	0.16582	-0.15187	-0.09388	0.18557	-0.02561	0.03368	-0.254889	-0.196156	-0.15088	-0.280137	0.0289075	-0.264844
Shiqu Xian	0.140391	0.01636	0.28951	0.1523	0.02087	-0.11722	-0.48822	0.303742	0.560892	0.243849	0.598804	0.382651	0.3178
Shiquan Xian	0.500641	0.55721	0.37051	0.34785	0.50145	0.46488	0.53235	0.340789	0.144916	0.300746	0.241022	0.289623	0.321674
Shishi Shi	-0.128889	-0.10365	-0.07203	-0.10302	0.00577	-0.07719	-0.05439	-0.138456	0.0707451	0.0132341	0.0133893	0.145548	-0.000327047
Shishou Shi	-0.107233	-0.20234	-0.10097	-0.16958	-0.17339	0.05259	0.19491	0.115041	-0.151126	0.114236	-0.230614	0.314565	0.121996
Shitai Xian	0.280908	0.36144	0.10188	0.05105	0.35446	0.17755	0.1161	-0.194465	-0.152248	-0.216561	-0.231848	-0.383276	-0.238842
Shixing Xian	0.334478	0.34155	-0.00665	0.08133	0.36892	0.12054	0.27698	0.530783	0.104073	0.502473	-0.281017	0.564827	0.516328
Shiyan Shi	0.271524	0.39536	0.06515	0.1508	0.32801	0.25178	0.1099	0.262387	0.0426533	0.257266	0.0898681	0.351115	0.266134
Shizhu Xian	0.323625	0.35243	0.01403	0.11218	0.2745	0.20558	0.34586	0.361613	0.167977	0.294373	-0.0162855	0.421965	0.34293
Shizong Xian	0.202001	0.15308	-0.18425	-0.1252	0.29414	0.0542	0.28617	0.119074	-0.224796	0.0302271	-0.311634	0.254036	0.112909
Shizuishan Shi	-0.0201642	-0.25452	0.23882	0.52685	-0.47529	0.05264	-0.10535	-0.574163	0.0226428	-0.283297	0.368891	-0.257128	-0.493912
Shou Xian	-0.252462	-0.19063	-0.28441	-0.25329	-0.20178	-0.17982	-0.08086	-0.940394	-0.227675	-0.74742	-0.0137695	-0.483428	-0.958487
Shouguang Shi	-0.218266	-0.17614	-0.07151	0.00417	-0.1897	-0.02563	0.03333	-0.194638	-0.195111	-0.151063	0.0220432	-0.340122	-0.231597
Shouning Xian	0.193731	0.20431	-0.02392	0.05021	0.33779	0.14954	0.01944	0.0691023	-0.45404	0.142595	-0.232686	0.254314	0.0781108
Shouyang Xian	-0.364356	-0.27273	-0.2468	-0.09196	-0.39356	-0.12256	-0.26793	-0.194943	-0.194397	-0.20918	0.0228283	-0.340841	-0.248108
Shuangbai Xian	0.379062	0.43847	-0.07786	-0.06674	0.38832	0.15187	0.05473	0.114786	-0.25995	0.0363832	-0.350294	0.151126	0.0803921
Shuangcheng Shi	0.0644007	0.10708	0.18425	0.03956	0.0063	0.05442	0.14346	-0.124284	-0.0590671	-0.14405	-0.323029	-0.475894	-0.209034
Shuangfeng Xian	-0.0845583	-0.08677	-0.1248	-0.19263	-0.04291	-0.02613	0.20187	0.0773025	0.00388578	0.0557795	-0.253797	0.113939	0.0574432
Shuanghu Xian	-0.237958	-0.86086	-0.08488	-0.01356	-0.52873	-0.54058	-0.44866	-0.497833	0.219166	-0.51331	0.362233	-0.149872	-0.186484
Shuangjiang Xian	0.538482	0.60741	-0.15521	-0.0002	0.47393	0.25321	0.21074	0.302675	0.198831	0.268767	-0.283384	0.265963	0.310843
Shuangliao Shi	-0.0881333	-0.23927	0.10619	0.10759	-0.10727	0.0544	-0.25481	-0.0772829	-0.0580763	-0.144223	-0.32194	-0.476892	-0.164998
Shuangliu Xian	9.29753e-05	0.00241	0.01089	-0.01302	0.11032	0.14887	0.00928	0.245004	0.178813	0.163531	-0.198821	0.150761	0.227808
Shuangpai Xian	0.249321	0.26385	-0.12876	-0.19646	0.23662	0.01534	0.37912	0.227739	0.000380307	0.0885781	-0.257652	0.277169	0.197083
Shuangyashan Shi	0.155539	0.2849	0.33174	0.11748	0.17405	0.08763	0.02304	-0.0783331	0.137122	-0.105374	0.0563586	-0.547628	-0.149721
Shucheng Xian	0.0507246	0.12613	-0.00141	-0.08968	0.13869	0.08825	-0.09253	-0.516166	-0.0162265	-0.355672	0.0251148	-0.519025	-0.517305
Shufu Xian	-0.11277	-0.2967	0.13164	0.28846	-0.2674	-0.12138	0.05087	-0.387528	0.0527589	-0.199745	0.440701	-0.763723	-0.352946
Shuicheng xian	0.175955	0.1978	-0.13251	-0.15176	0.20942	0.01694	0.05114	-0.171585	-0.0729834	0.0344787	-0.338334	0.140176	-0.135326
Shuifu Xian	-0.405759	-0.40232	-0.3584	-0.20972	-0.25224	-0.42724	-0.14713	-0.42414	-0.0268126	-0.180535	-0.0939001	-0.0835924	-0.276434
Shuiyi Qu	-0.215349	-0.027	-0.06125	-0.00621	-0.10921	-0.07312	-0.11771	-0.175193	0.0601059	-0.222911	0.285153	-0.118754	-0.184974
Shulan Shi	0.134591	0.16915	0.20771	-0.0817	0.15685	0.01747	-0.0657	0.100426	0.0274012	-0.0861601	-0.0643074	-0.261072	-0.00623694
Shule Xian	-0.160336	-0.39852	0.149	0.30391	-0.39426	-0.18051	0.03372	-0.441918	0.104738	-0.208848	0.497866	-0.515024	-0.361732
Shunchang Xian	0.269477	0.31876	-0.06252	0.01287	0.37255	0.15029	0.03071	0.303561	-0.18716	0.223209	-0.270243	0.453506	0.308823
Shunde Qu	-0.361078	-0.43416	-0.43931	-0.288	-0.21184	-0.18264	-0.29961	0.361362	0.0776926	0.376069	-0.172627	0.4656	0.388878
Shunping Xian	-0.214573	-0.08288	-0.01888	0.03479	-0.14647	-0.07393	-0.13008	0.00660517	0.319437	0.00460823	0.451313	-0.0895436	-0.00142944
Shuocheng Qu	0.0830052	0.12697	0.26957	0.26456	0.02289	0.15036	-0.09315	-0.111208	-0.190428	-0.10073	0.0271936	-0.520928	-0.186631
Shuyang Xian	-0.160583	-0.17869	-0.01103	-0.099	-0.09491	-0.02551	-0.08972	-0.407793	-0.501863	-0.576029	-0.28528	-0.112512	-0.406721
Si Xian	-0.322206	-0.21464	-0.22916	-0.19983	-0.24164	-0.18089	-0.09699	-1.26231	-0.479822	-1.05701	-0.26104	-0.833672	-1.36469
Sihong Xian	-0.135525	-0.18788	-0.0344	-0.12161	-0.06119	-0.02506	-0.0829	-0.398962	-0.522535	-0.572409	-0.308014	-0.0916997	-0.403227
Sihui Shi	-0.0196904	-0.03727	-0.18426	-0.03145	0.15843	-0.07261	-0.28619	0.440885	0.0370202	0.427395	-0.217357	0.524277	0.451418
Sinan Xian	0.126766	0.16461	-0.15494	-0.09685	0.18457	-0.02555	0.03457	-0.193032	-0.19887	-0.0992519	-0.283121	0.0316396	-0.215168
Siping Shi	0.00174153	0.04548	0.38358	0.26897	0.01153	0.04985	-0.3237	-0.084802	0.372555	-0.0838751	0.384792	-0.68709	-0.100584
Sishui Xian	0.0361973	0.0586	0.00631	0.07947	-0.06727	0.20332	0.3628	-0.187837	-0.126261	-0.111967	0.0977606	-0.284499	-0.2122
Siyang Xian	-0.132835	-0.16566	0.02208	-0.06696	-0.04266	-0.02615	-0.09938	-0.420308	-0.472566	-0.58116	-0.25306	-0.142008	-0.411673
Siziwang Qi	-0.005403	-0.51001	0.04174	0.39149	-0.58411	-0.0659	-0.1846	-0.749806	-0.270876	-0.709018	-0.254938	-0.262649	-0.921421
Song Xian	0.314748	0.34031	0.15354	0.04641	0.30966	0.33683	0.34551	0.236218	-0.0528032	0.0978915	0.160981	0.362898	0.194008
Songjiang Qu	-0.129985	-0.07539	-0.09674	-0.24781	-0.04331	0.05064	-0.13564	-0.0819004	0.114444	0.0364185	-0.132209	0.127569	-0.0227619
Songling Qu	0.238037	0.26883	0.17726	-0.03536	0.12564	0.02062	0.28294	0.18226	-0.116872	-0.0151377	-0.0468807	-0.592942	0.0374538
Songming Xian	-0.0402418	0.02009	-0.02032	0.0537	0.10009	-0.12353	0.1153	-0.113314	-0.149821	-0.0206911	-0.22918	0.13716	-0.0795515
Songpan Xian	0.500834	0.53232	0.43893	0.19318	0.49865	0.31985	-0.22141	0.499196	0.567698	0.292633	0.265708	0.169087	0.44711
Songtao Xian	0.190032	0.24158	-0.10619	-0.12629	0.23826	0.01643	0.04346	0.386159	-0.225789	0.206492	-0.312726	0.327587	0.33786
Songxi Xian	0.206631	0.28874	-0.06551	-0.01032	0.29688	0.01412	0.00847	0.262699	-0.119749	0.187923	-0.196107	0.311004	0.273691
Songyang Xian	0.36178	0.37503	0.10347	0.05259	0.44214	0.29562	0.41667	0.250796	-0.150835	0.239124	-0.230295	0.393454	0.258974
Songyuan Shi	-0.0833822	-0.1973	0.25424	0.21078	-0.07229	0.01455	-0.28594	-0.0748404	0.161223	-0.160747	0.0828637	-0.571892	-0.14083
Songzi Shi	0.0979448	0.10211	-0.07278	-0.09397	0.16206	0.17851	0.27674	0.125355	-0.196234	0.122135	-0.280222	0.359978	0.122559
Sonit Youqi	0.0798366	-0.29174	0.1353	0.40117	-0.49018	0.09398	-0.18194	-0.331393	-0.278928	-0.16354	0.213329	-0.254543	-0.340277
Subei Xian	0.180101	-0.0966	0.18179	0.42551	-0.10464	0.15786	0.14528	-0.0312155	0.340664	0.0466557	0.523972	0.00146498	0.0571445
Suibin Xian	0.0637377	0.1246	0.17493	-0.14555	0.11975	0.0546	-0.07567	-0.0305854	0.0576265	-0.0914532	-0.031067	-0.467593	-0.12332
Suichang Xian	0.397998	0.37214	-0.02495	0.06363	0.40567	0.31718	0.43723	0.207215	-0.213149	0.179455	-0.298824	0.431366	0.203411
Suichuan Xian	0.0132942	0.10734	-0.19528	-0.13588	0.0967	-0.24662	-0.25468	0.419528	0.16338	0.457906	-0.322371	0.477746	0.415589
Suide Xian	-0.0413404	-0.02236	0.24896	0.3654	-0.00724	-0.02601	-0.27337	-0.38762	-0.177915	-0.358194	0.217045	-0.533525	-0.387114
Suifenhe Shi	0.273496	0.44402	0.599	0.27046	0.36858	0.11676	-0.14806	-0.152332	0.152071	-0.0427213	-0.0908293	-0.989494	-0.18673
Suihua Shi	-0.00434559	0.09023	0.16025	-0.02628	-0.06172	-0.02503	-0.08242	-0.164258	-0.0468662	-0.146186	-0.309611	-0.488178	-0.243281
Suijiang Xian	-0.0598593	0.10155	-0.25248	-0.10152	0.06053	-0.2498	-0.60377	-0.0702612	-0.0888932	0.0411899	-0.162174	-0.0210909	-0.0181566
Suiling Xian	0.161349	0.23783	0.2421	0.00176	0.18058	0.08994	-0.06699	-0.0331334	0.0313141	-0.0410879	-0.0600042	-0.742132	-0.145201
Suining Shi	-0.249701	-0.32423	-0.35522	-0.20092	-0.18402	-0.07172	-0.27275	0.350902	0.121243	0.341104	-0.262134	0.208721	0.325675
Suining Xian of Hunan Province	0.425889	0.39984	-0.0429	-0.12983	0.42611	0.27614	0.48386	0.296973	-0.0529366	0.29421	-0.316287	0.330847	0.272191
Suining Xian of Jiangsu Province	-0.0623949	-0.05319	0.12748	0.02633	-0.08528	0.08787	-0.09829	-0.133657	-0.174849	-0.154611	0.220418	-0.0594915	-0.110083
Suiping Xian	-0.185902	-0.10806	-0.00368	-0.02712	-0.1163	0.01445	0.01354	-0.239577	-0.135104	-0.462601	0.0880356	-0.0325585	-0.225946
Suixi Xian of Anhui Province	-0.410713	-0.33556	-0.25909	-0.2288	-0.31841	-0.24726	-0.08825	-1.0749	-0.506306	-1.05237	-0.290167	-0.807009	-1.18412
Suixi Xian of Guangdong Province	-0.218108	-0.47582	-0.54519	-0.39044	-0.13742	-0.07146	-0.2687	0.396576	-0.0159735	0.392472	-0.275637	0.57763	0.412071
Suiyang Xian	0.467015	0.51435	0.08304	0.06251	0.44421	0.297	0.34065	0.420258	0.183773	0.347124	-0.299944	0.315886	0.381653
Suizhong Xian	-0.365866	-0.23292	-0.09953	-0.11985	-0.14774	-0.17999	-0.25952	-0.130804	-0.520927	-0.350842	0.170875	-0.315168	-0.18165
Suizhou Shi	-0.0542942	-0.08408	-0.20891	-0.22567	-0.02391	0.09096	-0.0515	0.194529	-0.31666	0.171253	-0.412661	0.481221	0.149975
Sunan Xian	0.262407	-0.00056	0.41962	0.43174	-0.03266	0.18355	0.10987	0.223964	0.550657	0.190587	0.64201	0.319375	0.257059
Suning Xian	-0.281048	-0.26498	0.09638	0.16661	-0.25957	-0.07463	-0.14061	-0.0400332	0.129514	-0.125921	0.185393	-0.121686	-0.0446142
Sunitezuo Qi	-0.031511	-0.52642	0.02807	0.26817	-0.50088	-0.01934	-0.17242	-0.353835	-0.483859	-0.225436	0.00552119	-0.225508	-0.383707
Sunwu Xian	0.272949	0.36894	0.36317	0.12296	0.2207	0.09001	0.05908	0.110436	0.0278901	-0.0404883	-0.0637697	-0.738685	-0.00631958
Suo Xian	-0.118757	-0.22315	-0.12404	-0.33327	-0.22889	-0.7223	-0.53385	-0.432031	0.39816	-0.336673	0.30374	-0.409797	-0.247155
Suqian Shi	-0.159192	-0.16596	0.02131	-0.0677	-0.0843	-0.02613	-0.09916	-0.420016	-0.473249	-0.58104	-0.253812	-0.14132	-0.411558
Susong Xian	-0.00319546	0.05004	-0.16155	-0.22818	0.07974	0.08852	-0.08843	-0.552262	-0.505747	-0.575349	-0.289552	0.0955184	-0.515209
Suzhou Shi of Anhui Province	-0.190293	-0.1491	-0.10798	-0.03112	-0.20166	-0.12184	0.04398	-0.76443	-0.227378	-0.747472	-0.314473	-0.784757	-0.812409
Suzhou Shi of Jiangsu Province	0.246506	0.22514	0.01864	-0.02949	0.21802	0.27607	0.44143	0.146979	-0.225891	0.0651808	-0.312837	0.389837	0.127571
Tacheng Shi	0.284071	0.15668	0.49184	0.63205	0.08723	0.12191	-0.24625	-0.273325	0.137828	-0.13968	0.494625	-0.450771	-0.22061
Tahe Xian	0.134029	0.18063	0.12476	-0.01394	0.06232	-0.06696	-0.20065	0.183656	-0.0972907	-0.0185667	-0.0253466	-0.612656	0.0434842
Tai'an Shi	0.0338686	0.03079	-0.06437	0.01108	-0.09045	0.20468	0.38343	-0.0819416	-0.0127051	-0.0552585	0.330018	-0.12463	-0.0842448
Tai'an Xian	-0.362445	-0.20154	-0.01977	-0.04268	-0.12158	-0.18153	-0.2828	-0.253699	-0.149339	-0.363198	0.0723804	-0.863325	-0.30897
Taibai Xian	0.297	0.40462	0.0784	-0.02115	0.32999	0.121	0.13788	0.494919	0.258854	0.347842	-0.00342339	0.352198	0.444757
Taicang Shi	0.272917	0.31114	0.24669	0.22084	0.27604	0.29385	0.38979	0.0974982	-0.0693892	0.0999223	-0.140724	0.260303	0.121969
Taichung Shi	0.215105	0.29863	-0.25357	-0.22345	0.08134	0.22976	0.27811	0.479314	-0.200392	0.326983	-0.284795	0.719552	0.502284
Taidong Xian	0.150026	0.21298	-0.21638	-0.28123	0.08978	0.12176	0.14942	0.481298	-0.253225	0.234778	-0.342899	0.703663	0.477195
Taigu Xian	-0.0393153	0.03411	0.19139	0.23429	-0.06432	0.01409	0.00799	-0.1742	-0.118311	-0.113359	0.407534	-0.417443	-0.170792
Taihe Xian of Anhui Province	-0.363606	-0.26587	-0.22934	-0.20001	-0.24171	-0.18089	-0.09693	-1.26224	-0.479988	-1.05698	-0.261222	-0.833506	-1.36466
Taihe Xian of Jiangxi Province	-0.00410395	0.09182	-0.17813	-0.11928	0.0743	-0.18001	-0.25969	0.0337862	-0.04329	0.0640409	-0.305678	0.161434	0.0401112
Taihu Xian	0.141103	0.18862	0.11228	0.0908	0.21076	0.25297	0.03109	-0.480095	-0.489326	-0.578225	-0.271492	-0.222044	-0.517985
Taijiang Xian	0.437292	0.51248	-0.00577	0.06777	0.50855	0.27413	0.11106	0.276123	0.260986	0.214416	-0.215029	0.238149	0.276599
Taikang Xian	-0.132953	-0.08771	0.07694	-0.07	-0.18199	-0.07184	0.02647	-0.16731	-0.174314	-0.279643	0.0449147	-0.06003	-0.189355
Tailai Xian	0.0621399	0.07333	0.25201	0.0783	0.02893	0.12193	-0.06988	-0.166514	-0.0848538	-0.0426238	-0.0503584	-0.273841	-0.204675
Tainan Shi	-0.0221667	-0.00167	-0.25173	-0.22167	-0.01496	0.08839	0.03454	0.193383	-0.0226712	0.308215	-0.283003	0.617797	0.296698
Taining Xian	0.270569	0.301	-0.03404	0.04042	0.29971	0.11977	0.32343	0.388515	0.139068	0.40244	-0.242532	0.450413	0.395894
Taipei Shi	0.0823217	0.07553	-0.25674	-0.22652	-0.01661	0.15064	0.27904	0.44709	-0.203199	0.289686	-0.287881	0.722378	0.484534
Taipusi Qi	-0.137266	-0.35299	0.2085	0.29262	-0.63397	-0.07031	-0.25141	-1.05816	-0.54549	-0.744481	-0.333259	-0.76756	-1.1775
Taiqian Xian	-0.104752	0.0117	0.24122	0.08895	-0.12811	-0.02926	-0.02148	-0.195973	-0.0289748	-0.180156	0.380843	-0.206354	-0.172528
Taishan Shi	-0.16309	-0.29226	-0.59745	-0.441	-0.06741	-0.24654	-0.25344	0.416327	0.062729	0.384775	-0.326485	0.657603	0.430699
Taishun Xian	0.368907	0.41202	0.12588	0.10396	0.44567	0.33568	0.02712	0.310648	0.124759	0.322759	-0.258268	0.464819	0.342455
Taixing Shi	-0.0832731	-0.10856	0.11999	0.06857	-0.07096	0.01448	-0.11104	-0.166549	-0.437251	-0.110223	-0.214222	0.202649	-0.116612
Taiyuan Shi	0.0524258	0.07334	0.15294	0.25508	0.00225	0.17755	0.19531	-0.043163	0.148703	-0.0616449	0.370124	-0.258257	-0.0681325
Taizhou Shi of Jiangsu Province	-0.129559	-0.10158	0.24292	0.1875	-0.03064	0.0121	-0.14692	-0.213004	-0.328505	-0.129266	-0.0946287	0.0553773	-0.147228
Taizhou Shi of Zhejiang Province	-0.321477	-0.25795	-0.20923	-0.05562	-0.30206	-0.12328	-0.1028	-0.172926	-0.462197	-0.157007	-0.241657	0.102825	-0.163548
Tancheng Xian	0.181837	0.24505	0.25083	0.26547	0.10268	0.35344	0.45542	-0.163726	-0.142829	-0.0633082	0.0795401	-0.267819	-0.194677
Tang Xian	-0.132016	-0.07687	0.04649	0.05357	-0.1218	-0.02662	-0.10651	0.0677909	0.15109	0.084065	0.46966	-0.0176223	0.0536798
Tanghai Xian	-0.360599	-0.27646	-0.01198	0.04147	-0.26914	-0.12522	-0.1321	-0.00672911	0.228638	-0.0756431	0.333095	0.0134487	-0.0116057
Tanghe Xian	0.13994	0.13965	0.03709	-0.01164	0.1806	0.20513	0.13501	0.140006	-0.0334754	0.0623222	-0.294885	0.452583	0.145662
Tangshan Shi	-0.246891	-0.17336	0.11879	0.12352	-0.20723	-0.12492	-0.12761	-0.0119201	0.0901117	-0.119021	0.142061	-0.0240243	-0.0281944
Tangyin Xian	-0.0817876	-0.00599	0.19628	0.04547	-0.14285	-0.02839	0.08855	-0.178989	-0.0687317	-0.173194	0.33712	-0.166328	-0.165808
Tangyuan Xian	0.137154	0.21543	0.17004	-0.15028	0.09182	0.0547	0.14761	-0.0425256	0.0533003	-0.0449381	-0.0358247	-0.463238	-0.135553
Taojiang Xian	-0.133758	-0.13314	-0.14661	-0.21373	-0.09145	0.08823	0.03214	0.0755603	-0.191499	0.0591582	-0.275015	0.220513	0.0524318
Taonan Shi	0.0592315	-0.10299	0.22275	0.20489	0.01933	0.09031	-0.23743	0.00133125	0.0141965	0.0758531	0.222201	-0.122839	-0.0453977
Taoyuan Xian of Hunan Province	0.220753	0.17014	-0.15774	-0.3011	0.20115	0.08997	0.35953	0.247073	-0.0953007	0.237959	-0.362877	0.538309	0.242027
Taoyuan Xian of Taiwan Province	0.169305	0.27928	-0.08956	-0.15854	0.10335	0.14928	0.19158	0.411758	0.0350606	0.191649	-0.219512	0.590708	0.435108
Tashiku'ergan Xian	-0.0574314	-0.38414	0.01413	0.14599	-0.40724	-0.17509	-0.18528	-0.335723	0.208329	-0.232261	0.349414	-0.088656	-0.240532
Tekesi Xian	0.138352	0.03982	0.26951	0.35493	-0.06595	0.05663	-0.04502	-0.319965	0.140833	-0.12634	0.519995	-0.197987	-0.224125
Teng Xian	-0.114052	-0.16448	-0.4481	-0.29078	0.02855	-0.06993	-0.24564	0.063256	-0.0858681	0.188003	-0.352504	0.364002	0.0643413
Tengchong Xian	0.617431	0.61008	0.0327	-0.03046	0.54987	0.42379	0.3687	0.814427	0.354035	0.566131	-0.0924051	0.734687	0.757749
Tengzhou Shi	-0.107329	-0.07861	0.04206	-0.04763	-0.17441	-0.02653	0.26276	-0.176048	-0.153859	-0.0613767	0.0674098	-0.256715	-0.207536
Tianchang Shi	-0.409111	-0.38824	-0.34775	-0.36979	-0.30651	-0.24796	-0.09884	-1.2647	-0.474212	-1.05799	-0.254871	-0.83932	-1.36564
Tiandeng Xian	0.0503616	0.12308	-0.25219	-0.22212	0.18446	-0.0713	0.03467	0.237762	-0.199174	0.288981	-0.283455	0.332975	0.22982
Tiandong Xian	0.0316154	0.08863	-0.18623	-0.12712	0.15082	-0.02495	0.04371	0.173068	-0.0504584	0.206625	-0.313562	0.328352	0.161897
Tian'e Xian	0.458828	0.4065	-0.29695	-0.14048	0.43509	0.17944	0.6498	0.548642	0.0622671	0.49756	-0.0259635	0.548924	0.523394
Tianjin Shi	-0.581163	-0.35621	-0.06514	-0.39739	-0.38991	-0.25341	-0.35743	-0.496447	-0.224191	-0.624655	0.0200906	-0.488976	-0.453655
Tianjun Xian	0.109103	-0.24825	0.24209	0.20221	-0.10822	-0.11698	-0.48452	-0.192078	0.452786	0.0697179	0.616454	0.13865	0.0703689
Tianlin Xian	0.446102	0.42214	-0.06138	-0.02772	0.42586	0.27761	0.54397	0.709738	0.180445	0.586883	-0.0896535	0.540283	0.644241
Tianmen Shi	-0.251671	-0.4073	-0.27127	-0.24058	-0.3224	-0.02518	0.21633	0.115337	-0.21605	0.125605	-0.302015	0.349966	0.104006
Tianquan Xian	0.548866	0.60473	0.44004	0.33563	0.53696	0.40595	0.33767	0.603252	0.535229	0.410001	0.40896	0.306791	0.574262
Tianshui Shi	0.103491	0.1583	0.03401	-0.02919	-0.017	0.09055	0.1642	0.350918	0.00301155	0.194317	-0.09113	0.189452	0.273511
Tiantai Xian	-0.321119	-0.25356	-0.32301	-0.16975	-0.37758	-0.18149	0.01888	-0.0187826	-0.15129	0.0173547	-0.230795	0.0928813	-0.0171554
Tianyang Xian	-0.0430048	-0.00659	-0.38915	-0.23375	0.07785	-0.07107	-0.26285	0.0833799	-0.209804	0.227174	-0.295146	0.10064	0.0798852
Tianzhen Xian	-0.0842469	-0.08337	0.22627	0.33861	-0.12722	0.05288	-0.10169	-0.207689	0.0115326	-0.156413	0.055643	-0.370881	-0.236761
Tianzhu Xian of Gansu Province	0.142519	0.04994	0.37819	0.32181	-0.02276	0.09089	-0.05253	0.242416	0.615874	0.22186	0.669945	-0.0959458	0.276135
Tianzhu Xian of Guizhou Province	0.166879	0.20236	-0.07586	-0.09695	0.228	0.05363	0.0346	-0.299448	-0.198962	-0.150388	-0.283222	0.0317318	-0.300582
Tieli Shi	0.247486	0.30329	0.22219	-0.04462	0.18604	0.12305	0.24803	0.146833	-0.0110932	-0.0336615	-0.106642	-0.398408	0.0195747
Tieling Shi	-0.319221	-0.1677	0.13318	0.04053	-0.04761	-0.18319	-0.3079	-0.265998	-0.374284	-0.473432	0.156056	-0.638896	-0.303347
Tieling Xian	-0.218597	-0.17886	0.09768	-0.00251	-0.05366	-0.1804	-0.26568	-0.173546	-0.502245	-0.451024	0.0153296	-0.510067	-0.246956
Togtoh Xian	-0.459353	-0.67864	-0.01972	0.13346	-0.59868	-0.42457	-0.28281	-0.672848	0.0267988	-0.460116	-0.228598	-0.562342	-0.670706
Tong shan Xian	0.191252	0.19882	-0.0179	-0.10564	0.20387	0.27565	0.33826	0.329486	0.0941259	0.328124	0.0090734	0.473384	0.321304
Tongbai Xian	0.259478	0.24441	0.06761	0.01789	0.27359	0.29631	0.38138	0.244454	0.118467	0.24468	0.0358431	0.425396	0.243403
TongCheng Shi	0.0519054	0.13772	0.08603	0.03572	0.14835	0.11987	-0.10112	-0.790537	-0.467294	-0.758174	-0.247263	-0.369164	-0.889686
Tongcheng Xian	0.18228	0.21546	0.07137	-0.01928	0.21087	0.27393	0.3122	0.170813	0.0481559	0.235114	0.0959196	0.345575	0.189007
Tongchuan Shi	-0.582771	-0.43069	-0.12948	0.02155	-0.2759	-0.24976	-0.30218	-0.23928	-0.0906082	-0.227355	0.313062	-0.445333	-0.233467
Tongdao Xian	-0.0424721	-0.09941	-0.15692	-0.2237	0.10929	-0.02551	0.13206	0.297246	-0.0245267	0.177261	-0.285043	0.302245	0.257048
Tongde Xian	0.0918154	-0.09722	0.40376	0.17334	-0.12198	-0.12083	-0.54275	-0.920672	0.124097	-1.04037	0.333397	-0.436948	-0.53571
Tonggu Xian	0.193433	0.2369	-0.03314	0.0413	0.35116	0.11976	-0.10281	0.128102	-0.161163	0.0860303	-0.241652	0.32467	0.137481
Tongguan Xian	-0.245977	-0.25261	0.12781	0.19701	-0.12433	-0.07524	-0.32588	-0.28927	-0.0187776	-0.239934	0.392058	-0.216621	-0.230368
Tonghai Xian	-0.0820334	-0.0125	-0.24623	-0.27156	0.09477	-0.24992	0.09337	-0.325348	0.0927265	-0.119479	-0.156094	-0.0266569	-0.219451
Tonghe Xian	0.157832	0.24043	0.18001	-0.1085	0.09946	0.0558	0.06733	-0.0973809	0.00289356	-0.133021	-0.0912598	-0.412489	-0.198389
Tonghua Shi	0.0705636	0.17427	0.35501	0.20477	0.20364	-0.07381	-0.12824	0.0396604	0.216941	-0.0735947	0.14414	-0.451896	-0.00962857
Tonghua Xian	0.108786	0.16048	0.23267	0.02163	0.14156	-0.07016	-0.24907	0.111198	0.0494793	-0.044269	-0.0400269	-0.283299	0.0186765
Tongjiang Shi	0.14329	0.17126	0.16803	-0.217	0.14384	0.09079	0.07082	0.0832364	-0.00770141	-0.080013	-0.102912	-0.225731	-0.0309726
Tongjiang Xian	0.346666	0.37385	0.11602	0.1862	0.3595	0.25458	0.05543	0.311094	0.135854	0.258606	-0.0516127	0.396314	0.272639
Tongliang Xian	-0.517234	-0.45531	-0.49307	-0.34001	-0.47251	-0.24855	-0.28391	0.155031	0.0301334	0.192512	-0.224931	0.212452	0.16124
Tongliao Shi	-0.025218	-0.1977	0.2095	0.29359	-0.20767	0.01682	-0.2517	-0.331541	-0.243578	-0.200567	-0.0312585	-0.467418	-0.399496
Tongling Shi	-0.0167016	0.20471	0.37766	0.27706	0.1787	-0.07876	-0.20317	-0.470366	-0.157999	-0.636247	0.0928864	-0.458708	-0.441362
Tongling Xian	-0.106052	-0.02418	-0.15098	-0.30028	-0.01971	-0.1824	-0.11981	-0.362434	-0.410658	-0.592001	-0.184976	-0.204336	-0.398656
Tonglu Xian	0.392263	0.36247	0.12271	-0.0752	0.37555	0.35423	0.57211	0.306016	-0.00298355	0.340979	-0.261351	0.397061	0.3211
Tongnam Xian	-0.664039	-0.68553	-0.51435	-0.3606	-0.47949	-0.32732	-0.2777	0.154955	0.136247	0.116628	-0.245634	0.298352	0.164422
Tongren Shi	0.168661	0.21977	-0.0316	-0.05412	0.24252	0.01499	0.02168	-0.24923	-0.159802	-0.157246	-0.240156	-0.00769364	-0.253956
Tongren Xian	0.0954259	-0.11482	0.42716	0.30267	-0.15344	-0.07051	-0.25444	-0.216989	0.308793	-0.144029	0.375813	-0.475777	-0.0998699
Tongshan Xian	-0.0632183	-0.06095	0.10775	0.00724	-0.09175	0.08825	-0.09253	-0.110405	-0.192308	-0.100401	0.201217	-0.0419141	-0.0952332
Tongwei Xian	-0.252292	-0.34446	0.01932	0.17529	-0.32583	-0.17988	-0.25774	-0.163265	0.172658	-0.145779	0.164953	-0.309746	-0.18074
Tongxiang Shi	-0.457635	-0.52281	-0.41833	-0.26771	-0.35108	-0.18305	-0.0047	-0.304578	-0.0798389	-0.229241	-0.152216	0.0209459	-0.251081
Tongxin Xian	0.114785	-0.08424	0.21664	0.4729	-0.0966	0.18115	-0.05138	-0.504282	-0.0160021	-0.333832	0.2859	-0.217374	-0.438233
Tongxu Xian	-0.13042	-0.04924	0.17471	0.0246	-0.14992	-0.07373	-0.00207	-0.204262	-0.0878129	-0.294791	0.140045	-0.147117	-0.203976
Tongyu Xian	0.0342846	-0.12613	0.16396	0.14801	-0.0669	0.09145	-0.22027	0.036513	-0.0378107	0.0849606	0.165006	-0.070479	-0.0258834
Tongzhou Qu	-0.247192	-0.13433	-0.04444	0.01006	-0.21284	-0.12459	-0.12262	-0.274302	0.0749824	-0.292463	-0.175608	-0.309822	-0.28091
Tongzhou Shi	-0.107576	-0.1194	0.09242	0.0419	-0.08	0.01501	-0.10299	-0.123945	-0.461642	-0.0601941	-0.241046	0.189417	-0.100591
Tongzi Xian	0.357137	0.38483	0.00561	0.03709	0.35392	0.23056	0.22338	0.385985	0.160526	0.314983	-0.32551	0.304528	0.348511
Tuanfeng Xian	-0.184826	-0.22647	-0.12922	-0.10314	-0.20887	-0.02792	0.17487	0.0616536	-0.0903817	0.103598	-0.163811	0.156499	0.075212
Tulufan Shi	-0.000504208	-0.22631	-0.04097	0.22619	-0.16912	0.0928	0.27735	-0.292331	-0.0999462	-0.173004	0.272763	-0.609982	-0.305946
Tumed Youqi	0.0501395	-0.03359	0.28737	0.41035	-0.14153	0.15063	-0.26504	-0.105771	0.194784	0.0933841	0.490317	-0.332023	-0.0818177
Tumed Zuoqi	-0.0871732	-0.18757	0.1213	0.18019	-0.32417	0.05411	-0.25922	-0.369299	-0.0447113	-0.204556	-0.0062115	-0.314256	-0.379865
Tumen Shi	0.229281	0.33095	0.34043	-0.01906	0.23322	0.08684	0.25414	0.0869526	0.2702	0.0132306	0.0961346	-0.186101	0.0499275
Tunchang Xian	-0.0401301	-0.11312	-0.49367	-0.64163	-0.29661	-0.07245	0.45662	0.130435	0.029601	-0.0626671	-0.225516	0.337927	0.148365
Tunliu Xian	-0.40762	-0.30234	-0.29958	-0.14709	-0.4668	-0.18194	-0.28899	-0.22221	-0.130567	-0.220358	0.0930257	-0.581195	-0.275931
Tuokexun Xian	-0.0725978	-0.22185	0.00815	0.17021	-0.21116	0.02003	0.09795	-0.296615	-0.0899175	-0.17476	0.283792	-0.620079	-0.307641
Tuoli Xian	0.156991	-0.05023	0.22709	0.39059	-0.17993	-0.02051	-0.19015	-0.200692	-0.129109	-0.109905	0.307638	-0.279592	-0.208262
Tuquan Xian	-0.291871	-0.61093	-0.09821	-0.00725	-0.34535	-0.32486	-0.24036	-1.04385	-0.578984	-0.738615	-0.370094	-0.733839	-1.17184
Uhan Qi	-0.338603	-0.76145	-0.16322	-0.07015	-0.54277	-0.17747	-0.22138	0.0717964	0.0624688	0.146518	0.265621	-0.19881	0.00421594
Ulanhot Shi	-0.758866	-0.82871	-0.25463	-0.27969	-0.75309	-0.42585	-0.30211	-0.220716	0.0852956	-0.118178	0.312855	-0.922265	-0.249229
Ulanqab Shi	-0.359171	-0.43289	0.41226	0.49746	-0.49798	-0.33359	-0.37244	-0.913823	0.122336	-0.632623	0.0701266	-1.13684	-0.871519
Urat Houqi	0.0842922	-0.44343	0.14348	0.49127	-0.40832	-0.02012	-0.18433	-1.1474	-0.748811	-0.708875	-0.255832	-0.56286	-1.01819
Urat Qianqi	-0.0352447	-0.2789	0.18156	0.27898	-0.23722	-0.02284	-0.22541	-0.121403	0.153845	0.0474729	0.358214	-0.211087	-0.122784
Urat Zhongqi	-0.0019502	-0.44038	0.04855	0.39808	-0.40578	-0.02027	-0.18658	-0.752379	-0.264852	-0.533981	-0.0722205	-0.268715	-0.667167
Uxen qi	-0.00812647	-0.25402	0.06636	0.25984	-0.37956	0.05737	-0.03383	-0.440173	-0.194118	-0.32452	-0.170522	-0.640958	-0.591972
Wafangdian Shi	-0.326596	-0.24527	-0.1309	-0.1502	-0.11227	-0.24634	-0.25036	-0.0867638	-0.0715575	-0.266801	-0.0357358	-0.463319	-0.162719
Waiyuan Xian	-0.00050747	-0.00682	0.05437	0.06119	0.18181	0.05241	-0.2849	0.335176	0.158056	0.334657	-0.221649	0.171659	0.319453
Wan'an Xian	-0.0631811	0.05588	-0.24361	-0.21382	0.02246	-0.32674	-0.26886	0.0953382	-0.0154873	0.0913568	-0.275102	0.258382	0.0923167
Wangcang Xian	0.389367	0.4522	0.28802	0.17113	0.45091	0.27614	0.04455	0.402634	0.0719372	0.349738	-0.316359	0.363097	0.368089
Wangcheng Xian	-0.0836258	-0.07574	-0.09676	-0.1655	0.00408	0.05251	0.19368	0.130821	0.0286961	0.16794	-0.226511	0.280846	0.135154
Wangdu Xian	-0.280711	-0.25131	0.13112	0.20022	-0.24818	-0.0753	-0.15075	-0.0888762	0.160244	-0.182455	0.219189	-0.152624	-0.0804771
Wangjiang Xian	-0.158188	-0.07477	-0.19121	-0.16312	-0.0743	-0.07248	-0.10806	-0.623433	-0.446255	-0.585767	-0.224125	-0.0893155	-0.55745
Wangkui Xian	0.0329683	0.14143	0.28466	0.07193	0.04946	0.01599	-0.08816	-0.209482	-0.0294617	-0.0980815	-0.290471	-0.80673	-0.299468
Wangmo Xian	0.138359	0.16878	-0.19341	-0.13407	0.17195	-0.02481	0.0458	0.399298	-0.232902	0.314193	-0.320548	0.366932	0.356264
Wangqing Xian	0.251856	0.28948	0.15907	-0.15775	0.19474	0.12372	0.32522	0.188124	0.0547707	0.0509565	-0.140785	0.030789	0.0944582
Wannian Xian	-0.583684	-0.36885	-0.47458	-0.62316	-0.46644	-0.72603	-0.28931	0.0784074	0.171429	0.189648	-0.206942	0.230746	0.111296
Wanning Shi	0.0984752	0.08329	-0.36196	-0.38353	0.02462	-0.02584	0.46958	0.35345	-0.185751	0.0233895	-0.268694	0.377454	0.335457
Wanquan Xian	-0.157623	-0.10413	0.07325	0.22559	-0.11303	-0.02713	-0.11432	0.0374748	0.0498241	0.137911	0.398784	-0.0414556	0.0496785
Wanrong Xian	-0.361611	-0.29821	-0.16416	-0.01201	-0.46336	-0.18214	-0.29205	-0.207688	-0.121292	-0.16399	0.103225	-0.414441	-0.244074
Wanshan Tequ	0.13154	0.24946	0.06071	0.11179	0.2553	-0.02971	-0.02837	-0.380985	-0.00809045	-0.183814	-0.0733104	-0.160433	-0.332844
Wanyuan Shi	0.346909	0.37495	0.1188	0.13773	0.34569	0.23105	0.29766	0.453467	0.138312	0.299568	-0.04891	0.289104	0.38537
Wanzai Xian	-0.0409716	0.03946	0.02461	0.0324	0.1209	-0.0262	-0.10012	0.095367	-0.169301	0.0205088	-0.250603	0.3029	0.0885513
Wanzhou Qu	0.451804	0.40384	0.13561	0.15399	0.38016	0.40681	0.65178	0.409327	0.0562686	0.31627	-0.33359	0.378872	0.374815
Wei Xian of Handan Shi	-0.319621	-0.28663	0.04135	0.01645	-0.3568	-0.07357	-0.12455	-0.0427157	0.0808265	-0.168548	0.131849	-0.0726681	-0.0565882
Wei Xian of Xingtai Shi	-0.320069	-0.29558	0.01861	0.09136	-0.36426	-0.07313	-0.11791	-0.0589458	0.06071	-0.223017	0.109726	-0.0524152	-0.0743773
Wei Xian of Zhangjiakou Shi	0.124321	0.16733	0.21789	0.21456	0.06808	0.17938	0.04688	0.168739	0.0648745	0.183484	0.374844	0.0691778	0.143317
Weichang Xian	0.230884	0.24878	0.34322	0.18324	0.1071	0.29984	0.25871	0.23172	0.0534585	0.227278	0.334893	0.111291	0.1752
Weifang Shi	-0.248863	-0.20606	-0.11043	-0.05379	-0.23449	-0.07217	0.11849	-0.191368	-0.159496	-0.106147	0.0612109	-0.25104	-0.221823
Weihai Shi	0.116408	0.15417	0.32276	0.33506	0.09631	0.22711	0.39303	-0.128761	-0.0791962	-0.0744516	0.149521	-0.155792	-0.138485
Weihui Shi	0.195222	0.29819	0.25953	0.10981	0.11911	0.14835	0.2445	0.074467	0.0775788	-0.0296763	0.526218	-0.0114064	0.0688995
Weili Xian	-0.167569	-0.5517	-0.28605	0.10336	-0.52195	-0.23995	0.14736	-0.232648	-0.239659	-0.148537	0.119113	-0.469322	-0.282331
Weinan Shi	-0.51699	-0.45189	-0.08644	-0.15551	-0.37275	-0.3279	-0.28645	-0.258429	-0.138268	-0.285956	0.260648	-0.175501	-0.241205
Weining Xian	0.258265	0.2505	-0.13285	-0.21686	0.31229	0.2556	0.07078	0.451158	0.0893368	0.363662	-0.102771	0.552291	0.40544
Weishan Xian of Shandong Province	-0.249366	-0.21169	-0.12474	-0.06763	-0.23918	-0.07189	0.12267	-0.185961	-0.172155	-0.10393	0.0472889	-0.141385	-0.204443
Weishan Xian of Yunnan Province	-0.188569	-0.2241	-0.37813	-0.22309	-0.05323	-0.32655	0.03497	-0.21183	-0.0239643	-0.0118941	-0.284425	0.090825	-0.156975
Weishi Xian	-0.131678	-0.07223	0.11626	-0.03194	-0.16909	-0.0726	0.01499	-0.182173	-0.139521	-0.285736	0.0831787	-0.095059	-0.195236
Weixi Xian	0.492827	0.53737	0.01646	-0.08108	0.40979	0.1222	0.30209	0.440724	0.0279643	0.189948	-0.0636881	0.26124	0.379599
Weixin Xian	-0.107242	0.07376	-0.32311	-0.64697	0.09951	-0.24843	-0.58316	-0.296295	-0.151376	-0.107569	-0.230889	0.0418153	-0.207955
Weiyuan Xian	-0.284941	-0.39564	0.0594	0.21407	-0.39186	-0.18065	-0.26944	-0.178411	0.111203	-0.20998	0.203946	-0.345442	-0.201456
Wen Xian of Gansu Province	0.536937	0.55601	0.33074	0.25144	0.50842	0.43866	0.50138	0.598075	0.416849	0.466234	0.102445	0.525629	0.553143
Wen Xian of Henan Province	-0.0814864	0.03566	0.27149	0.16565	-0.0838	0.01254	-0.01539	-0.0631406	0.128639	-0.0386179	0.184431	-0.0116604	-0.0444663
Wen'an Xian	-0.282309	-0.29609	0.01732	0.09012	-0.2855	-0.0731	-0.11754	-0.0101546	0.059571	-0.113673	0.108473	0.0067235	-0.0327921
Wenchang Shi	-0.00359861	-0.14203	-0.86817	-0.7127	-0.25376	0.08867	0.51586	0.243019	0.0895497	0.152834	-0.296989	0.521457	0.258884
Wencheng Xian	0.181875	0.26262	-0.01106	0.06265	0.26946	0.22847	0.01569	0.22697	0.0344581	0.29821	-0.220175	0.333037	0.257419
Wenchuan xian	0.539193	0.61382	0.50651	0.31163	0.51601	0.37376	0.29832	0.662384	0.613428	0.38886	0.426006	0.203972	0.608354
Wendeng Shi	0.128068	0.13527	0.21811	0.23381	0.06199	0.25261	0.42357	-0.0892143	-0.171772	-0.0582398	0.0477105	-0.141771	-0.135427
Weng'an Xian	0.141195	0.18945	-0.14088	-0.08324	0.18918	-0.02582	0.03047	-0.259045	-0.186428	-0.152583	-0.269438	0.0191129	-0.266489
Wengyuan Xian	0.26883	0.23681	-0.0097	-0.0008	0.35268	0.01586	0.13174	0.535481	-0.0235631	0.438005	-0.283984	0.664452	0.522498
Wenjiang Qu	0.020572	0.06353	0.16623	0.13727	0.16128	0.14587	0.06085	0.179863	0.31624	0.139465	-0.0476851	0.0124024	0.199117
Wenling Shi	-0.458132	-0.43712	-0.27077	-0.11921	-0.45735	-0.1825	-0.12131	-0.179855	-0.105073	-0.115678	-0.179968	0.0463514	-0.146701
Wenquan Xian	0.169739	0.00639	0.28382	0.4884	-0.09134	0.0559	-0.05605	-0.18812	0.174269	-0.035285	0.505614	-0.708771	-0.167629
Wenshan Xian	0.381389	0.39807	-0.11435	0.0419	0.34031	0.23047	0.39802	0.437549	-0.0569217	0.443846	-0.32067	0.425036	0.422627
Wenshang Xian	-0.247231	-0.1809	-0.04651	0.00806	-0.21352	-0.0734	0.09983	-0.215527	-0.102942	-0.116051	0.123406	-0.307977	-0.231382
Wenshui Xian	-0.185484	-0.02875	0.0135	0.08642	-0.16182	-0.02727	-0.29251	-0.15713	-0.119901	-0.164233	0.280846	-0.591933	-0.184312
Wensu Xian	0.148626	-0.00877	0.20569	0.39009	-0.08688	0.09262	0.19545	-0.193185	0.151322	-0.174445	0.457906	-0.141147	-0.152435
Wenxi Xian	-0.282615	-0.30129	-0.17199	-0.01959	-0.46593	-0.18199	-0.11367	-0.186999	-0.128223	-0.111624	0.0956038	-0.407464	-0.227109
Wenzhou Shi	0.0860632	0.18874	-0.04227	0.01216	0.19804	0.20272	0.00169	0.253919	0.444874	0.344024	0.127528	0.428613	0.29855
Wu'an Shi	-0.0412365	0.08783	0.21383	0.10473	-0.00636	0.08788	0.12379	0.125478	0.125471	0.146543	0.441486	0.117315	0.119064
Wubao Xian	-0.405739	-0.19734	0.04171	0.09341	-0.1266	-0.33037	-0.32386	-0.398629	-0.0248989	-0.38499	0.385326	-0.511488	-0.349308
Wuchang Shi	0.223908	0.25703	0.14859	-0.05972	0.20113	0.12335	0.25259	0.090586	-0.024906	-0.0770001	-0.121832	-0.384501	-0.0280646
Wucheng Xian	-0.13032	-0.04682	0.12286	0.03054	-0.14791	-0.02809	0.17223	-0.189549	-0.0823811	-0.0738939	0.146018	-0.328677	-0.204894
Wuchuan Shi	-0.215163	-0.4385	-0.45035	-0.29868	-0.10631	-0.07329	-0.29639	0.374973	0.192871	0.361984	-0.183361	0.542374	0.415764
Wuchuan Xian of Guizhou Province	0.13906	0.1731	-0.18243	-0.12345	0.17555	-0.02502	0.0426	-0.0819716	-0.223192	-0.0492352	-0.309869	0.114118	-0.101912
Wuchuan Xian of Inner Mongolia Autonomous Region	-0.25691	-0.43407	0.05864	0.25788	-0.52081	-0.24571	-0.54196	-0.159985	0.0248006	-0.0857047	0.330773	-0.434545	-0.186852
Wudalianchi Shi	0.208449	0.23312	0.25664	0.04145	0.17286	0.12382	-0.04127	0.142276	-0.0466435	-0.0731935	-0.145738	-0.362616	0.0160383
Wudi Xian	-0.187296	-0.16674	0.01933	0.10647	-0.18186	-0.02609	0.02636	-0.20367	-0.173968	-0.154765	0.0452952	-0.361408	-0.235171
Wuding Xian	0.165001	0.18914	-0.10947	-0.03255	0.27497	-0.0249	0.2205	-0.199599	-0.0525978	-0.0482725	-0.315915	0.0616607	-0.165924
Wufeng Xian	0.46748	0.52635	0.21661	0.1958	0.48276	0.35483	0.28014	0.512973	0.191405	0.362821	0.00947948	0.495288	0.485098
Wugang Shi of Henan Province	0.183499	0.31066	0.29123	0.14048	0.20869	0.2021	0.23525	0.0436022	0.105621	-0.0759797	0.557058	0.0115134	0.0563342
Wugang Shi of Hunan Province	0.035044	0.01474	-0.11311	-0.35741	0.09563	-0.02636	0.19846	0.255507	0.0142278	0.282448	-0.242423	0.228465	0.245233
Wugong Xian	-0.660942	-0.49527	-0.17225	-0.0239	-0.32813	-0.33053	-0.32616	-0.289637	0.283112	-0.307031	0.517941	-0.296667	-0.245753
Wuhai Shi	-0.250057	-0.47372	0.06219	0.21677	-0.6128	-0.32683	-0.09416	-0.480496	0.210581	-0.15242	0.50769	-0.222988	-0.342052
Wuhan Shi	-0.0835551	-0.11257	-0.01515	-0.16315	-0.22921	0.08722	0.36906	0.279667	0.0308425	0.384274	-0.224151	0.454776	0.301739
Wuhe Xian	-0.408676	-0.31652	-0.21069	-0.18196	-0.30253	-0.24819	-0.10238	-1.26929	-0.463483	-0.758842	-0.243071	-0.373002	-1.06642
Wuhu Shi	0.0207725	0.07845	0.12495	0.049	0.14374	0.08299	-0.04712	-0.0170819	0.22483	0.0792357	-0.010812	0.083382	0.0516972
Wuhu Xian	-0.106091	-0.13886	-0.15285	-0.30209	-0.06171	0.01393	0.00567	0.0512767	0.0648095	0.107258	-0.186795	0.244487	0.0787446
Wuhua Xian	0.109819	0.08289	-0.20083	-0.14124	0.25249	-0.07042	-0.25306	0.530767	-0.0633711	0.444976	-0.327763	0.674567	0.508888
Wuji Xian	-0.280988	-0.26282	0.10186	0.17191	-0.25778	-0.07473	-0.14221	-0.0655829	0.134356	-0.0810118	0.190719	-0.126561	-0.0554169
Wujiang Shi	0.25078	0.26536	0.12086	0.06941	0.25154	0.2741	0.41159	0.117122	-0.135458	0.081529	-0.213384	0.298791	0.119348
Wujin Qu	0.216946	0.21954	0.09275	0.04221	0.22114	0.27464	0.4198	-0.156253	-0.461354	-0.215147	-0.24073	0.101976	-0.150327
Wulan Xian	0.141097	-0.27828	0.32927	0.37069	-0.18555	-0.17777	-0.5269	-0.388269	0.418486	-0.0319536	0.660783	0.00935178	-0.0394746
Wulian Xian	0.114471	0.12035	0.23681	0.25191	0.06812	0.22877	0.41811	-0.0962816	-0.155228	-0.061137	0.0659047	-0.158427	-0.138223
Wulong Xian	0.341311	0.35436	-0.03905	0.04999	0.31087	0.20548	0.39558	0.396187	0.172319	0.34913	-0.312541	0.417594	0.37562
Wulumuqi Shi	0.205237	-0.06165	0.2843	0.48277	-0.1675	0.15485	0.19673	-0.215014	0.0805081	-0.0646232	0.344508	-0.137254	-0.197538
Wuming Xian	0.495457	0.49132	-0.1293	-0.14865	0.50104	0.35569	0.52732	0.861674	0.230885	0.644996	-0.335212	0.924425	0.821352
Wuning Xian	-0.253916	-0.0849	-0.43025	-0.4496	-0.33357	-0.5474	-0.25085	0.181446	-0.0700702	0.21006	-0.33513	0.380282	0.165212
Wuping Xian	0.39765	0.35749	-0.09802	-0.02148	0.42999	0.35509	0.39326	0.345749	-0.218566	0.292378	-0.304782	0.461644	0.336639
Wuqi Xian	-0.138032	-0.16057	0.12612	0.28312	-0.21122	-0.17927	-0.24854	-0.0544486	-0.253155	0.10214	0.259239	-0.281685	-0.0849485
Wuqia Xian	0.0543081	-0.19864	0.12237	0.20131	-0.17755	-0.02065	0.10877	-0.254583	-0.122698	-0.235966	0.247742	-0.286046	-0.281897
Wuqiang Xian	-0.280906	-0.25973	0.10973	0.17952	-0.25519	-0.07489	-0.14451	-0.0566586	0.14132	-0.127989	0.198378	-0.133572	-0.056594
Wuqiao Xian	-0.281262	-0.27196	0.07865	0.14946	-0.26539	-0.07429	-0.13544	-0.0333326	0.113828	-0.123174	0.168143	-0.105894	-0.041963
Wuqing Qu	-0.249012	-0.12065	0.03127	0.03884	-0.23594	0.05286	0.02287	-0.33946	-0.163406	-0.360735	-0.244119	-0.0710116	-0.325897
Wushan Xian of Chongqing Shi	0.397027	0.42218	0.06784	0.11475	0.41367	0.25383	0.39624	0.444293	0.249504	0.382904	-0.0137062	0.470756	0.425319
Wushan Xian of Gansu Province	-0.0629033	0.00402	0.06376	0.01417	-0.2443	-0.12274	0.03032	0.225059	0.115061	0.0234276	0.208188	0.127795	0.204725
Wusheng Xian	0.206827	0.18315	0.08964	0.09531	0.28053	0.22782	0.30687	0.140426	-0.11177	0.161702	-0.187332	0.00194071	0.122293
Wushi Xian	0.0163998	-0.1279	0.12948	0.31974	-0.24447	-0.02241	-0.04286	-0.289139	-0.0418074	-0.183185	0.403648	-0.668515	-0.276264
Wusu Shi	0.181157	-0.0638	0.25952	0.42196	-0.09011	0.125	-0.02352	-0.212945	-0.00351602	-0.0637751	0.397174	-0.609499	-0.21311
Wutai Xian	0.213692	0.25851	0.32268	0.35364	0.15206	0.23025	-0.08233	-0.0128777	-0.0471308	-0.0949873	0.167219	-0.0107901	-0.067145
Wuwei Shi	0.0601855	-0.09952	0.20161	0.41755	-0.16966	0.20665	0.15793	0.0592672	0.566068	0.164663	0.804814	0.112343	0.164137
Wuwei Xian	-0.188985	-0.18158	-0.26143	-0.23105	-0.09733	-0.07112	0.03737	-0.706043	-0.508369	-0.57489	-0.292435	-0.202872	-0.757804
Wuxi Shi	0.216721	0.21695	0.08617	0.03585	0.21898	0.27477	0.42172	-0.153767	-0.467172	-0.214128	-0.247128	0.107834	-0.149344
Wuxi Xian	0.210749	0.2868	0.03235	0.08042	0.22594	0.17988	0.05442	0.453203	0.218111	0.354977	-0.048231	0.45121	0.423387
Wuxiang Xian	-0.249025	-0.16219	-0.21214	-0.05843	-0.23606	-0.02632	-0.27805	-0.208039	-0.163739	-0.214549	0.0565449	-0.547798	-0.270324
Wuxie Shi	0.115071	0.10498	0.06112	-0.02919	0.07488	0.22837	0.36634	0.090909	-0.137001	0.111762	-0.215081	0.270382	0.098069
Wuxuan Xian	0.141794	0.11234	-0.12598	-0.19377	0.23753	0.01528	-0.09882	0.233636	0.127782	0.284441	-0.254943	0.306874	0.230971
Wuyang Xian	-0.0820525	0.01922	0.12056	0.02832	0.02743	0.05113	-0.00319	-0.156493	-0.084419	-0.170447	0.319868	-0.150534	-0.150192
Wuyi Xian of Hebei Province	-0.281745	-0.28466	0.04637	0.11822	-0.27598	-0.07366	-0.12601	-0.0327146	0.0852698	-0.118173	0.136736	-0.0771415	-0.0471201
Wuyi Xian of Zhejiang Province	0.260373	0.34403	0.0336	0.0411	0.38213	0.20408	-0.10275	-0.0656402	-0.462374	0.0191153	-0.241851	0.294889	-0.015456
Wuyishan Shi	0.547698	0.53548	0.02126	-0.02695	0.46486	0.43739	0.82088	0.405181	-0.047477	0.348771	-0.00925311	0.55383	0.398754
Wuyuan Xian of Inner Mongolia Autonomous Region	-0.520042	-0.70494	-0.16573	-0.01038	-0.49566	-0.42328	-0.26331	-0.851712	-0.208416	-0.750793	-0.293619	-0.502818	-0.882561
Wuyuan Xian of Jiangxi Province	-0.162285	-0.01453	-0.28441	-0.25329	-0.20177	-0.42286	-0.25695	0.156515	-0.0515823	0.0976777	-0.0137679	0.256933	0.113395
Wuzhai Xian	0.181694	0.29231	0.35058	0.35756	0.15541	0.2286	0.01754	-0.0327492	0.0288562	-0.0625367	0.0746947	-0.388322	-0.0912697
Wuzhi Xian	-0.105831	-0.01971	0.16139	0.01172	-0.15429	-0.02772	0.00182	-0.0408654	0.0764951	-0.0294865	0.127086	0.0408371	-0.0356527
Wuzhishan Shi	0.336902	0.3546	-0.48361	-0.63189	0.15899	0.08706	0.69105	0.501845	-0.137583	0.166222	-0.215721	0.355288	0.457649
Wuzhong Qu	0.252611	0.30691	0.22645	0.17157	0.28618	0.27206	0.38077	0.0772165	-0.0420439	0.0651703	-0.110651	0.204743	0.103559
Wuzhong Shi	-0.060264	-0.18328	0.28987	0.51409	-0.36163	0.08642	-0.12025	-0.552062	0.0678025	-0.291206	0.293617	-0.427533	-0.531508
Xi Ujumqin Qi	0.0108541	-0.20908	0.14415	0.14346	-0.4081	0.09381	-0.00843	-0.448679	-0.447194	-0.311038	-0.255186	-0.563452	-0.57896
Xi Xian of Henan Province	-0.187574	-0.12814	-0.05472	-0.07649	-0.13304	0.01544	0.02843	0.0283537	-0.00416533	-0.056754	-0.262651	0.0708919	0.00662605
Xi Xian of Shanxi Province	-0.000763202	0.09889	0.20054	0.30802	0.09977	0.17752	-0.10626	-0.0982176	-0.150696	-0.0619306	0.0708886	-0.384838	-0.151954
Xia Xian	-0.0401199	0.02171	0.10874	0.2618	-0.03326	0.11943	0.01719	0.0247921	0.0299112	-0.0213287	0.251946	-0.167536	-0.0277789
Xiahe Xian	0.227238	0.17242	0.34707	0.29773	0.16708	0.15288	-0.05497	-0.0939667	0.434234	-0.0347113	0.297891	-0.103413	-0.0759946
Xiajiang Xian	-0.0198254	0.10214	-0.09221	-0.1611	0.07252	-0.32779	-0.28477	0.0936308	0.157657	0.259006	-0.222088	0.276796	0.127635
Xiajin Xian	-0.13071	-0.05564	0.10045	0.00887	-0.15526	-0.02766	0.17877	-0.181081	-0.102203	-0.0704227	0.124219	-0.308721	-0.201544
Xiamen Shi	0.216992	0.2016	-0.11	-0.05337	0.17583	0.14967	0.37364	0.0617229	0.0169839	0.169991	-0.239392	0.508237	0.137133
Xi'an Shi	-0.0215143	-0.05817	0.06367	0.16021	-0.13519	0.05335	-0.0946	-0.162298	-0.00995504	-0.15265	0.333042	-0.127399	-0.173132
Xian Xian	-0.282702	-0.30267	0.00059	0.07393	-0.29099	-0.07278	-0.11265	-0.00382995	0.0447657	-0.11108	0.0921912	-0.0363628	-0.0302897
Xianfeng Xian	0.225686	0.32136	0.03398	0.06453	0.24325	0.12087	0.13592	0.390504	-0.0362258	0.291283	0.00312043	0.430529	0.361137
Xiangcheng Shi	-0.131192	-0.06464	0.13557	-0.01327	-0.16276	-0.07297	0.00936	-0.189467	-0.122445	-0.288727	0.101958	-0.112251	-0.198122
Xiangcheng Xian of Henan Province	-0.105988	-0.02293	0.20437	0.10071	-0.10582	-0.02756	0.00421	-0.196137	-0.106832	-0.291461	0.119128	-0.127969	-0.200761
Xiangcheng Xian of Sichuan Province	0.159847	0.21621	0.25532	-0.09175	0.17572	-0.12063	-0.53979	0.394915	0.495334	0.303629	0.5788	-0.0299722	0.385287
Xiangfan Shi	-0.24585	-0.18839	-0.03245	-0.18561	-0.11913	-0.02978	0.06744	0.168503	0.171322	0.213545	0.231372	0.195245	0.207956
Xiangfen Xian	-0.320112	-0.23835	-0.15942	-0.13237	-0.46181	-0.18224	-0.29344	-0.209479	-0.117101	-0.164724	0.107835	-0.41866	-0.244783
Xianggelila Xian	0.336367	0.34872	0.13023	-0.03952	0.27422	0.05733	-0.03433	0.65766	0.506381	0.374183	0.375228	0.533594	0.596825
Xianghe Xian	-0.31869	-0.25952	0.11024	0.18002	-0.25503	-0.12605	-0.14466	-0.0568529	0.141775	-0.128068	0.198878	-0.13403	-0.0566709
Xianghuang Qi	-0.257811	-0.43744	0.00432	0.2082	-0.52362	-0.12061	-0.23843	-1.04135	-0.584838	-0.73759	-0.376532	-0.727944	-1.17085
Xiangning Xian	-0.085235	0.03154	0.06247	-0.08399	-0.18674	0.01559	-0.09424	-0.179572	-0.187109	-0.152464	0.0308427	-0.348178	-0.23295
Xiangshan Xian	-0.0829587	0.00111	-0.16851	-0.14115	0.04709	-0.02716	-0.11469	-0.123859	-0.125138	-0.163316	-0.202034	0.153703	-0.0837235
Xiangshui Xian	-0.158294	-0.15537	0.04821	-0.04168	-0.12124	-0.02665	-0.10701	-0.0577977	-0.148419	0.113762	-0.227637	-0.0191539	-0.0580694
Xiangtan Shi	-0.213493	-0.17835	0.08998	0.01517	-0.11076	-0.03028	0.05999	-0.128806	0.0178038	-0.24634	-0.0448331	-0.0773587	-0.086165
Xiangtan Xian	-0.0866839	-0.14282	-0.09204	-0.23754	0.01442	0.01616	0.13624	0.0948444	-0.0371781	0.0282085	-0.298957	0.28022	0.0804708
Xiangxiang Shi	-0.108796	-0.13192	-0.06432	-0.21072	-0.01125	0.01562	0.12814	0.00911744	-0.0126549	-0.0552673	-0.271987	0.176349	0.00806099
Xiangyang Qu	0.266282	0.32329	-0.05306	0.03643	0.27151	0.23058	0.1444	0.294471	-0.0619218	0.25439	-0.0251388	0.43007	0.26857
Xiangyin Xian	-0.0842885	-0.12163	-0.11735	-0.18542	-0.04046	-0.02628	0.26664	0.112276	0.0104762	0.262901	-0.246549	0.329152	0.131394
Xiangyuan Xian	-0.320443	-0.24393	-0.17358	-0.14607	-0.46645	-0.18196	-0.2893	-0.222611	-0.129629	-0.220522	0.0940571	-0.582139	-0.276089
Xiangyun Xian	-0.0430144	-0.0688	-0.56542	-0.41001	0.07779	-0.32634	0.03823	-0.294748	-0.209963	-0.148462	-0.295321	0.0428081	-0.229087
Xiangzhou Xian	-0.0214805	-0.05785	-0.13965	-0.207	0.1661	-0.0716	-0.09483	0.18765	-0.00925168	0.266356	-0.268245	0.319051	0.19272
Xianju Xian	-0.217879	-0.26966	-0.54003	-0.38544	-0.24487	-0.24765	-0.09412	-0.19789	-0.488526	-0.210388	-0.270612	0.0781803	-0.187127
Xianning Shi	0.181347	0.20245	0.0383	-0.05127	0.20002	0.25229	0.32185	0.117633	0.0188987	0.169656	-0.237286	0.320673	0.12997
Xiantao Shi	-0.25139	-0.40532	-0.26623	-0.2357	-0.32075	-0.02527	0.21486	0.149643	-0.211587	0.179181	-0.297106	0.403464	0.159368
Xianyang Shi	-0.661564	-0.51766	-0.22914	-0.07894	-0.34679	-0.32943	-0.30955	-0.309528	-0.0682505	-0.298217	0.33765	-0.245993	-0.26943
Xianyou Xian	0.180377	0.17264	-0.13453	-0.0771	0.27424	0.05324	0.20471	0.377045	-0.00471852	0.323554	-0.263259	0.583332	0.3877
Xiao Xian	-0.18746	-0.08922	0.0151	0.02319	-0.1321	-0.07177	-0.09734	-0.308524	-0.177716	-0.358229	0.217264	-0.357634	-0.304173
Xiaochang Xian	-0.000200693	-0.03452	0.06577	-0.02469	0.04422	0.11914	0.18889	0.0982938	-0.132885	0.111042	-0.210554	0.266237	0.104672
Xiaogan Shi	-0.131042	-0.23812	-0.06192	-0.13179	-0.21858	0.0866	0.18351	0.0821838	-0.116577	0.108186	-0.192619	0.217634	0.0871927
Xiaojin Xian	0.195216	0.21153	0.29456	0.152	0.23251	0.0179	-0.23528	0.415022	0.359857	0.285271	0.215028	0.126766	0.378951
Xiaoyi Shi	-0.247304	-0.1366	-0.14711	-0.12045	-0.45777	-0.07333	0.10091	-0.196404	-0.106208	-0.166631	0.119815	-0.605719	-0.23083
Xiapu Xian	-0.00101423	0.04459	-0.10847	-0.05189	0.06718	0.01495	0.02101	-0.0160197	0.0183338	0.240336	-0.237907	0.400423	0.0467286
Xiayi Xian	-0.132142	-0.07848	0.1004	-0.04729	-0.1743	-0.0723	0.01962	-0.176177	-0.153556	-0.283278	0.0677432	-0.0809285	-0.192864
Xichang Shi	0.125596	0.17524	0.12404	0.12485	0.241	0.121	-0.08393	0.635418	0.325689	0.441284	-0.00354665	0.484937	0.59865
Xichong Xian	0.115324	0.08405	0.00408	0.07731	0.21076	0.25166	0.18736	0.0585197	-0.128237	0.110228	-0.205442	0.229373	0.0739236
Xichou Xian	-0.061852	0.0149	-0.20961	-0.05598	0.09576	-0.18127	-0.1027	0.332365	0.0145957	0.354934	-0.242018	0.353034	0.344194
Xichuan Xian	0.315179	0.34302	0.07328	-0.12302	0.29488	0.29719	0.44041	0.268376	-0.0467086	0.272915	-0.309438	0.489387	0.260797
Xide Xian	-0.0422706	0.02717	-0.00661	-0.09472	0.02048	0.0158	-0.2671	0.412891	0.104109	0.224918	0.0200527	0.184579	0.366729
Xietongmen Xian	-0.695836	-0.9622	-0.46893	-0.60791	-0.68827	-1.02136	-0.50412	-0.77375	0.211144	-0.718833	0.204645	-0.142989	-0.399416
Xifeng Xian of Guizhou Province	0.129834	0.20057	-0.06356	-0.00844	0.21454	-0.02731	0.0079	-0.0578165	-0.118025	0.0462914	-0.194211	0.00823825	-0.0527412
Xifeng Xian of Liaoning Province	-0.324344	-0.1863	-0.03037	-0.11771	-0.14701	-0.18004	-0.26016	-0.0994549	-0.21794	-0.205057	-0.00306361	-0.794259	-0.181981
Xihe Xian	-0.0625109	-0.05436	-0.22769	-0.07347	-0.24116	0.01538	0.27056	-0.058742	0.123538	-0.21214	0.0414196	0.0101165	-0.0638791
Xihua Xian	-0.131522	-0.06993	0.12212	-0.02628	-0.16717	-0.07272	0.01328	-0.184385	-0.134342	-0.286643	0.0888742	-0.100273	-0.196111
Xiji Xian	-0.0244357	-0.11417	0.18579	0.34208	-0.20404	0.0166	-0.07884	0.0834089	0.0672358	0.0987496	0.377441	0.0668004	0.107005
Xilin Hot Shi	-0.0363499	-0.26727	0.19749	0.12252	-0.46979	0.02023	-0.20009	-0.0886259	-0.0989757	0.0231211	0.0977391	-0.309929	-0.151208
Xilin Xian	0.41129	0.41942	0.00966	0.04101	0.38422	0.20566	0.52323	0.636265	0.243295	0.575877	-0.0205348	0.452184	0.591556
Ximeng Xian	0.250312	0.33522	-0.3217	-0.34458	0.15433	-0.18152	0.01849	0.256931	-0.150135	0.0519146	-0.229525	0.178869	0.243251
Xin Bargu Youqi	0.10611	-0.01303	0.21818	0.13481	-0.23494	0.23531	0.21603	-0.269208	-0.154076	-0.163524	-0.087797	-0.254455	-0.340262
Xin Bargu Zuoqi	-0.0317101	-0.16736	0.16183	0.08802	-0.33535	0.02092	-0.01359	-0.978242	-0.431546	-0.711718	-0.237977	-0.579205	-0.924028
Xin Xian	0.280624	0.2866	0.09302	0.04248	0.28192	0.29582	0.41972	0.27993	0.140947	0.194986	0.236656	0.426246	0.280508
Xin'an Xian	-0.106493	-0.03194	0.00538	-0.14329	-0.02618	0.01428	0.01089	-0.0413554	-0.127089	-0.024672	0.0968506	-0.0406283	-0.0310058
Xinbin Xian	0.0100749	0.04592	0.06593	-0.1744	0.08364	-0.024	-0.24306	-0.109495	-0.0936884	-0.195979	-0.0600743	-0.441038	-0.203182
Xincai Xian	-0.186521	-0.11653	-0.02521	-0.04795	-0.12336	0.01487	0.01982	-0.231439	-0.154153	-0.459265	0.0670871	-0.013381	-0.222726
Xinchang Xian	0.182051	0.26516	0.1715	0.1481	0.34413	0.22835	-0.11114	-0.183716	-0.436938	-0.110278	-0.213878	0.0262427	-0.154454
Xincheng Xian	-0.0230878	-0.0386	-0.26944	-0.2388	0.07614	-0.12212	0.03971	0.105099	-0.0383362	0.204503	-0.30023	0.378296	0.125634
Xindu Qu	0.0547961	0.03791	0.02192	-0.05068	0.19427	0.14713	0.07986	0.204477	0.258622	0.149555	-0.111051	0.0704114	0.208855
Xinfeng Xian	0.0486245	0.08848	-0.18661	-0.12749	0.09955	-0.12185	0.04382	0.213085	-0.226889	0.155532	-0.313935	0.328694	0.193669
Xing Xian	0.0133531	0.08541	0.14801	0.2629	0.06896	0.17933	-0.07884	-0.0926836	-0.233791	-0.0931365	-0.0204957	-0.477271	-0.179302
Xingan Xian	-0.0610635	0.07952	-0.08662	-0.15569	0.04217	-0.3279	-0.2864	0.0214813	0.0376614	0.236951	-0.216652	0.239635	0.0756465
Xing'an Xian	0.515773	0.50889	0.04029	-0.00854	0.49396	0.33635	0.4765	0.444234	0.191209	0.439244	0.00926325	0.47321	0.439374
Xingcheng Shi	-0.322797	-0.22014	-9e-05	0.0085	-0.13708	-0.18062	-0.269	-0.160118	-0.492178	-0.276695	0.202492	-0.219172	-0.201233
Xingfeng Xian	0.167507	0.14979	0.00486	0.01329	0.30824	0.01558	-0.09435	0.508259	-0.0106832	0.421509	-0.269819	0.589337	0.496998
Xingguo Xian	0.095176	0.08333	-0.12051	-0.04323	0.12159	-0.07044	0.22373	0.0854005	-0.238456	0.129529	-0.326656	0.305577	0.10024
Xinghai Xian	0.0582161	-0.25496	0.22877	0.19057	-0.25541	-0.17667	-0.51025	-0.878601	-0.0712975	-0.545997	0.128178	-0.337795	-0.553826
Xinghe Xian	-0.367814	-0.59655	-0.00367	0.02811	-0.6344	-0.32556	-0.25103	-0.689689	-0.546654	-0.568186	-0.334539	-0.766388	-0.751333
Xinghua Shi	-0.134504	-0.18064	0.04199	-0.0069	-0.09654	0.01598	-0.08827	-0.251013	-0.50626	-0.274229	-0.290115	-0.108086	-0.28104
Xinglong Xian	0.1646	0.25369	0.10631	0.04076	0.14804	0.17934	0.1431	0.208461	0.243061	0.207941	0.456329	0.0670686	0.182471
Xingning Shi	0.112775	0.10302	-0.14966	-0.09174	0.26927	-0.07141	-0.268	0.503943	-0.0181072	0.437049	-0.277984	0.596812	0.492221
Xingping Shi	-0.661215	-0.50645	-0.20066	-0.05138	-0.33745	-0.32998	-0.31787	-0.320292	-0.0430529	-0.30263	0.365361	-0.271362	-0.273689
Xingren Xian	0.141588	0.19322	-0.13131	-0.07398	0.19232	-0.02601	0.02768	0.0273723	-0.00186792	0.022025	-0.260124	0.119731	0.0153811
XingShan Xian	0.448134	0.51968	0.18373	0.20055	0.46089	0.31694	0.27871	0.32172	-0.0260993	0.269306	0.0142571	0.468638	0.320507
Xingtai Shi	-0.280046	-0.14091	0.26431	0.32908	-0.20449	-0.07787	-0.18963	-0.151801	0.278074	-0.261082	0.348773	-0.271253	-0.111117
Xingtai Xian	-0.0851747	0.00406	0.16079	0.09346	-0.08936	0.08811	0.12719	0.0524691	0.115164	-0.014379	0.333241	0.076539	0.0430464
Xingtang Xian	-0.157227	-0.02461	0.14896	0.17578	-0.02006	0.01392	-0.11949	0.060742	0.0654991	0.135166	0.416023	0.00075522	0.0709412
Xingwen Xian	0.181531	0.20475	0.10213	0.05129	0.30339	0.14952	0.01912	0.257737	0.0240676	0.217056	-0.231602	0.139378	0.254035
Xingyi Shi of Guangdong Province	0.0799889	0.08363	-0.29585	-0.13941	0.23381	0.05448	-0.25361	0.511085	-0.0616992	0.415719	-0.325924	0.605937	0.484132
Xingyi Shi of Guizhou Province	0.478585	0.47147	-0.11001	-0.03307	0.42606	0.43751	0.64663	0.392681	0.247955	0.414209	-0.0154091	0.258435	0.363984
Xingzi Xian	0.252093	0.32315	0.23706	0.13235	0.41306	0.20226	-0.00534	0.244825	0.320032	0.356687	0.150938	0.320032	0.266619
Xinhe Xian of Xinjiang Uigur Autonomous Region	-0.0293592	-0.1743	0.19595	0.32189	-0.28066	-0.1206	0.06267	-0.37225	0.113905	-0.193482	0.468317	-0.426686	-0.305508
Xinhe Xian of Hebei Province	-0.31843	-0.24792	0.13974	0.20856	-0.32453	-0.07547	-0.15327	-0.104724	0.167872	-0.241783	0.227578	-0.160303	-0.0924903
Xinhua Xian	0.199918	0.17922	-0.13467	-0.15385	0.16525	0.08953	0.29481	0.139602	-0.0748964	0.0695758	-0.340438	0.239012	0.102358
Xinhuang Xian	-0.0840139	-0.11844	-0.10925	-0.17758	0.06693	-0.07219	0.11815	0.266821	0.0176442	0.143547	-0.238666	0.225026	0.233932
[truncated: 378 more rows]
